# Supplementary material for: Circulating MicroRNAs predict glycemic improvement and response to a behavioral intervention
Source: Biomark Res. 2021 Aug 23;9:65. doi: 10.1186/s40364-021-00317-5 (PMC8383422; doi:10.1186/s40364-021-00317-5)
Supplement: Supplementary file 6 — Additional file 6: [file 40364_2021_317_MOESM6_ESM.xlsx]

## Sheet: let-7c-5p
Target gene	Representative transcript	Gene name	3P-seq tags + 5	Conserved sites total	Conserved 8mer sites	Conserved 7mer-m8 sites	Conserved 7mer-A1 sites	Poorly conserved sites total	Poorly conserved 8mer sites	Poorly conserved 7mer-m8 sites	Poorly conserved 7mer-A1 sites	6mer sites	Representative miRNA	Cumulative weighted context++ score	Total context++ score	Aggregate PCT	Previous TargetScan publication(s)
HMGA2	ENST00000403681.2	high mobility group AT-hook 2	8021	7	1	3	3	0	0	0	0	1	hsa-let-7d-5p	-2.67	-2.69	> 0.99	2005, 2007, 2009, 2011
ARID3B	ENST00000346246.5	AT rich interactive domain 3B (BRIGHT-like)	11	5	0	1	4	0	0	0	0	0	hsa-let-7d-5p	-1.68	-1.68	> 0.99	2005, 2007, 2009, 2011
LIN28B	ENST00000345080.4	lin-28 homolog B (C. elegans)	118	4	2	2	0	1	0	0	1	0	hsa-let-7d-5p	-1.58	-1.58	> 0.99	2007, 2009, 2011
FIGN	ENST00000333129.3	fidgetin	10	6	3	0	3	0	0	0	0	0	hsa-let-7d-5p	-1.46	-2.11	> 0.99	2007, 2009, 2011
TRIM71	ENST00000383763.5	tripartite motif containing 71, E3 ubiquitin protein ligase	67	7	4	1	2	1	0	1	0	0	hsa-let-7d-5p	-1.39	-1.66	> 0.99	2007, 2009, 2011
NR6A1	ENST00000487099.2	nuclear receptor subfamily 6, group A, member 1	1082	4	2	2	0	1	0	1	0	0	hsa-let-7i-5p	-1.24	-1.26	> 0.99
THRSP	ENST00000281030.2	thyroid hormone responsive	5	1	1	0	0	1	0	1	0	0	hsa-let-7d-5p	-1.04	-1.04	0.92	2009, 2011
USP44	ENST00000552440.1	ubiquitin specific peptidase 44	29	3	0	0	3	0	0	0	0	2	hsa-let-7d-5p	-1.01	-1.3	> 0.99	2009, 2011
FAM222B	ENST00000582266.1	family with sequence similarity 222, member B	100	2	2	0	0	0	0	0	0	2	hsa-let-7d-5p	-1.01	-1.03	< 0.1
IGDCC3	ENST00000327987.4	immunoglobulin superfamily, DCC subclass, member 3	464	3	3	0	0	1	0	1	0	0	hsa-let-7d-5p	-1.01	-1.01	> 0.99	2003, 2007, 2009, 2011
IGF2BP1	ENST00000290341.3	insulin-like growth factor 2 mRNA binding protein 1	460	5	3	1	1	0	0	0	0	1	hsa-let-7d-5p	-0.98	-1.51	> 0.99	2007, 2009, 2011
VSTM5	ENST00000409977.1	V-set and transmembrane domain containing 5	5	2	2	0	0	0	0	0	0	0	hsa-let-7d-5p	-0.95	-0.95	> 0.99
FZD3	ENST00000240093.3	frizzled family receptor 3	192	2	2	0	0	1	0	0	1	0	hsa-let-7d-5p	-0.9	-1	> 0.99	2011
PXT1	ENST00000454782.2	peroxisomal, testis specific 1	5	1	1	0	0	1	0	1	0	0	hsa-let-7f-5p	-0.87	-0.87	0.89	2009, 2011
DTX2	ENST00000413936.2	deltex homolog 2 (Drosophila)	76	2	1	0	1	0	0	0	0	0	hsa-let-7d-5p	-0.82	-0.82	> 0.99	2005, 2007, 2009, 2011
YOD1	ENST00000315927.4	YOD1 deubiquitinase	55	2	1	1	0	0	0	0	0	0	hsa-let-7d-5p	-0.81	-0.88	> 0.99	2007, 2009, 2011
PTAFR	ENST00000373857.3	platelet-activating factor receptor	5	3	2	1	0	0	0	0	0	0	hsa-let-7d-5p	-0.79	-0.79	0.98	2011
NGF	ENST00000369512.2	nerve growth factor (beta polypeptide)	27	1	1	0	0	0	0	0	0	0	hsa-let-7d-5p	-0.79	-0.79	0.95	2011
SLC52A3	ENST00000381944.3	solute carrier family 52 (riboflavin transporter), member 3	5	1	1	0	0	1	0	0	1	0	hsa-let-7d-5p	-0.77	-0.77	< 0.1	2011
XKR8	ENST00000373884.5	XK, Kell blood group complex subunit-related family, member 8	7	1	1	0	0	1	0	1	0	1	hsa-let-7d-5p	-0.77	-0.77	0.96	2007, 2009, 2011
BZW1	ENST00000409600.1	basic leucine zipper and W2 domains 1	470	2	0	2	0	0	0	0	0	0	hsa-let-7f-5p	-0.75	-0.75	> 0.99	2005, 2007, 2009, 2011
ARHGEF38	ENST00000420470.2	Rho guanine nucleotide exchange factor (GEF) 38	5	1	1	0	0	1	0	0	1	3	hsa-let-7d-5p	-0.75	-0.75	0.87	2011
FAM103A1	ENST00000304191.3	family with sequence similarity 103, member A1	11	1	1	0	0	0	0	0	0	1	hsa-let-7d-5p	-0.74	-0.74	0.72	2009, 2011
MDM4	ENST00000391947.2	Mdm4 p53 binding protein homolog (mouse)	443	1	1	0	0	1	0	0	1	2	hsa-let-7d-5p	-0.74	-0.84	0.88	2011
CCL7	ENST00000394630.3	chemokine (C-C motif) ligand 7	5	1	1	0	0	0	0	0	0	0	hsa-let-7d-5p	-0.74	-0.74	0.5	2009, 2011
BACH1	ENST00000286800.3	BTB and CNC homology 1, basic leucine zipper transcription factor 1	273	2	2	0	0	0	0	0	0	0	hsa-let-7d-5p	-0.73	-0.75	> 0.99	2005, 2007, 2009, 2011
C5orf51	ENST00000381647.2	chromosome 5 open reading frame 51	124	1	1	0	0	1	0	1	0	0	hsa-let-7d-5p	-0.73	-0.73	0.94	2005, 2007, 2009, 2011
PAPPA	ENST00000328252.3	pregnancy-associated plasma protein A, pappalysin 1	350	3	1	1	1	0	0	0	0	0	hsa-miR-98-5p	-0.73	-0.81	> 0.99	2005, 2007, 2009, 2011
HAND1	ENST00000231121.2	heart and neural crest derivatives expressed 1	5	1	1	0	0	0	0	0	0	0	hsa-let-7d-5p	-0.73	-0.73	0.96	2005, 2007, 2009, 2011
LPGAT1	ENST00000366997.4	lysophosphatidylglycerol acyltransferase 1	135	2	0	1	1	1	0	0	1	1	hsa-let-7g-5p	-0.73	-0.88	> 0.99	2005, 2007, 2009, 2011
TGFBR1	ENST00000374994.4	transforming growth factor, beta receptor 1	249	2	1	0	1	0	0	0	0	1	hsa-let-7d-5p	-0.72	-0.76	> 0.99	2005, 2007, 2009, 2011
CDC34	ENST00000215574.4	cell division cycle 34	1810	2	1	0	1	0	0	0	0	0	hsa-let-7d-5p	-0.72	-0.92	> 0.99	2005, 2007, 2009, 2011
ZBTB16	ENST00000335953.4	zinc finger and BTB domain containing 16	73	3	1	1	1	0	0	0	0	2	hsa-let-7g-5p	-0.72	-0.79	> 0.99
RNFT1	ENST00000442346.2	ring finger protein, transmembrane 1	6	1	1	0	0	0	0	0	0	0	hsa-let-7d-5p	-0.71	-0.71	ORF
HOXB1	ENST00000239174.6	homeobox B1	5	1	1	0	0	0	0	0	0	0	hsa-let-7d-5p	-0.71	-0.71	0.96
SMIM3	ENST00000526627.1	small integral membrane protein 3	3180	1	1	0	0	0	0	0	0	0	hsa-let-7d-5p	-0.71	-0.71	0.89	2007, 2009, 2011
SALL4	ENST00000217086.4	sal-like 4 (Drosophila)	155	1	1	0	0	0	0	0	0	0	hsa-let-7d-5p	-0.71	-0.74	0.96
GATM	ENST00000396659.3	glycine amidinotransferase (L-arginine:glycine amidinotransferase)	586	1	0	1	0	1	0	0	1	0	hsa-let-7a-5p	-0.71	-0.71	0.88	2009, 2011
PRSS22	ENST00000161006.3	protease, serine, 22	5	2	0	2	0	0	0	0	0	0	hsa-let-7a-5p	-0.7	-0.7	0.67	2011
LRIG3	ENST00000379141.4	leucine-rich repeats and immunoglobulin-like domains 3	366	1	1	0	0	1	0	1	0	0	hsa-let-7d-5p	-0.69	-0.8	0.96	2005, 2007, 2009, 2011
SLC35D2	ENST00000253270.7	solute carrier family 35 (UDP-GlcNAc/UDP-glucose transporter), member D2	223	1	1	0	0	1	0	1	0	0	hsa-let-7d-5p	-0.68	-0.92	0.77	2005, 2007, 2009, 2011
PPP1R15B	ENST00000367188.4	protein phosphatase 1, regulatory subunit 15B	2154	2	1	1	0	0	0	0	0	0	hsa-let-7c-5p	-0.68	-0.73	> 0.99	2005, 2007, 2009, 2011
DUSP16	ENST00000298573.4	dual specificity phosphatase 16	444	2	1	0	1	1	0	1	0	0	hsa-let-7d-5p	-0.67	-0.68	0.94	2005, 2007, 2009, 2011
CDK8	ENST00000536792.1	cyclin-dependent kinase 8	280	3	1	1	1	0	0	0	0	0	hsa-miR-98-5p	-0.67	-0.67	ORF
PBX3	ENST00000342287.5	pre-B-cell leukemia homeobox 3	1142	2	0	1	1	0	0	0	0	1	hsa-let-7b-5p	-0.67	-0.71	> 0.99	2005, 2007, 2009, 2011
TNFSF9	ENST00000245817.3	tumor necrosis factor (ligand) superfamily, member 9	30	1	1	0	0	0	0	0	0	0	hsa-let-7d-5p	-0.67	-0.67	0.96	2009, 2011
GALNT1	ENST00000269195.5	UDP-N-acetyl-alpha-D-galactosamine:polypeptide N-acetylgalactosaminyltransferase 1 (GalNAc-T1)	2466	2	1	0	1	0	0	0	0	0	hsa-let-7d-5p	-0.67	-0.69	> 0.99	2005, 2007, 2009, 2011
ZC3HAV1L	ENST00000275766.1	zinc finger CCCH-type, antiviral 1-like	98	1	1	0	0	2	1	0	1	0	hsa-let-7d-5p	-0.67	-0.72	0.94
ARID3A	ENST00000263620.3	AT rich interactive domain 3A (BRIGHT-like)	320	3	1	1	1	0	0	0	0	0	hsa-let-7d-5p	-0.67	-1	> 0.99	2007, 2009, 2011
MARS2	ENST00000282276.6	methionyl-tRNA synthetase 2, mitochondrial	391	1	0	1	0	1	0	0	1	0	hsa-let-7d-5p	-0.67	-0.72	0.91	2009, 2011
QARS	ENST00000306125.6	glutaminyl-tRNA synthetase	1411	1	1	0	0	0	0	0	0	0	hsa-let-7d-5p	-0.66	-0.67	< 0.1	2005, 2007, 2009, 2011
LIPT2	ENST00000310109.4	lipoyl(octanoyl) transferase 2 (putative)	198	1	1	0	0	0	0	0	0	0	hsa-let-7d-5p	-0.66	-0.66	0.89	2011
AP1S1	ENST00000337619.5	adaptor-related protein complex 1, sigma 1 subunit	750	1	0	1	0	1	0	1	0	0	hsa-let-7a-5p	-0.65	-0.67	0.98	2005, 2007, 2009, 2011
FOXP2	ENST00000408937.3	forkhead box P2	169	3	0	2	1	0	0	0	0	1	hsa-let-7g-5p	-0.65	-0.92	> 0.99	2011
TTC31	ENST00000410003.1	tetratricopeptide repeat domain 31	132	1	1	0	0	0	0	0	0	1	hsa-let-7d-5p	-0.65	-0.65	0.87	2009, 2011
C8orf58	ENST00000289989.5	chromosome 8 open reading frame 58	619	1	1	0	0	0	0	0	0	0	hsa-let-7d-5p	-0.65	-0.65	0.95	2009, 2011
ZBTB8B	ENST00000609129.1	zinc finger and BTB domain containing 8B	18	1	1	0	0	2	0	2	0	0	hsa-let-7b-5p	-0.64	-0.64	0.9
TP53	ENST00000420246.2	tumor protein p53	836	2	1	1	0	0	0	0	0	0	hsa-let-7d-5p	-0.64	-0.64	0.88	2011
ZNF512B	ENST00000369888.1	zinc finger protein 512B	8	3	0	3	0	0	0	0	0	0	hsa-let-7d-5p	-0.63	-0.63	> 0.99	2007, 2009, 2011
GNG5	ENST00000370645.4	guanine nucleotide binding protein (G protein), gamma 5	3132	1	0	1	0	0	0	0	0	0	hsa-let-7a-5p	-0.63	-0.63	0.96	2005, 2007, 2009, 2011
CCNJ	ENST00000265992.5	cyclin J	5	1	1	0	0	1	0	0	1	0	hsa-let-7d-5p	-0.63	-0.63	0.95	2005, 2007, 2009, 2011
GXYLT1	ENST00000398675.3	glucoside xylosyltransferase 1	126	2	1	0	1	0	0	0	0	0	hsa-let-7d-5p	-0.63	-0.63	> 0.99	2009, 2011
COIL	ENST00000240316.4	coilin	5	1	1	0	0	0	0	0	0	0	hsa-let-7f-5p	-0.63	-0.63	0.94	2005, 2007, 2009, 2011
MYCN	ENST00000281043.3	v-myc avian myelocytomatosis viral oncogene neuroblastoma derived homolog	73	2	0	0	2	0	0	0	0	0	hsa-let-7d-5p	-0.62	-0.66	0.98	2005, 2007, 2009, 2011
GEMIN7	ENST00000270257.4	gem (nuclear organelle) associated protein 7	329	1	1	0	0	0	0	0	0	0	hsa-let-7d-5p	-0.62	-0.71	0.81	2009, 2011
TARBP2	ENST00000552857.1	TAR (HIV-1) RNA binding protein 2	1553	2	0	1	1	0	0	0	0	0	hsa-let-7d-5p	-0.62	-0.62	0.7	2009, 2011
DDX19B	ENST00000288071.6	DEAD (Asp-Glu-Ala-Asp) box polypeptide 19B	690	1	1	0	0	0	0	0	0	0	hsa-let-7g-5p	-0.62	-0.62	0.96	2007, 2009, 2011
RAB15	ENST00000436278.2	RAB15, member RAS oncogene family	23	1	0	1	0	2	0	2	0	0	hsa-let-7d-5p	-0.62	-0.65	0.93	2005, 2007, 2009, 2011
XRN1	ENST00000264951.4	5'-3' exoribonuclease 1	612	1	0	0	1	1	0	0	1	0	hsa-let-7d-5p	-0.61	-0.62	0.86	2011
ADRB2	ENST00000305988.4	adrenoceptor beta 2, surface	50	1	1	0	0	0	0	0	0	0	hsa-let-7d-5p	-0.61	-0.65	0.73	2005, 2007, 2009, 2011
DPH3	ENST00000488423.1	diphthamide biosynthesis 3	1281	1	1	0	0	0	0	0	0	1	hsa-let-7d-5p	-0.61	-0.77	0.96	2011
SPRYD4	ENST00000338146.5	SPRY domain containing 4	1999	1	0	1	0	0	0	0	0	2	hsa-let-7f-5p	-0.61	-0.68	0.94	2007, 2009, 2011
PDE12	ENST00000311180.8	phosphodiesterase 12	326	2	1	1	0	0	0	0	0	0	hsa-let-7a-5p	-0.61	-0.65	0.98	2007, 2009, 2011
AC010441.1	ENST00000600109.1		3180	1	1	0	0	0	0	0	0	0	hsa-let-7d-5p	-0.6	-0.6	0.89
KCTD21	ENST00000340067.3	potassium channel tetramerization domain containing 21	90	1	1	0	0	1	0	1	0	0	hsa-miR-98-5p	-0.59	-0.59	0.95	2007, 2009, 2011
STX3	ENST00000535361.1	syntaxin 3	564	1	1	0	0	0	0	0	0	0	hsa-let-7d-5p	-0.59	-0.59	0.96	2007, 2009, 2011
ADAMTS8	ENST00000257359.6	ADAM metallopeptidase with thrombospondin type 1 motif, 8	80	1	1	0	0	0	0	0	0	0	hsa-let-7d-5p	-0.59	-0.59	0.96	2007, 2009, 2011
APBB3	ENST00000358580.5	amyloid beta (A4) precursor protein-binding, family B, member 3	9	1	1	0	0	0	0	0	0	0	hsa-let-7d-5p	-0.59	-0.59	0.74	2005, 2007, 2009, 2011
DDX19A	ENST00000302243.7	DEAD (Asp-Glu-Ala-Asp) box polypeptide 19A	148	1	1	0	0	2	1	1	0	0	hsa-let-7g-5p	-0.59	-0.77	0.96	2007, 2009, 2011
MED8	ENST00000372457.4	mediator complex subunit 8	745	1	1	0	0	0	0	0	0	0	hsa-let-7d-5p	-0.59	-0.65	0.93	2011
CDC25A	ENST00000302506.3	cell division cycle 25A	5	1	0	1	0	2	0	1	1	0	hsa-let-7d-5p	-0.59	-0.59	0.8	2005, 2007, 2009, 2011
CCND2	ENST00000261254.3	cyclin D2	66	3	0	0	3	0	0	0	0	1	hsa-let-7d-5p	-0.58	-0.7	> 0.99	2005, 2007, 2009, 2011
E2F6	ENST00000362009.4	E2F transcription factor 6	70	1	1	0	0	0	0	0	0	1	hsa-let-7d-5p	-0.58	-0.65	0.96	2007, 2009, 2011
CRCT1	ENST00000368790.3	cysteine-rich C-terminal 1	5	1	0	1	0	0	0	0	0	0	hsa-let-7c-5p	-0.58	-0.58	0.87	2009, 2011
FAS	ENST00000352159.4	Fas cell surface death receptor	378	1	1	0	0	0	0	0	0	1	hsa-let-7d-5p	-0.58	-0.58	0.73	2011
KLHDC8B	ENST00000332780.2	kelch domain containing 8B	321	1	1	0	0	0	0	0	0	0	hsa-let-7d-5p	-0.57	-0.57	0.95	2009, 2011
PSORS1C2	ENST00000259845.4	psoriasis susceptibility 1 candidate 2	5	1	0	1	0	1	0	1	0	0	hsa-let-7a-5p	-0.57	-0.57	0.91	2011
UFM1	ENST00000239878.4	ubiquitin-fold modifier 1	1502	1	1	0	0	0	0	0	0	0	hsa-let-7d-5p	-0.57	-0.57	0.62	2009, 2011
ZNF710	ENST00000268154.4	zinc finger protein 710	5	2	0	2	0	0	0	0	0	1	hsa-let-7d-5p	-0.57	-0.57	> 0.99	2003, 2007, 2009, 2011
ATPAF1	ENST00000576409.1	ATP synthase mitochondrial F1 complex assembly factor 1	1637	1	1	0	0	1	0	1	0	0	hsa-let-7d-5p	-0.57	-0.66	0.94	2009, 2011
GNPTAB	ENST00000299314.7	N-acetylglucosamine-1-phosphate transferase, alpha and beta subunits	82	1	1	0	0	0	0	0	0	0	hsa-let-7d-5p	-0.57	-0.57	0.96	2007, 2009, 2011
CPEB2	ENST00000538197.1	cytoplasmic polyadenylation element binding protein 2	367	2	0	0	2	1	0	1	0	0	hsa-let-7d-5p	-0.57	-0.6	0.99	2005, 2007, 2009, 2011
CPA4	ENST00000445470.2	carboxypeptidase A4	1319	1	1	0	0	0	0	0	0	1	hsa-let-7d-5p	-0.57	-0.57	0.92	2005, 2007, 2009, 2011
BEND4	ENST00000504360.1	BEN domain containing 4	187	2	0	1	1	0	0	0	0	3	hsa-miR-98-5p	-0.56	-0.57	> 0.99	2009, 2011
PEX11B	ENST00000369306.3	peroxisomal biogenesis factor 11 beta	766	1	1	0	0	0	0	0	0	0	hsa-let-7d-5p	-0.56	-0.56	0.62	2009, 2011
PQLC2	ENST00000375155.3	PQ loop repeat containing 2	94	1	1	0	0	1	0	0	1	1	hsa-let-7d-5p	-0.56	-0.68	0.96	2009, 2011
PARD6B	ENST00000371610.2	par-6 family cell polarity regulator beta	277	1	0	1	0	1	0	1	0	1	hsa-let-7a-5p	-0.56	-0.57	> 0.99	2007, 2009, 2011
SLC25A18	ENST00000327451.6	solute carrier family 25 (glutamate carrier), member 18	115	1	1	0	0	0	0	0	0	0	hsa-let-7d-5p	-0.56	-0.56	0.93	2005, 2007, 2009, 2011
TMEM234	ENST00000373593.1	transmembrane protein 234	51	1	1	0	0	0	0	0	0	0	hsa-let-7d-5p	-0.56	-0.56	0.85	2009, 2011
NEK3	ENST00000339406.3	NIMA-related kinase 3	66	1	1	0	0	0	0	0	0	1	hsa-let-7d-5p	-0.56	-0.6	0.8	2009, 2011
TTLL4	ENST00000457313.1	tubulin tyrosine ligase-like family, member 4	303	2	1	1	0	0	0	0	0	0	hsa-let-7d-5p	-0.55	-0.87	0.98	2003, 2005, 2007, 2009, 2011
KCTD17	ENST00000402077.3	potassium channel tetramerization domain containing 17	187	1	1	0	0	0	0	0	0	0	hsa-let-7d-5p	-0.55	-0.55	0.94	2007, 2009, 2011
SLC5A9	ENST00000236495.5	solute carrier family 5 (sodium/sugar cotransporter), member 9	291	1	1	0	0	1	0	1	0	0	hsa-let-7a-5p	-0.55	-0.55	< 0.1	2009, 2011
RFX6	ENST00000332958.2	regulatory factor X, 6	14	1	0	1	0	1	0	1	0	0	hsa-let-7f-5p	-0.54	-0.66	> 0.99	2005, 2007, 2009, 2011
MAP4K3	ENST00000263881.3	mitogen-activated protein kinase kinase kinase kinase 3	796	1	1	0	0	0	0	0	0	0	hsa-miR-98-5p	-0.54	-0.54	0.94	2005, 2007, 2009, 2011
PBX2	ENST00000375050.4	pre-B-cell leukemia homeobox 2	98	2	0	1	1	0	0	0	0	0	hsa-let-7d-5p	-0.54	-0.54	> 0.99	2011
IGF2BP2	ENST00000382199.2	insulin-like growth factor 2 mRNA binding protein 2	5	2	1	0	1	0	0	0	0	0	hsa-let-7d-5p	-0.54	-0.54	0.98	2007, 2009, 2011
AEN	ENST00000332810.3	apoptosis enhancing nuclease	610	2	1	1	0	0	0	0	0	1	hsa-let-7g-5p	-0.54	-0.59	0.93	2009, 2011
EDN1	ENST00000379375.5	endothelin 1	113	1	1	0	0	0	0	0	0	0	hsa-let-7d-5p	-0.54	-0.54	0.86	2009, 2011
SNX30	ENST00000374232.3	sorting nexin family member 30	33	1	0	1	0	2	0	0	2	1	hsa-let-7d-5p	-0.54	-0.6	0.97	2009, 2011
IL13	ENST00000304506.3	interleukin 13	5	1	1	0	0	0	0	0	0	0	hsa-let-7g-5p	-0.54	-0.54	0.96	2005, 2007, 2009, 2011
IGSF1	ENST00000370900.1	immunoglobulin superfamily, member 1	416	1	1	0	0	0	0	0	0	0	hsa-let-7d-5p	-0.54	-0.54	0.87	2009, 2011
PTAR1	ENST00000377200.5	protein prenyltransferase alpha subunit repeat containing 1	161	2	0	0	2	1	0	0	1	1	hsa-let-7d-5p	-0.54	-0.63	0.98	2009, 2011
ZNF341	ENST00000342427.2	zinc finger protein 341	10	1	1	0	0	0	0	0	0	0	hsa-let-7d-5p	-0.53	-0.53	< 0.1	2011
ONECUT2	ENST00000491143.2	one cut homeobox 2	847	3	1	0	2	3	0	1	2	1	hsa-let-7d-5p	-0.53	-0.61	> 0.99	2007, 2009, 2011
RAB11FIP4	ENST00000325874.8	RAB11 family interacting protein 4 (class II)	169	2	0	2	0	0	0	0	0	0	hsa-let-7f-5p	-0.53	-0.56	> 0.99	2003, 2005, 2007, 2009, 2011
B3GNT1	ENST00000311181.4	UDP-GlcNAc:betaGal beta-1,3-N-acetylglucosaminyltransferase 1	2688	1	1	0	0	0	0	0	0	1	hsa-let-7d-5p	-0.53	-0.53	0.9	2007, 2009, 2011
HOXA1	ENST00000355633.5	homeobox A1	157	2	1	1	0	0	0	0	0	0	hsa-let-7f-5p	-0.53	-0.53	ORF
ZNF784	ENST00000591479.1	zinc finger protein 784	19	1	1	0	0	0	0	0	0	0	hsa-let-7d-5p	-0.52	-0.52	0.85	2009, 2011
FAM178A	ENST00000238961.4	family with sequence similarity 178, member A	130	2	0	2	0	0	0	0	0	0	hsa-miR-98-5p	-0.52	-0.53	0.92	2003, 2005, 2007, 2009, 2011
PRPF38B	ENST00000370025.4	pre-mRNA processing factor 38B	724	1	1	0	0	0	0	0	0	0	hsa-let-7d-5p	-0.52	-0.55	0.96	2007, 2009, 2011
CASP3	ENST00000393585.2	caspase 3, apoptosis-related cysteine peptidase	43	1	1	0	0	0	0	0	0	0	hsa-let-7d-5p	-0.52	-0.52	0.96	2005, 2007, 2009, 2011
CLDN12	ENST00000287916.4	claudin 12	267	1	1	0	0	0	0	0	0	0	hsa-let-7d-5p	-0.52	-0.52	0.95	2005, 2007, 2009, 2011
UHRF2	ENST00000276893.5	ubiquitin-like with PHD and ring finger domains 2, E3 ubiquitin protein ligase	64	1	1	0	0	0	0	0	0	0	hsa-let-7d-5p	-0.52	-0.52	0.95	2005, 2007, 2009, 2011
POU2F1	ENST00000367866.2	POU class 2 homeobox 1	83	2	0	0	2	0	0	0	0	3	hsa-let-7d-5p	-0.52	-0.56	0.98	2011
NRAS	ENST00000369535.4	neuroblastoma RAS viral (v-ras) oncogene homolog	551	2	0	1	1	0	0	0	0	0	hsa-let-7f-5p	-0.52	-0.7	> 0.99	2011
GAN	ENST00000568107.2	gigaxonin	185	3	3	0	0	2	1	0	1	0	hsa-let-7d-5p	-0.52	-0.61	> 0.99	2011
IL10	ENST00000423557.1	interleukin 10	5	1	0	0	1	0	0	0	0	2	hsa-let-7d-5p	-0.52	-0.52	0.95	2005, 2007, 2009, 2011
GALE	ENST00000374497.3	UDP-galactose-4-epimerase	27	1	1	0	0	0	0	0	0	0	hsa-let-7d-5p	-0.52	-0.52	0.93	2005, 2007, 2009, 2011
DDI2	ENST00000480945.1	DNA-damage inducible 1 homolog 2 (S. cerevisiae)	357	1	1	0	0	0	0	0	0	1	hsa-let-7d-5p	-0.51	-0.53	0.96	2007, 2009, 2011
MAPK6	ENST00000261845.5	mitogen-activated protein kinase 6	24	1	1	0	0	0	0	0	0	0	hsa-let-7b-5p	-0.51	-0.51	0.96	2005, 2007, 2009, 2011
RSPO2	ENST00000517939.1	R-spondin 2	5	1	0	1	0	0	0	0	0	1	hsa-let-7d-5p	-0.51	-0.51	0.78	2007, 2009, 2011
ZNF275	ENST00000370251.3	zinc finger protein 275	465	2	1	1	0	0	0	0	0	0	hsa-let-7b-5p	-0.51	-0.52	0.98	2007, 2009, 2011
KCNJ11	ENST00000339994.4	potassium inwardly-rectifying channel, subfamily J, member 11	282	1	1	0	0	1	0	1	0	0	hsa-let-7d-5p	-0.51	-0.53	0.86	2009, 2011
LIN28A	ENST00000326279.6	lin-28 homolog A (C. elegans)	5	1	1	0	0	0	0	0	0	0	hsa-let-7d-5p	-0.51	-0.51	0.96	2005, 2007, 2009, 2011
S100A8	ENST00000368732.1	S100 calcium binding protein A8	5	1	0	0	1	0	0	0	0	0	hsa-let-7d-5p	-0.51	-0.51	0.8	2011
SMC1A	ENST00000322213.4	structural maintenance of chromosomes 1A	1626	2	2	0	0	2	1	1	0	0	hsa-let-7a-5p	-0.51	-0.7	0.98	2009, 2011
PCTP	ENST00000576183.1	phosphatidylcholine transfer protein	476	1	1	0	0	1	0	0	1	1	hsa-let-7d-5p	-0.5	-0.55	< 0.1
DIAPH2	ENST00000324765.8	diaphanous-related formin 2	91	2	0	2	0	0	0	0	0	1	hsa-let-7g-5p	-0.5	-0.59	0.98	2007, 2009
CCR7	ENST00000246657.2	chemokine (C-C motif) receptor 7	5	1	1	0	0	1	0	0	1	0	hsa-let-7d-5p	-0.5	-0.55	0.95	2005, 2007, 2009, 2011
POLR2D	ENST00000272645.4	polymerase (RNA) II (DNA directed) polypeptide D	530	1	1	0	0	0	0	0	0	0	hsa-let-7b-5p	-0.5	-0.5	0.59	2009, 2011
CPEB1	ENST00000450751.2	cytoplasmic polyadenylation element binding protein 1	5	1	1	0	0	0	0	0	0	0	hsa-let-7d-5p	-0.5	-0.5	0.95	2007, 2009, 2011
AC008443.1	ENST00000599439.1	CDNA: FLJ23158 fis, clone LNG09623; Uncharacterized protein	109	1	1	0	0	0	0	0	0	0	hsa-let-7d-5p	-0.5	-0.5	0.62
IGF1R	ENST00000268035.6	insulin-like growth factor 1 receptor	561	3	1	1	1	0	0	0	0	1	hsa-let-7b-5p	-0.5	-0.63	> 0.99	2007, 2009, 2011
HTR1E	ENST00000305344.5	5-hydroxytryptamine (serotonin) receptor 1E, G protein-coupled	5	1	0	1	0	0	0	0	0	0	hsa-let-7d-5p	-0.5	-0.5	0.41	2009, 2011
CCNF	ENST00000397066.4	cyclin F	1432	1	1	0	0	0	0	0	0	0	hsa-let-7d-5p	-0.5	-0.51	0.94	2009, 2011
HMGA1	ENST00000347617.6	high mobility group AT-hook 1	2024	1	0	1	0	0	0	0	0	0	hsa-let-7i-5p	-0.49	-0.49	0.94	2005, 2007, 2009, 2011
LCOR	ENST00000371103.3	ligand dependent nuclear receptor corepressor	94	2	0	0	2	0	0	0	0	1	hsa-let-7d-5p	-0.49	-0.51	0.95	2007, 2009, 2011
PPARGC1B	ENST00000309241.5	peroxisome proliferator-activated receptor gamma, coactivator 1 beta	12	2	0	0	2	1	0	0	1	0	hsa-let-7d-5p	-0.49	-0.51	> 0.99	2005, 2007, 2009, 2011
SKIL	ENST00000458537.3	SKI-like oncogene	210	3	1	0	2	0	0	0	0	0	hsa-let-7d-5p	-0.49	-0.77	> 0.99
PGRMC1	ENST00000217971.7	progesterone receptor membrane component 1	762	2	0	1	1	0	0	0	0	0	hsa-let-7d-5p	-0.49	-0.73	0.94	2005, 2007, 2009, 2011
HIC2	ENST00000407464.2	hypermethylated in cancer 2	28	4	1	3	0	0	0	0	0	1	hsa-let-7a-5p	-0.49	-0.87	> 0.99	2003, 2005, 2007, 2009, 2011
ZNF451	ENST00000370708.4	zinc finger protein 451	190	1	0	0	1	0	0	0	0	3	hsa-let-7d-5p	-0.49	-0.63	0.82
CEP135	ENST00000257287.4	centrosomal protein 135kDa	19	1	0	1	0	0	0	0	0	0	hsa-let-7b-5p	-0.49	-0.49	> 0.99	2009, 2011
PBX1	ENST00000367897.1	pre-B-cell leukemia homeobox 1	18	2	0	1	1	0	0	0	0	1	hsa-let-7g-5p	-0.49	-0.7	> 0.99	2011
AIFM1	ENST00000535724.1	apoptosis-inducing factor, mitochondrion-associated, 1	2582	2	1	0	1	2	0	1	1	0	hsa-let-7d-5p	-0.49	-0.77	< 0.1
MAP3K13	ENST00000448876.1	mitogen-activated protein kinase kinase kinase 13	226	1	1	0	0	0	0	0	0	0	hsa-let-7d-5p	-0.49	-0.49	0.72
GIPC1	ENST00000393029.3	GIPC PDZ domain containing family, member 1	2934	1	1	0	0	0	0	0	0	1	hsa-let-7d-5p	-0.49	-0.49	0.95	2007, 2009, 2011
DPP3	ENST00000360510.2	dipeptidyl-peptidase 3	189	1	1	0	0	0	0	0	0	0	hsa-let-7d-5p	-0.48	-0.48	0.84	2005, 2007, 2009, 2011
COL27A1	ENST00000356083.3	collagen, type XXVII, alpha 1	620	2	0	1	1	0	0	0	0	0	hsa-let-7d-5p	-0.48	-0.48	> 0.99
BEGAIN	ENST00000355173.2	brain-enriched guanylate kinase-associated	90	1	1	0	0	0	0	0	0	0	hsa-let-7d-5p	-0.48	-0.48	0.96	2005, 2007, 2009, 2011
PIGU	ENST00000452740.2	phosphatidylinositol glycan anchor biosynthesis, class U	355	1	1	0	0	0	0	0	0	0	hsa-let-7d-5p	-0.48	-0.48	ORF
USP38	ENST00000307017.4	ubiquitin specific peptidase 38	419	1	0	1	0	0	0	0	0	1	hsa-let-7g-5p	-0.48	-0.49	> 0.99	2005, 2007, 2009, 2011
AMT	ENST00000458307.2	aminomethyltransferase	63	1	1	0	0	0	0	0	0	0	hsa-let-7d-5p	-0.48	-0.48	0.76	2011
C20orf194	ENST00000453730.2	chromosome 20 open reading frame 194	1083	2	0	0	2	0	0	0	0	0	hsa-let-7d-5p	-0.48	-0.48	> 0.99	2009, 2011
RNF20	ENST00000389120.3	ring finger protein 20, E3 ubiquitin protein ligase	772	1	0	1	0	0	0	0	0	0	hsa-let-7g-5p	-0.48	-0.48	0.97	2005, 2007, 2011
ACVR1C	ENST00000243349.8	activin A receptor, type IC	27	1	1	0	0	0	0	0	0	0	hsa-let-7d-5p	-0.47	-0.47	0.96	2005, 2007, 2009, 2011
SREK1IP1	ENST00000513458.4	SREK1-interacting protein 1	145	1	0	0	1	2	1	0	1	0	hsa-let-7d-5p	-0.47	-0.78	0.95	2007, 2009, 2011
RGS16	ENST00000367558.5	regulator of G-protein signaling 16	7	1	0	1	0	1	0	0	1	1	hsa-let-7d-5p	-0.47	-0.63	0.98	2005, 2007, 2009, 2011
LOR	ENST00000368742.3	loricrin	5	1	0	1	0	0	0	0	0	0	hsa-let-7g-5p	-0.47	-0.47	0.53	2009, 2011
LIMD2	ENST00000259006.3	LIM domain containing 2	90	1	0	1	0	3	0	3	0	0	hsa-let-7b-5p	-0.47	-0.88	0.97	2007, 2009, 2011
MXD1	ENST00000264444.2	MAX dimerization protein 1	183	1	1	0	0	0	0	0	0	1	hsa-let-7d-5p	-0.47	-0.47	0.96	2007, 2009, 2011
CPEB4	ENST00000265085.5	cytoplasmic polyadenylation element binding protein 4	472	2	0	0	2	0	0	0	0	0	hsa-let-7d-5p	-0.47	-0.47	0.98	2005, 2007, 2009, 2011
LRIG2	ENST00000361127.5	leucine-rich repeats and immunoglobulin-like domains 2	348	1	1	0	0	0	0	0	0	0	hsa-let-7d-5p	-0.47	-0.47	0.96	2005, 2007, 2009, 2011
TMEM178B	ENST00000565468.1	transmembrane protein 178B	129	1	0	0	1	2	0	1	1	0	hsa-let-7d-5p	-0.47	-0.47	0.95	2011
E2F5	ENST00000418930.2	E2F transcription factor 5, p130-binding	10	1	0	1	0	0	0	0	0	0	hsa-let-7a-5p	-0.47	-0.47	0.84	2009, 2011
CNTRL	ENST00000373850.1	centriolin	9	1	1	0	0	0	0	0	0	0	hsa-let-7d-5p	-0.47	-0.47	0.4	2009, 2011
POLR3D	ENST00000397802.4	polymerase (RNA) III (DNA directed) polypeptide D, 44kDa	678	1	0	1	0	2	0	0	2	0	hsa-let-7d-5p	-0.47	-0.55	> 0.99	2007, 2009, 2011
ISLR	ENST00000249842.3	immunoglobulin superfamily containing leucine-rich repeat	6	1	0	1	0	0	0	0	0	0	hsa-let-7b-5p	-0.47	-0.47	0.81	2011
TSPYL5	ENST00000322128.3	TSPY-like 5	20	1	0	1	0	1	1	0	0	0	hsa-let-7i-5p	-0.47	-0.47	0.47	2011
UGCG	ENST00000374279.3	UDP-glucose ceramide glucosyltransferase	1200	1	0	1	0	1	0	0	1	0	hsa-let-7d-5p	-0.46	-0.48	0.8
BIN3	ENST00000276416.6	bridging integrator 3	364	1	0	1	0	0	0	0	0	1	hsa-let-7g-5p	-0.46	-0.46	0.77	2005, 2007, 2009, 2011
ERO1L	ENST00000395686.3	ERO1-like (S. cerevisiae)	1333	2	0	1	1	0	0	0	0	1	hsa-let-7a-5p	-0.46	-0.63	> 0.99	2009, 2011
CCL3L1	ENST00000422211.2	chemokine (C-C motif) ligand 3-like 1	5	1	0	1	0	0	0	0	0	0	hsa-let-7a-5p	-0.46	-0.46	0.69
AC068987.1	ENST00000599343.1	HCG1997999; cDNA FLJ33996 fis, clone DFNES2008881	44	1	1	0	0	0	0	0	0	0	hsa-miR-98-5p	-0.46	-0.46	0.96
SMARCAD1	ENST00000354268.4	SWI/SNF-related, matrix-associated actin-dependent regulator of chromatin, subfamily a, containing DEAD/H box 1	371	2	0	2	0	0	0	0	0	0	hsa-let-7f-5p	-0.46	-0.71	> 0.99	2005, 2007, 2009, 2011
ITGB3	ENST00000559488.1	integrin, beta 3 (platelet glycoprotein IIIa, antigen CD61)	176	2	0	1	1	0	0	0	0	2	hsa-let-7d-5p	-0.46	-0.46	> 0.99	2005, 2007, 2009, 2011
PLEKHG7	ENST00000344636.3	pleckstrin homology domain containing, family G (with RhoGef domain) member 7	5	1	1	0	0	0	0	0	0	0	hsa-let-7d-5p	-0.46	-0.46	0.88	2009, 2011
IQCB1	ENST00000310864.6	IQ motif containing B1	45	1	0	1	0	0	0	0	0	0	hsa-let-7f-5p	-0.46	-0.46	0.95	2009, 2011
RNF165	ENST00000269439.7	ring finger protein 165	18	1	0	0	1	1	1	0	0	1	hsa-let-7d-5p	-0.46	-0.46	0.89	2007, 2009, 2011
SCYL3	ENST00000367771.6	SCY1-like 3 (S. cerevisiae)	124	1	0	0	1	1	0	1	0	0	hsa-let-7f-5p	-0.46	-0.5	0.96	2005, 2007, 2009, 2011
FRMD4B	ENST00000398540.3	FERM domain containing 4B	12	2	2	0	0	0	0	0	0	0	hsa-let-7d-5p	-0.46	-0.75	0.96	2009, 2011
FASLG	ENST00000340030.3	Fas ligand (TNF superfamily, member 6)	5	1	1	0	0	0	0	0	0	0	hsa-let-7d-5p	-0.46	-0.46	0.94	2011
WNT9A	ENST00000272164.5	wingless-type MMTV integration site family, member 9A	73	1	1	0	0	0	0	0	0	0	hsa-let-7d-5p	-0.45	-0.45	0.96
TMPPE	ENST00000416695.2	transmembrane protein with metallophosphoesterase domain	22	1	1	0	0	0	0	0	0	5	hsa-let-7d-5p	-0.45	-0.46	0.95	2009, 2011
CPEB3	ENST00000412050.4	cytoplasmic polyadenylation element binding protein 3	48	2	0	0	2	0	0	0	0	0	hsa-let-7d-5p	-0.45	-0.45	0.98	2005, 2007, 2009, 2011
PLA2G3	ENST00000215885.3	phospholipase A2, group III	5	1	1	0	0	0	0	0	0	0	hsa-let-7d-5p	-0.45	-0.45	0.93	2009, 2011
TET3	ENST00000409262.3	tet methylcytosine dioxygenase 3	1437	3	1	0	2	0	0	0	0	0	hsa-let-7d-5p	-0.45	-0.45	> 0.99	2009, 2011
CCDC71L	ENST00000523505.1	coiled-coil domain containing 71-like	410	1	1	0	0	0	0	0	0	0	hsa-let-7d-5p	-0.45	-0.45	0.96	2007, 2009, 2011
SMUG1	ENST00000505128.1	single-strand-selective monofunctional uracil-DNA glycosylase 1	242	1	1	0	0	0	0	0	0	0	hsa-let-7d-5p	-0.45	-0.45	0.87	2009, 2011
ADRB3	ENST00000345060.3	adrenoceptor beta 3	5	1	1	0	0	0	0	0	0	0	hsa-let-7d-5p	-0.45	-0.45	0.96	2005, 2007, 2009, 2011
NME4	ENST00000219479.2	NME/NM23 nucleoside diphosphate kinase 4	4249	1	0	1	0	0	0	0	0	0	hsa-let-7d-5p	-0.45	-0.45	0.87	2003, 2005, 2007, 2009, 2011
CDKN1A	ENST00000244741.5	cyclin-dependent kinase inhibitor 1A (p21, Cip1)	1458	1	1	0	0	0	0	0	0	0	hsa-let-7d-5p	-0.45	-0.46	0.82	2009, 2011
FAM214B	ENST00000378566.1	family with sequence similarity 214, member B	8	1	1	0	0	0	0	0	0	0	hsa-let-7d-5p	-0.45	-0.45	0.92	2005, 2007, 2009, 2011
MIB1	ENST00000261537.6	mindbomb E3 ubiquitin protein ligase 1	897	2	0	2	0	0	0	0	0	1	hsa-let-7f-5p	-0.45	-0.46	> 0.99	2011
CD200R1	ENST00000471858.1	CD200 receptor 1	6	1	1	0	0	0	0	0	0	1	hsa-let-7g-5p	-0.45	-0.45	0.13	2009, 2011
NME6	ENST00000450160.1	NME/NM23 nucleoside diphosphate kinase 6	511	1	0	1	0	0	0	0	0	0	hsa-let-7f-5p	-0.45	-0.45	0.96	2005, 2007, 2009, 2011
SCN4B	ENST00000324727.4	sodium channel, voltage-gated, type IV, beta subunit	13	1	1	0	0	1	1	0	0	0	hsa-let-7d-5p	-0.45	-0.45	0.95	2011
SLC25A27	ENST00000371347.5	solute carrier family 25, member 27	85	1	0	1	0	0	0	0	0	0	hsa-let-7a-5p	-0.45	-0.45	0.94	2005, 2007, 2009, 2011
ZBTB26	ENST00000373656.3	zinc finger and BTB domain containing 26	83	1	0	1	0	0	0	0	0	1	hsa-let-7c-5p	-0.44	-0.47	0.95
THRA	ENST00000450525.2	thyroid hormone receptor, alpha	547	2	0	1	1	0	0	0	0	0	hsa-let-7d-5p	-0.44	-0.44	0.95
ABCB9	ENST00000280560.8	ATP-binding cassette, sub-family B (MDR/TAP), member 9	13	1	0	1	0	0	0	0	0	0	hsa-miR-98-5p	-0.44	-0.44	0.94	2005, 2007, 2009, 2011
RDH10	ENST00000240285.5	retinol dehydrogenase 10 (all-trans)	640	1	0	1	0	0	0	0	0	0	hsa-miR-98-5p	-0.44	-0.44	> 0.99	2005, 2007, 2009, 2011
COL1A2	ENST00000297268.6	collagen, type I, alpha 2	877	1	1	0	0	0	0	0	0	0	hsa-let-7d-5p	-0.44	-0.52	0.95	2011
DUSP22	ENST00000419235.2	dual specificity phosphatase 22	1330	1	1	0	0	0	0	0	0	1	hsa-let-7d-5p	-0.44	-0.44	0.96
POTEM	ENST00000551509.1	POTE ankyrin domain family, member M	5	1	1	0	0	1	0	0	1	1	hsa-let-7d-5p	-0.44	-0.44	0.95	2011
EOGT	ENST00000383701.3	EGF domain-specific O-linked N-acetylglucosamine (GlcNAc) transferase	302	2	0	1	1	0	0	0	0	0	hsa-let-7d-5p	-0.44	-0.47	0.98	2007, 2009, 2011
P4HA2	ENST00000401867.1	prolyl 4-hydroxylase, alpha polypeptide II	1077	1	0	0	1	1	0	0	1	0	hsa-let-7d-5p	-0.44	-0.49	0.96	2005, 2007, 2009
ZC3H3	ENST00000262577.5	zinc finger CCCH-type containing 3	35	1	1	0	0	0	0	0	0	0	hsa-let-7d-5p	-0.44	-0.44	0.95	2007, 2009, 2011
SOCS1	ENST00000332029.2	suppressor of cytokine signaling 1	190	1	0	1	0	0	0	0	0	0	hsa-let-7e-5p	-0.44	-0.44	0.51	2005, 2007
TBKBP1	ENST00000361722.3	TBK1 binding protein 1	173	1	1	0	0	0	0	0	0	1	hsa-let-7d-5p	-0.44	-0.44	0.95	2007, 2009, 2011
CCL3	ENST00000225245.5	chemokine (C-C motif) ligand 3	5	1	0	1	0	0	0	0	0	0	hsa-let-7b-5p	-0.44	-0.44	0.68	2011
CCL3L3	ENST00000378354.4	chemokine (C-C motif) ligand 3-like 3	5	1	0	1	0	0	0	0	0	0	hsa-let-7b-5p	-0.44	-0.44	0.69
GPR26	ENST00000284674.1	G protein-coupled receptor 26	5	1	1	0	0	0	0	0	0	2	hsa-let-7d-5p	-0.44	-0.44	0.96	2009, 2011
GRIN2B	ENST00000609686.1	glutamate receptor, ionotropic, N-methyl D-aspartate 2B	5	2	0	0	2	1	0	0	1	3	hsa-let-7d-5p	-0.43	-0.43	> 0.99
NDST2	ENST00000309979.6	N-deacetylase/N-sulfotransferase (heparan glucosaminyl) 2	175	1	1	0	0	0	0	0	0	0	hsa-let-7d-5p	-0.43	-0.43	0.92	2011
ADAMTS15	ENST00000299164.2	ADAM metallopeptidase with thrombospondin type 1 motif, 15	18	2	2	0	0	0	0	0	0	0	hsa-let-7d-5p	-0.43	-0.43	> 0.99	2011
GLRX	ENST00000379979.4	glutaredoxin (thioltransferase)	79	1	0	1	0	0	0	0	0	0	hsa-let-7d-5p	-0.43	-0.43	0.77	2009, 2011
RRM2	ENST00000360566.2	ribonucleotide reductase M2	3907	1	1	0	0	1	0	0	1	0	hsa-let-7d-5p	-0.43	-0.55	0.96	2007, 2009, 2011
KPNA5	ENST00000368564.1	karyopherin alpha 5 (importin alpha 6)	76	1	0	1	0	0	0	0	0	0	hsa-let-7a-5p	-0.43	-0.43	0.98
GALC	ENST00000261304.2	galactosylceramidase	94	1	0	1	0	0	0	0	0	0	hsa-let-7f-5p	-0.43	-0.43	0.85	2009, 2011
CDC42SE1	ENST00000439374.2	CDC42 small effector 1	231	1	0	1	0	1	0	0	1	1	hsa-let-7d-5p	-0.43	-0.54	0.56	2009, 2011
ICMT	ENST00000343813.5	isoprenylcysteine carboxyl methyltransferase	558	1	1	0	0	0	0	0	0	0	hsa-let-7d-5p	-0.43	-0.43	0.96	2009, 2011
RBMS1	ENST00000348849.3	RNA binding motif, single stranded interacting protein 1	90	1	1	0	0	0	0	0	0	0	hsa-let-7d-5p	-0.43	-0.43	0.95	2011
HOXA9	ENST00000396345.1	homeobox A9	151	1	0	0	1	1	0	0	1	0	hsa-let-7d-5p	-0.43	-0.65	0.83	2005, 2007, 2009, 2011
ZNF689	ENST00000287461.3	zinc finger protein 689	526	1	1	0	0	0	0	0	0	1	hsa-let-7d-5p	-0.43	-0.43	0.93	2009, 2011
ICOS	ENST00000435193.1	inducible T-cell co-stimulator	5	1	0	1	0	0	0	0	0	0	hsa-let-7b-5p	-0.43	-0.43	0.73	2011
UTRN	ENST00000367545.3	utrophin	87	1	1	0	0	0	0	0	0	1	hsa-let-7d-5p	-0.43	-0.44	0.95	2007, 2009, 2011
MYO1F	ENST00000338257.8	myosin IF	33	1	0	1	0	0	0	0	0	0	hsa-let-7i-5p	-0.43	-0.43	0.98	2007, 2009, 2011
FAM118A	ENST00000216214.3	family with sequence similarity 118, member A	202	1	1	0	0	0	0	0	0	0	hsa-let-7d-5p	-0.42	-0.42	0.96	2007, 2009, 2011
CYP19A1	ENST00000396402.1	cytochrome P450, family 19, subfamily A, polypeptide 1	5	1	1	0	0	0	0	0	0	1	hsa-let-7d-5p	-0.42	-0.42	0.87	2005, 2007, 2009, 2011
GPR63	ENST00000229955.3	G protein-coupled receptor 63	5	1	0	1	0	0	0	0	0	1	hsa-let-7a-5p	-0.42	-0.42	0.9
PALD1	ENST00000263563.6	phosphatase domain containing, paladin 1	108	1	1	0	0	0	0	0	0	0	hsa-let-7d-5p	-0.42	-0.42	0.96	2009, 2011
NHLRC3	ENST00000470258.1	NHL repeat containing 3	49	1	1	0	0	0	0	0	0	1	hsa-let-7f-5p	-0.42	-0.63	0.92	2007, 2009, 2011
YPEL2	ENST00000312655.4	yippee-like 2 (Drosophila)	62	1	0	0	1	1	0	0	1	0	hsa-let-7d-5p	-0.42	-0.42	0.97	2009, 2011
ZNF70	ENST00000341976.3	zinc finger protein 70	99	1	0	1	0	3	1	2	0	0	hsa-let-7g-5p	-0.42	-0.56	0.82
C2orf88	ENST00000340623.4	chromosome 2 open reading frame 88	156	1	0	1	0	0	0	0	0	0	hsa-let-7d-5p	-0.42	-0.44	0.75	2009, 2011
ZNF280B	ENST00000360412.2	zinc finger protein 280B	7	2	1	1	0	0	0	0	0	2	hsa-let-7d-5p	-0.42	-0.57	0.94	2011
TMC7	ENST00000421369.3	transmembrane channel-like 7	54	1	0	0	1	0	0	0	0	1	hsa-let-7d-5p	-0.42	-0.45	0.92	2005, 2007, 2009, 2011
RDX	ENST00000343115.4	radixin	44	1	1	0	0	1	0	0	1	1	hsa-let-7d-5p	-0.42	-0.53	0.96	2005, 2007, 2009, 2011
PRKAR2A	ENST00000265563.8	protein kinase, cAMP-dependent, regulatory, type II, alpha	583	1	1	0	0	0	0	0	0	0	hsa-let-7d-5p	-0.42	-0.44	0.96
RIOK3	ENST00000339486.3	RIO kinase 3	757	1	0	1	0	0	0	0	0	0	hsa-let-7f-5p	-0.42	-0.42	> 0.99	2005, 2007, 2009, 2011
DDX26B	ENST00000370752.4	DEAD/H (Asp-Glu-Ala-Asp/His) box polypeptide 26B	289	1	0	1	0	0	0	0	0	0	hsa-let-7f-5p	-0.41	-0.41	0.88	2009, 2011
NSMCE2	ENST00000287437.3	non-SMC element 2, MMS21 homolog (S. cerevisiae)	364	1	0	1	0	0	0	0	0	0	hsa-let-7b-5p	-0.41	-0.41	0.84	2007
ARL4D	ENST00000320033.4	ADP-ribosylation factor-like 4D	3401	1	0	1	0	0	0	0	0	0	hsa-let-7a-5p	-0.41	-0.42	0.94	2009, 2011
C15orf41	ENST00000567389.1	chromosome 15 open reading frame 41	48	1	0	1	0	0	0	0	0	0	hsa-let-7b-5p	-0.41	-0.41	0.72	2007
KLHL23	ENST00000392647.2	kelch-like family member 23	791	1	0	1	0	0	0	0	0	1	hsa-let-7f-5p	-0.41	-0.46	> 0.99	2011
PIGA	ENST00000542278.1	phosphatidylinositol glycan anchor biosynthesis, class A	104	1	0	1	0	0	0	0	0	0	hsa-let-7a-5p	-0.41	-0.42	0.98	2011
ZBTB37	ENST00000367701.5	zinc finger and BTB domain containing 37	213	2	0	2	0	2	1	1	0	3	hsa-let-7f-5p	-0.41	-0.46	0.67
POTEG	ENST00000409832.3	POTE ankyrin domain family, member G	5	1	1	0	0	1	0	0	1	0	hsa-let-7d-5p	-0.41	-0.41	0.95
SKIDA1	ENST00000449193.2	SKI/DACH domain containing 1	18	1	0	0	1	0	0	0	0	0	hsa-let-7d-5p	-0.41	-0.41	0.85	2005, 2007, 2009, 2011
DNAJC1	ENST00000376980.3	DnaJ (Hsp40) homolog, subfamily C, member 1	5	1	0	0	1	0	0	0	0	0	hsa-let-7d-5p	-0.41	-0.41	0.86	2005, 2007, 2009, 2011
SOCS4	ENST00000395472.2	suppressor of cytokine signaling 4	336	1	1	0	0	2	1	0	1	0	hsa-let-7d-5p	-0.41	-0.67	0.91	2005, 2007, 2009, 2011
ARG2	ENST00000261783.3	arginase 2	6	1	1	0	0	0	0	0	0	0	hsa-let-7d-5p	-0.41	-0.48	< 0.1
TMEM110	ENST00000355083.5	transmembrane protein 110	306	1	0	1	0	0	0	0	0	0	hsa-let-7d-5p	-0.41	-0.41	0.94	2007, 2009, 2011
BZW2	ENST00000258761.3	basic leucine zipper and W2 domains 2	3418	1	0	1	0	0	0	0	0	0	hsa-let-7a-5p	-0.41	-0.41	0.69	2007, 2009, 2011
AGO4	ENST00000373210.3	argonaute RISC catalytic component 4	96	2	0	0	2	0	0	0	0	0	hsa-let-7d-5p	-0.4	-0.49	0.97	2005, 2007, 2009, 2011
NYNRIN	ENST00000382554.3	NYN domain and retroviral integrase containing	1928	1	1	0	0	2	0	2	0	0	hsa-let-7d-5p	-0.4	-0.4	0.97	2007, 2009, 2011
IGF2BP3	ENST00000258729.3	insulin-like growth factor 2 mRNA binding protein 3	30	1	1	0	0	0	0	0	0	0	hsa-let-7d-5p	-0.4	-0.4	0.95	2007, 2009, 2011
CYB561D1	ENST00000496961.1	cytochrome b561 family, member D1	105	1	1	0	0	0	0	0	0	0	hsa-let-7d-5p	-0.4	-0.43	0.94	2011
DPF2	ENST00000528416.1	D4, zinc and double PHD fingers family 2	1164	1	0	1	0	0	0	0	0	0	hsa-let-7g-5p	-0.4	-0.4	> 0.99	2005, 2007, 2009, 2011
TMEM41A	ENST00000296254.3	transmembrane protein 41A	382	1	0	1	0	0	0	0	0	0	hsa-let-7d-5p	-0.4	-0.41	0.97	2011
TGFBR3	ENST00000212355.4	transforming growth factor, beta receptor III	245	1	1	0	0	0	0	0	0	1	hsa-let-7g-5p	-0.4	-0.4	0.96	2011
CHRNA7	ENST00000306901.3	cholinergic receptor, nicotinic, alpha 7 (neuronal)	5	1	1	0	0	0	0	0	0	0	hsa-let-7d-5p	-0.4	-0.4	0.93
EIF4G2	ENST00000526148.1	eukaryotic translation initiation factor 4 gamma, 2	61971	1	0	1	0	0	0	0	0	0	hsa-let-7d-5p	-0.4	-0.4	0.88	2005, 2007, 2009, 2011
BTF3L4	ENST00000489308.2	basic transcription factor 3-like 4	1245	1	0	1	0	0	0	0	0	1	hsa-let-7g-5p	-0.4	-0.41	0.97	2009, 2011
MFSD4	ENST00000367147.4	major facilitator superfamily domain containing 4	5	1	1	0	0	0	0	0	0	0	hsa-let-7d-5p	-0.4	-0.4	0.86	2011
PDPR	ENST00000568530.1	pyruvate dehydrogenase phosphatase regulatory subunit	69	1	1	0	0	0	0	0	0	3	hsa-let-7d-5p	-0.4	-0.4	0.96	2005, 2007, 2009, 2011
TRIM41	ENST00000315073.5	tripartite motif containing 41	494	1	0	1	0	0	0	0	0	0	hsa-let-7f-5p	-0.4	-0.4	0.98	2011
SLC25A24	ENST00000565488.1	solute carrier family 25 (mitochondrial carrier; phosphate carrier), member 24	1688	1	0	1	0	0	0	0	0	0	hsa-let-7a-5p	-0.4	-0.4	0.98	2005, 2007, 2009, 2011
TRABD	ENST00000303434.4	TraB domain containing	2527	1	1	0	0	0	0	0	0	0	hsa-let-7d-5p	-0.4	-0.41	0.85	2007, 2009, 2011
BSND	ENST00000371265.4	Bartter syndrome, infantile, with sensorineural deafness (Barttin)	5	1	1	0	0	1	0	0	1	1	hsa-let-7d-5p	-0.4	-0.49	0.52
TRANK1	ENST00000428977.2	tetratricopeptide repeat and ankyrin repeat containing 1	140	1	1	0	0	0	0	0	0	0	hsa-let-7b-5p	-0.4	-0.4	0.95	2009, 2011
CALM1	ENST00000356978.4	calmodulin 1 (phosphorylase kinase, delta)	4046	1	0	0	1	0	0	0	0	1	hsa-let-7d-5p	-0.39	-0.4	0.91	2005, 2007, 2009, 2011
SLC16A10	ENST00000368850.3	solute carrier family 16 (aromatic amino acid transporter), member 10	233	3	1	1	1	0	0	0	0	1	hsa-let-7d-5p	-0.39	-0.83	> 0.99	2009, 2011
NKD1	ENST00000268459.3	naked cuticle homolog 1 (Drosophila)	26	1	0	1	0	0	0	0	0	1	hsa-let-7a-5p	-0.39	-0.39	> 0.99	2005, 2007, 2009, 2011
PRRX1	ENST00000367760.3	paired related homeobox 1	57	1	1	0	0	0	0	0	0	0	hsa-miR-98-5p	-0.39	-0.44	0.93	2007, 2009, 2011
PKIA	ENST00000396418.2	protein kinase (cAMP-dependent, catalytic) inhibitor alpha	542	1	0	1	0	1	0	1	0	2	hsa-miR-98-5p	-0.39	-0.6	> 0.99	2011
ADRB1	ENST00000369295.2	adrenoceptor beta 1	12	1	1	0	0	0	0	0	0	0	hsa-let-7d-5p	-0.39	-0.39	0.94	2007, 2009, 2011
KLHL31	ENST00000370905.3	kelch-like family member 31	16	1	0	1	0	0	0	0	0	1	hsa-let-7d-5p	-0.39	-0.4	0.91	2009, 2011
AHCTF1	ENST00000366508.1	AT hook containing transcription factor 1	5	1	1	0	0	0	0	0	0	0	hsa-let-7d-5p	-0.39	-0.39	0.88	2007, 2009, 2011
TMEM2	ENST00000377044.4	transmembrane protein 2	130	1	1	0	0	0	0	0	0	0	hsa-let-7g-5p	-0.39	-0.46	0.96	2005, 2007, 2009, 2011
ANKRD46	ENST00000335659.3	ankyrin repeat domain 46	33	1	0	1	0	0	0	0	0	0	hsa-let-7d-5p	-0.39	-0.39	0.85	2009, 2011
ZNF879	ENST00000444149.2	zinc finger protein 879	11	1	1	0	0	0	0	0	0	0	hsa-let-7d-5p	-0.39	-0.39	< 0.1	2011
PRDM5	ENST00000515109.1	PR domain containing 5	22	1	1	0	0	0	0	0	0	0	hsa-let-7a-5p	-0.39	-0.39	ORF
NRK	ENST00000243300.9	Nik related kinase	5	1	0	0	1	1	0	0	1	0	hsa-let-7d-5p	-0.39	-0.39	0.91	2005, 2007, 2009, 2011
SLC16A9	ENST00000395348.3	solute carrier family 16, member 9	7	1	0	0	1	1	0	0	1	1	hsa-let-7d-5p	-0.39	-0.39	0.81	2009, 2011
ZFYVE26	ENST00000347230.4	zinc finger, FYVE domain containing 26	104	1	1	0	0	0	0	0	0	0	hsa-let-7d-5p	-0.39	-0.52	0.96	2005, 2007, 2009, 2011
EFHD2	ENST00000375980.4	EF-hand domain family, member D2	1411	1	1	0	0	0	0	0	0	0	hsa-let-7d-5p	-0.39	-0.39	0.95	2005, 2007, 2009, 2011
ZNF200	ENST00000396868.3	zinc finger protein 200	269	2	1	0	1	0	0	0	0	0	hsa-let-7d-5p	-0.39	-0.64	0.98	2009, 2011
ZNF583	ENST00000333201.9	zinc finger protein 583	24	1	1	0	0	0	0	0	0	0	hsa-let-7d-5p	-0.39	-0.47	0.96	2007, 2009, 2011
ERGIC1	ENST00000393784.3	endoplasmic reticulum-golgi intermediate compartment (ERGIC) 1	4614	1	0	1	0	0	0	0	0	0	hsa-let-7d-5p	-0.39	-0.39	0.99	2011
BCAT1	ENST00000261192.7	branched chain amino-acid transaminase 1, cytosolic	1346	1	1	0	0	0	0	0	0	1	hsa-let-7d-5p	-0.38	-0.42	0.96	2009, 2011
IGLON5	ENST00000270642.8	IgLON family member 5	5	1	0	0	1	0	0	0	0	1	hsa-let-7d-5p	-0.38	-0.38	0.94	2009, 2011
C15orf39	ENST00000567617.1	chromosome 15 open reading frame 39	1023	1	1	0	0	0	0	0	0	0	hsa-let-7d-5p	-0.38	-0.38	0.93	2009, 2011
KIAA1958	ENST00000337530.6	KIAA1958	117	2	0	1	1	1	0	0	1	0	hsa-let-7d-5p	-0.38	-0.46	0.99
GCNT4	ENST00000322348.4	glucosaminyl (N-acetyl) transferase 4, core 2	19	1	1	0	0	0	0	0	0	0	hsa-let-7d-5p	-0.38	-0.38	0.96	2007, 2009, 2011
ABHD17C	ENST00000258884.4	abhydrolase domain containing 17C	406	1	0	0	1	0	0	0	0	0	hsa-miR-98-5p	-0.38	-0.38	0.75	2011
GPATCH2	ENST00000366935.3	G patch domain containing 2	108	2	0	1	1	0	0	0	0	0	hsa-let-7g-5p	-0.38	-0.67	0.94
ONECUT1	ENST00000560699.2	one cut homeobox 1	10	3	1	0	2	0	0	0	0	0	hsa-let-7d-5p	-0.38	-0.96	> 0.99
ONECUT3	ENST00000382349.4	one cut homeobox 3	5	2	1	0	1	0	0	0	0	0	hsa-let-7d-5p	-0.38	-0.38	> 0.99
VSNL1	ENST00000406397.1	visinin-like 1	89	1	0	0	1	0	0	0	0	0	hsa-let-7d-5p	-0.38	-0.38	0.96	2005, 2007, 2009, 2011
CLP1	ENST00000533682.1	cleavage and polyadenylation factor I subunit 1	208	1	0	1	0	0	0	0	0	0	hsa-let-7a-5p	-0.38	-0.38	0.49	2007, 2011
ULK2	ENST00000395544.4	unc-51 like autophagy activating kinase 2	489	1	0	1	0	0	0	0	0	1	hsa-miR-98-5p	-0.38	-0.44	> 0.99	2005, 2007, 2009, 2011
SLC5A6	ENST00000310574.3	solute carrier family 5 (sodium/multivitamin and iodide cotransporter), member 6	1638	1	0	1	0	0	0	0	0	0	hsa-let-7f-5p	-0.38	-0.38	0.92	2007, 2009, 2011
GRPEL2	ENST00000416916.2	GrpE-like 2, mitochondrial (E. coli)	79	1	0	1	0	0	0	0	0	0	hsa-let-7i-5p	-0.38	-0.46	0.8	2009, 2011
RBFOX2	ENST00000449924.2	RNA binding protein, fox-1 homolog (C. elegans) 2	262	1	0	0	1	0	0	0	0	0	hsa-miR-98-5p	-0.38	-0.38	0.95	2005, 2007, 2009, 2011
SNAP23	ENST00000249647.3	synaptosomal-associated protein, 23kDa	99	1	0	0	1	1	0	0	1	0	hsa-let-7d-5p	-0.38	-0.38	0.85	2005, 2007, 2009, 2011
LBR	ENST00000272163.4	lamin B receptor	1217	1	1	0	0	0	0	0	0	0	hsa-let-7d-5p	-0.38	-0.4	0.96	2009, 2011
CASP5	ENST00000393139.2	caspase 5, apoptosis-related cysteine peptidase	5	1	0	1	0	0	0	0	0	0	hsa-let-7a-5p	-0.38	-0.38	ORF
ELOVL4	ENST00000369816.4	ELOVL fatty acid elongase 4	129	1	0	1	0	0	0	0	0	0	hsa-let-7f-5p	-0.38	-0.39	> 0.99	2005, 2007, 2009, 2011
GYG2	ENST00000381163.3	glycogenin 2	67	1	1	0	0	0	0	0	0	0	hsa-let-7d-5p	-0.38	-0.4	0.88	2009, 2011
SOWAHA	ENST00000378693.2	sosondowah ankyrin repeat domain family member A	138	1	0	1	0	0	0	0	0	0	hsa-let-7a-5p	-0.38	-0.38	0.98	2007, 2009, 2011
ANKRD52	ENST00000267116.7	ankyrin repeat domain 52	2913	1	0	0	1	3	0	2	1	0	hsa-let-7d-5p	-0.38	-0.38	0.93	2009, 2011
CBX2	ENST00000310942.4	chromobox homolog 2	1816	1	0	1	0	1	0	0	1	0	hsa-let-7d-5p	-0.38	-0.38	0.97	2007, 2009, 2011
NAA30	ENST00000556492.1	N(alpha)-acetyltransferase 30, NatC catalytic subunit	418	2	0	1	1	2	0	1	1	1	hsa-let-7d-5p	-0.38	-0.77	0.94	2007, 2009, 2011
GPR61	ENST00000527748.1	G protein-coupled receptor 61	5	1	1	0	0	0	0	0	0	0	hsa-let-7d-5p	-0.38	-0.38	0.92
ATP8B4	ENST00000284509.6	ATPase, class I, type 8B, member 4	5	1	1	0	0	0	0	0	0	1	hsa-let-7d-5p	-0.38	-0.38	0.92	2009, 2011
TSPEAR	ENST00000323084.4	thrombospondin-type laminin G domain and EAR repeats	5	1	0	0	1	0	0	0	0	0	hsa-let-7a-5p	-0.38	-0.38	0.91	2005, 2007, 2011
DUSP1	ENST00000239223.3	dual specificity phosphatase 1	37211	1	0	0	1	0	0	0	0	0	hsa-let-7d-5p	-0.37	-0.38	0.96
CANT1	ENST00000392446.5	calcium activated nucleotidase 1	538	1	1	0	0	0	0	0	0	0	hsa-let-7b-5p	-0.37	-0.41	0.63	2009, 2011
CTDSPL2	ENST00000260327.4	CTD (carboxy-terminal domain, RNA polymerase II, polypeptide A) small phosphatase like 2	457	2	1	0	1	0	0	0	0	1	hsa-let-7d-5p	-0.37	-0.6	> 0.99	2007
RTCA	ENST00000370128.4	RNA 3'-terminal phosphate cyclase	1093	1	0	0	1	0	0	0	0	0	hsa-let-7d-5p	-0.37	-0.37	0.87	2011
DHX57	ENST00000295373.6	DEAH (Asp-Glu-Ala-Asp/His) box polypeptide 57	140	1	0	1	0	0	0	0	0	0	hsa-let-7i-5p	-0.37	-0.37	0.74	2005, 2007, 2009, 2011
DCAF15	ENST00000254337.6	DDB1 and CUL4 associated factor 15	304	1	0	1	0	0	0	0	0	0	hsa-let-7b-5p	-0.37	-0.37	0.98	2007, 2009, 2011
GRID2IP	ENST00000452113.1	glutamate receptor, ionotropic, delta 2 (Grid2) interacting protein	5	1	1	0	0	0	0	0	0	0	hsa-let-7d-5p	-0.37	-0.37	0.96	2011
ACSL6	ENST00000379264.2	acyl-CoA synthetase long-chain family member 6	7	1	1	0	0	0	0	0	0	0	hsa-let-7d-5p	-0.37	-0.37	0.96	2005, 2007, 2009, 2011
GDPD1	ENST00000284116.4	glycerophosphodiester phosphodiesterase domain containing 1	138	1	0	0	1	0	0	0	0	0	hsa-let-7d-5p	-0.37	-0.37	0.95	2005, 2007, 2009, 2011
VANGL2	ENST00000368061.2	VANGL planar cell polarity protein 2	560	2	0	1	1	0	0	0	0	0	hsa-let-7b-5p	-0.37	-0.37	0.99	2007, 2009, 2011
DLST	ENST00000334220.4	dihydrolipoamide S-succinyltransferase (E2 component of 2-oxo-glutarate complex)	64	1	0	1	0	0	0	0	0	0	hsa-let-7d-5p	-0.37	-0.37	0.95	2005, 2007, 2009, 2011
TECPR2	ENST00000359520.7	tectonin beta-propeller repeat containing 2	109	1	0	0	1	1	0	0	1	1	hsa-let-7d-5p	-0.37	-0.37	0.95	2005, 2007, 2009, 2011
SLC12A9	ENST00000354161.3	solute carrier family 12, member 9	228	1	1	0	0	0	0	0	0	0	hsa-let-7d-5p	-0.37	-0.37	0.95	2009, 2011
IKBKAP	ENST00000374647.5	inhibitor of kappa light polypeptide gene enhancer in B-cells, kinase complex-associated protein	608	1	0	1	0	0	0	0	0	0	hsa-let-7a-5p	-0.37	-0.38	0.84	2011
GAS7	ENST00000437099.2	growth arrest-specific 7	186	1	1	0	0	1	0	1	0	2	hsa-let-7d-5p	-0.37	-0.49	0.97	2005, 2007, 2009, 2011
SEC16B	ENST00000308284.6	SEC16 homolog B (S. cerevisiae)	251	1	1	0	0	1	0	0	1	1	hsa-miR-98-5p	-0.37	-0.42	0.52
RPUSD2	ENST00000315616.7	RNA pseudouridylate synthase domain containing 2	70	1	0	1	0	0	0	0	0	0	hsa-let-7c-5p	-0.37	-0.37	0.82	2005, 2007
NXT2	ENST00000372106.1	nuclear transport factor 2-like export factor 2	390	1	0	1	0	0	0	0	0	0	hsa-let-7g-5p	-0.37	-0.37	0.67	2005, 2007, 2009, 2011
SCD	ENST00000370355.2	stearoyl-CoA desaturase (delta-9-desaturase)	9726	1	1	0	0	0	0	0	0	0	hsa-miR-98-5p	-0.37	-0.37	0.96	2007, 2009, 2011
TSC1	ENST00000298552.3	tuberous sclerosis 1	838	1	0	1	0	0	0	0	0	1	hsa-let-7b-5p	-0.37	-0.39	0.9	2011
BCAP29	ENST00000005259.4	B-cell receptor-associated protein 29	326	1	0	0	1	1	0	1	0	0	hsa-let-7d-5p	-0.37	-0.41	0.95	2007, 2009, 2011
KREMEN1	ENST00000400335.4	kringle containing transmembrane protein 1	606	1	0	1	0	1	0	1	0	0	hsa-let-7i-5p	-0.37	-0.37	> 0.99	2007, 2009, 2011
MIEF1	ENST00000325301.2	mitochondrial elongation factor 1	2319	1	0	1	0	1	0	0	1	0	hsa-let-7d-5p	-0.36	-0.48	0.97	2007, 2009, 2011
PEG10	ENST00000482108.1	paternally expressed 10	8778	1	0	0	1	1	0	0	1	1	hsa-let-7d-5p	-0.36	-0.36	0.87	2009, 2011
ZNF774	ENST00000354377.3	zinc finger protein 774	27	1	1	0	0	0	0	0	0	0	hsa-let-7d-5p	-0.36	-0.36	< 0.1
HOXD1	ENST00000331462.4	homeobox D1	35	1	0	1	0	0	0	0	0	0	hsa-let-7d-5p	-0.36	-0.36	0.83	2005, 2007, 2009, 2011
AGPAT9	ENST00000395226.2	1-acylglycerol-3-phosphate O-acyltransferase 9	89	1	0	1	0	0	0	0	0	0	hsa-let-7i-5p	-0.36	-0.36	0.51
SYNCRIP	ENST00000355238.6	synaptotagmin binding, cytoplasmic RNA interacting protein	4864	1	1	0	0	0	0	0	0	0	hsa-let-7d-5p	-0.36	-0.37	0.95	2011
NID2	ENST00000216286.5	nidogen 2 (osteonidogen)	4292	1	0	0	1	0	0	0	0	1	hsa-let-7d-5p	-0.36	-0.36	0.75	2005, 2007, 2009, 2011
GREB1L	ENST00000580732.2	growth regulation by estrogen in breast cancer-like	30	1	1	0	0	0	0	0	0	0	hsa-let-7d-5p	-0.36	-0.36	0.93
SAMD12	ENST00000409003.4	sterile alpha motif domain containing 12	57	1	0	1	0	1	0	0	1	1	hsa-miR-98-5p	-0.36	-0.36	0.91	2011
TPP1	ENST00000299427.6	tripeptidyl peptidase I	713	1	0	1	0	1	0	0	1	0	hsa-let-7d-5p	-0.36	-0.41	0.4	2009, 2011
MAP3K1	ENST00000399503.3	mitogen-activated protein kinase kinase kinase 1, E3 ubiquitin protein ligase	137	1	1	0	0	0	0	0	0	0	hsa-let-7d-5p	-0.36	-0.36	0.95	2009, 2011
CECR6	ENST00000399875.1	cat eye syndrome chromosome region, candidate 6	5	1	0	1	0	0	0	0	0	1	hsa-let-7d-5p	-0.36	-0.36	> 0.99	2005, 2007, 2009, 2011
CHD7	ENST00000423902.2	chromodomain helicase DNA binding protein 7	925	1	0	0	1	1	1	0	0	0	hsa-let-7d-5p	-0.36	-0.63	0.96	2011
GPCPD1	ENST00000379019.4	glycerophosphocholine phosphodiesterase GDE1 homolog (S. cerevisiae)	155	2	1	0	1	0	0	0	0	0	hsa-let-7d-5p	-0.36	-0.57	> 0.99	2007, 2009, 2011
OSMR	ENST00000274276.3	oncostatin M receptor	2781	1	1	0	0	0	0	0	0	0	hsa-let-7d-5p	-0.36	-0.36	0.96	2005, 2007, 2009, 2011
NPEPL1	ENST00000356091.6	aminopeptidase-like 1	134	1	0	0	1	0	0	0	0	0	hsa-let-7d-5p	-0.36	-0.36	0.96	2005, 2007, 2009, 2011
CEBPD	ENST00000408965.3	CCAAT/enhancer binding protein (C/EBP), delta	61	1	0	0	1	0	0	0	0	0	hsa-let-7d-5p	-0.36	-0.36	0.95	2009, 2011
CYP46A1	ENST00000261835.3	cytochrome P450, family 46, subfamily A, polypeptide 1	16	1	0	1	0	0	0	0	0	0	hsa-let-7a-5p	-0.36	-0.36	0.86	2007, 2009, 2011
IMPG2	ENST00000193391.7	interphotoreceptor matrix proteoglycan 2	5	1	1	0	0	0	0	0	0	2	hsa-let-7i-5p	-0.36	-0.36	0.81	2011
PDSS1	ENST00000376203.5	prenyl (decaprenyl) diphosphate synthase, subunit 1	41	1	0	1	0	0	0	0	0	0	hsa-let-7g-5p	-0.36	-0.36	ORF
TGDS	ENST00000261296.5	TDP-glucose 4,6-dehydratase	7	1	0	1	0	0	0	0	0	0	hsa-let-7a-5p	-0.36	-0.36	> 0.99	2009, 2011
MMP11	ENST00000215743.3	matrix metallopeptidase 11 (stromelysin 3)	1719	1	0	0	1	0	0	0	0	0	hsa-let-7d-5p	-0.36	-0.36	0.93	2007, 2009, 2011
TIMM17B	ENST00000465150.2	translocase of inner mitochondrial membrane 17 homolog B (yeast)	35084	1	0	1	0	0	0	0	0	0	hsa-let-7f-5p	-0.36	-0.36	0.82	2005, 2007, 2009, 2011
ZNF697	ENST00000421812.2	zinc finger protein 697	43	1	0	1	0	0	0	0	0	1	hsa-let-7g-5p	-0.36	-0.38	0.82	2007, 2009, 2011
CERCAM	ENST00000372842.1	cerebral endothelial cell adhesion molecule	184	1	0	1	0	0	0	0	0	0	hsa-let-7d-5p	-0.36	-0.36	> 0.99	2007, 2009, 2011
DCUN1D2	ENST00000332592.3	DCN1, defective in cullin neddylation 1, domain containing 2	17	1	1	0	0	0	0	0	0	0	hsa-let-7d-5p	-0.36	-0.4	0.79	2007, 2009, 2011
PCGF3	ENST00000362003.5	polycomb group ring finger 3	503	1	1	0	0	0	0	0	0	0	hsa-let-7d-5p	-0.35	-0.52	0.96	2005, 2007, 2009, 2011
GPR157	ENST00000377411.4	G protein-coupled receptor 157	48	1	0	1	0	1	0	1	0	0	hsa-let-7f-5p	-0.35	-0.36	> 0.99
CDCA8	ENST00000373055.1	cell division cycle associated 8	1689	1	0	1	0	0	0	0	0	0	hsa-let-7d-5p	-0.35	-0.35	0.94	2009, 2011
MED6	ENST00000440435.2	mediator complex subunit 6	776	1	0	0	1	0	0	0	0	0	hsa-let-7d-5p	-0.35	-0.35	0.93	2005, 2007, 2009, 2011
SEMA4C	ENST00000305476.5	sema domain, immunoglobulin domain (Ig), transmembrane domain (TM) and short cytoplasmic domain, (semaphorin) 4C	31	1	1	0	0	0	0	0	0	0	hsa-let-7d-5p	-0.35	-0.35	0.95	2005, 2007, 2009, 2011
ERP29	ENST00000455836.1	endoplasmic reticulum protein 29	1210	1	0	1	0	0	0	0	0	0	hsa-let-7a-5p	-0.35	-0.35	ORF
TSPAN18	ENST00000340160.3	tetraspanin 18	332	1	0	1	0	1	0	1	0	2	hsa-let-7b-5p	-0.35	-0.35	0.98	2011
ESPL1	ENST00000257934.4	extra spindle pole bodies homolog 1 (S. cerevisiae)	96	1	0	1	0	0	0	0	0	0	hsa-miR-98-5p	-0.35	-0.35	0.36	2011
XK	ENST00000378616.3	X-linked Kx blood group (McLeod syndrome)	39	1	1	0	0	0	0	0	0	0	hsa-let-7d-5p	-0.35	-0.35	0.95	2009, 2011
TMEM143	ENST00000293261.3	transmembrane protein 143	160	1	0	1	0	0	0	0	0	0	hsa-let-7a-5p	-0.35	-0.35	0.82	2009, 2011
SCN11A	ENST00000302328.3	sodium channel, voltage-gated, type XI, alpha subunit	5	1	1	0	0	0	0	0	0	0	hsa-let-7d-5p	-0.35	-0.35	0.55	2007, 2009, 2011
DAPK1	ENST00000469640.2	death-associated protein kinase 1	92	1	0	1	0	1	0	1	0	1	hsa-let-7g-5p	-0.35	-0.35	0.89	2009, 2011
PXDN	ENST00000252804.4	peroxidasin homolog (Drosophila)	872	2	0	0	2	0	0	0	0	1	hsa-let-7d-5p	-0.35	-0.54	> 0.99	2007, 2009, 2011
IDH2	ENST00000330062.3	isocitrate dehydrogenase 2 (NADP+), mitochondrial	296	1	0	0	1	0	0	0	0	0	hsa-let-7d-5p	-0.35	-0.36	0.95	2005, 2007, 2011
ZCCHC3	ENST00000382352.3	zinc finger, CCHC domain containing 3	1328	1	0	1	0	0	0	0	0	0	hsa-let-7d-5p	-0.35	-0.35	0.83	2011
HDX	ENST00000297977.5	highly divergent homeobox	20	1	0	1	0	1	0	0	1	1	hsa-let-7i-5p	-0.35	-0.56	> 0.99	2011
FNIP1	ENST00000307968.7	folliculin interacting protein 1	32	1	1	0	0	0	0	0	0	0	hsa-miR-98-5p	-0.35	-0.35	0.96	2007, 2009, 2011
LYVE1	ENST00000256178.3	lymphatic vessel endothelial hyaluronan receptor 1	5	1	0	1	0	0	0	0	0	1	hsa-let-7e-5p	-0.35	-0.35	0.89
IKBKE	ENST00000367120.3	inhibitor of kappa light polypeptide gene enhancer in B-cells, kinase epsilon	334	1	0	1	0	0	0	0	0	0	hsa-let-7b-5p	-0.35	-0.35	0.89	2011
LMX1A	ENST00000342310.3	LIM homeobox transcription factor 1, alpha	5	1	1	0	0	0	0	0	0	0	hsa-let-7d-5p	-0.35	-0.35	0.77	2007, 2009, 2011
CDV3	ENST00000420115.2	CDV3 homolog (mouse)	523	1	1	0	0	0	0	0	0	0	hsa-let-7d-5p	-0.35	-0.46	0.95	2007, 2009, 2011
EEF2K	ENST00000263026.5	eukaryotic elongation factor-2 kinase	115	1	0	1	0	0	0	0	0	0	hsa-let-7i-5p	-0.34	-0.36	> 0.99	2007, 2009, 2011
SLC25A4	ENST00000281456.6	solute carrier family 25 (mitochondrial carrier; adenine nucleotide translocator), member 4	1169	1	0	0	1	0	0	0	0	5	hsa-let-7d-5p	-0.34	-0.4	0.94	2005, 2007, 2011
ACER2	ENST00000340967.2	alkaline ceramidase 2	44	1	0	1	0	0	0	0	0	0	hsa-let-7g-5p	-0.34	-0.34	0.97	2007, 2009, 2011
LIPH	ENST00000296252.4	lipase, member H	18	1	1	0	0	0	0	0	0	0	hsa-let-7d-5p	-0.34	-0.34	0.95	2009, 2011
ABL2	ENST00000502732.1	c-abl oncogene 2, non-receptor tyrosine kinase	892	2	1	0	1	0	0	0	0	1	hsa-let-7d-5p	-0.34	-0.36	> 0.99	2009, 2011
SENP2	ENST00000296257.5	SUMO1/sentrin/SMT3 specific peptidase 2	1693	2	1	0	1	0	0	0	0	0	hsa-let-7d-5p	-0.34	-0.65	0.99	2005, 2007, 2009, 2011
ATP2A2	ENST00000395494.2	ATPase, Ca++ transporting, cardiac muscle, slow twitch 2	2042	1	1	0	0	0	0	0	0	0	hsa-let-7d-5p	-0.34	-0.34	0.94	2005, 2007, 2011
DMP1	ENST00000339673.6	dentin matrix acidic phosphoprotein 1	5	1	0	0	1	0	0	0	0	0	hsa-let-7d-5p	-0.34	-0.34	0.94	2005, 2007, 2009, 2011
CAPN3	ENST00000356316.3	calpain 3, (p94)	34	1	0	0	1	0	0	0	0	0	hsa-let-7d-5p	-0.34	-0.34	0.84	2009, 2011
CD86	ENST00000330540.2	CD86 molecule	5	1	0	1	0	0	0	0	0	1	hsa-let-7a-5p	-0.34	-0.34	0.5	2009, 2011
MYCBP	ENST00000397572.2	MYC binding protein	85	1	1	0	0	1	0	1	0	0	hsa-let-7d-5p	-0.34	-0.64	0.96	2009, 2011
ASAP1	ENST00000357668.1	ArfGAP with SH3 domain, ankyrin repeat and PH domain 1	185	1	0	0	1	0	0	0	0	0	hsa-let-7d-5p	-0.34	-0.34	0.73	2005, 2007
ETV3	ENST00000368192.4	ets variant 3	37	1	0	0	1	0	0	0	0	1	hsa-let-7d-5p	-0.34	-0.34	0.94
CACNG4	ENST00000262138.3	calcium channel, voltage-dependent, gamma subunit 4	5	1	0	1	0	0	0	0	0	0	hsa-let-7f-5p	-0.34	-0.34	0.88	2005, 2007, 2009, 2011
FNDC3A	ENST00000492622.2	fibronectin type III domain containing 3A	122	2	0	1	1	0	0	0	0	1	hsa-let-7f-5p	-0.34	-0.59	0.98	2005, 2007, 2009, 2011
KPNA4	ENST00000334256.4	karyopherin alpha 4 (importin alpha 3)	111	1	0	0	1	2	0	1	1	1	hsa-let-7d-5p	-0.34	-0.44	0.94	2005, 2007, 2011
NHLRC2	ENST00000369301.3	NHL repeat containing 2	368	1	0	0	1	1	0	1	0	0	hsa-let-7d-5p	-0.34	-0.37	0.84	2011
RP11-480I12.4	ENST00000330493.5	Putative inactive alpha-1,3-mannosyl-glycoprotein 4-beta-N-acetylglucosaminyltransferase-like protein LOC641515	5	1	0	1	0	0	0	0	0	0	hsa-let-7d-5p	-0.34	-0.34	0.38
ARHGAP28	ENST00000419673.2	Rho GTPase activating protein 28	31	1	1	0	0	0	0	0	0	0	hsa-let-7a-5p	-0.34	-0.49	0.96	2005, 2007, 2009, 2011
PLEKHO1	ENST00000369124.4	pleckstrin homology domain containing, family O member 1	144	2	0	1	1	0	0	0	0	0	hsa-let-7d-5p	-0.34	-0.61	> 0.99	2007, 2009, 2011
TMEM65	ENST00000297632.6	transmembrane protein 65	769	1	0	0	1	0	0	0	0	1	hsa-let-7g-5p	-0.34	-0.34	0.96	2007, 2009, 2011
RALB	ENST00000272519.5	v-ral simian leukemia viral oncogene homolog B	527	1	0	1	0	0	0	0	0	0	hsa-let-7a-5p	-0.34	-0.34	0.9	2009, 2011
RCN1	ENST00000054950.3	reticulocalbin 1, EF-hand calcium binding domain	213	1	0	0	1	0	0	0	0	0	hsa-let-7d-5p	-0.34	-0.34	0.75	2009, 2011
SWT1	ENST00000367500.4	SWT1 RNA endoribonuclease homolog (S. cerevisiae)	104	1	0	1	0	0	0	0	0	0	hsa-let-7b-5p	-0.34	-0.34	0.56	2007, 2009, 2011
BLOC1S6	ENST00000220531.3	biogenesis of lysosomal organelles complex-1, subunit 6, pallidin	1754	1	0	1	0	0	0	0	0	0	hsa-let-7f-5p	-0.34	-0.34	0.97	2005, 2007, 2009, 2011
CHUK	ENST00000370397.7	conserved helix-loop-helix ubiquitous kinase	18	1	0	1	0	0	0	0	0	0	hsa-let-7f-5p	-0.34	-0.34	0.45	2011
TRHDE	ENST00000261180.4	thyrotropin-releasing hormone degrading enzyme	34	2	0	0	2	0	0	0	0	0	hsa-let-7d-5p	-0.34	-0.62	> 0.99	2005, 2007, 2009, 2011
BMP5	ENST00000370830.3	bone morphogenetic protein 5	5	1	0	0	1	0	0	0	0	0	hsa-let-7a-5p	-0.34	-0.34	0.74
PLEKHA8	ENST00000449726.1	pleckstrin homology domain containing, family A (phosphoinositide binding specific) member 8	661	1	1	0	0	1	0	0	1	0	hsa-let-7d-5p	-0.34	-0.36	0.96	2011
IRS2	ENST00000375856.3	insulin receptor substrate 2	231	1	1	0	0	0	0	0	0	0	hsa-let-7b-5p	-0.34	-0.34	0.89	2005, 2007, 2009, 2011
GOLGA7	ENST00000405786.2	golgin A7	34	1	0	1	0	0	0	0	0	0	hsa-let-7d-5p	-0.34	-0.34	0.68	2005, 2007, 2009, 2011
HOOK1	ENST00000371208.3	hook microtubule-tethering protein 1	804	1	0	1	0	0	0	0	0	1	hsa-let-7f-5p	-0.34	-0.35	0.97	2007, 2009, 2011
SLC20A1	ENST00000272542.3	solute carrier family 20 (phosphate transporter), member 1	205	1	0	1	0	0	0	0	0	0	hsa-let-7a-5p	-0.34	-0.38	0.78	2005, 2007, 2011
STOX2	ENST00000308497.4	storkhead box 2	379	1	0	1	0	0	0	0	0	0	hsa-let-7a-5p	-0.34	-0.34	> 0.99
OSTF1	ENST00000346234.6	osteoclast stimulating factor 1	107	1	0	0	1	0	0	0	0	0	hsa-let-7d-5p	-0.33	-0.35	0.93
PALM3	ENST00000340790.4	paralemmin 3	5	1	0	1	0	0	0	0	0	0	hsa-let-7b-5p	-0.33	-0.33	0.76	2011
EGLN2	ENST00000593726.1	egl-9 family hypoxia-inducible factor 2	19	1	0	0	1	0	0	0	0	0	hsa-let-7d-5p	-0.33	-0.33	0.74	2005, 2007, 2009, 2011
STK40	ENST00000359297.2	serine/threonine kinase 40	214	1	0	1	0	0	0	0	0	1	hsa-let-7d-5p	-0.33	-0.37	> 0.99	2007, 2009, 2011
XKR4	ENST00000327381.6	XK, Kell blood group complex subunit-related family, member 4	5	2	2	0	0	0	0	0	0	2	hsa-let-7d-5p	-0.33	-0.33	> 0.99
FAM43A	ENST00000329759.4	family with sequence similarity 43, member A	287	1	0	0	1	1	0	1	0	0	hsa-let-7d-5p	-0.33	-0.33	0.74	2009, 2011
WASL	ENST00000223023.4	Wiskott-Aldrich syndrome-like	230	1	0	0	1	0	0	0	0	0	hsa-let-7d-5p	-0.33	-0.33	0.89	2009, 2011
STARD9	ENST00000290607.7	StAR-related lipid transfer (START) domain containing 9	80	1	0	0	1	3	0	2	1	0	hsa-let-7d-5p	-0.33	-0.53	0.74	2011
FAM135A	ENST00000418814.2	family with sequence similarity 135, member A	611	1	0	0	1	0	0	0	0	0	hsa-let-7f-5p	-0.33	-0.33	0.89	2005, 2007, 2009, 2011
RUFY3	ENST00000381006.3	RUN and FYVE domain containing 3	162	1	0	1	0	0	0	0	0	0	hsa-let-7b-5p	-0.33	-0.38	0.62	2007, 2009, 2011
USP21	ENST00000289865.8	ubiquitin specific peptidase 21	5	1	0	0	1	0	0	0	0	0	hsa-let-7d-5p	-0.33	-0.33	0.9	2005, 2007, 2009, 2011
ARRDC4	ENST00000268042.6	arrestin domain containing 4	10	1	0	1	0	0	0	0	0	1	hsa-let-7a-5p	-0.33	-0.33	0.92	2005, 2007, 2009, 2011
C3orf52	ENST00000264848.5	chromosome 3 open reading frame 52	402	1	0	1	0	0	0	0	0	0	hsa-let-7c-5p	-0.33	-0.33	0.4	2009, 2011
ARL6IP6	ENST00000326446.5	ADP-ribosylation-like factor 6 interacting protein 6	1454	1	0	0	1	1	0	0	1	0	hsa-let-7d-5p	-0.33	-0.51	0.89	2011
STARD3NL	ENST00000009041.7	STARD3 N-terminal like	1911	1	0	0	1	0	0	0	0	2	hsa-let-7d-5p	-0.33	-0.35	0.95	2005, 2007, 2009, 2011
MTUS1	ENST00000381869.3	microtubule associated tumor suppressor 1	215	1	0	1	0	0	0	0	0	1	hsa-let-7g-5p	-0.33	-0.33	0.69	2009, 2011
PRLR	ENST00000342362.5	prolactin receptor	95	2	0	2	0	1	0	0	1	0	hsa-let-7e-5p	-0.33	-0.47	0.76
E2F2	ENST00000361729.2	E2F transcription factor 2	96	1	0	1	0	1	0	1	0	2	hsa-let-7d-5p	-0.33	-0.33	0.99	2009, 2011
CCNY	ENST00000374706.1	cyclin Y	672	1	0	1	0	0	0	0	0	1	hsa-let-7d-5p	-0.33	-0.4	> 0.99	2011
ELF4	ENST00000335997.7	E74-like factor 4 (ets domain transcription factor)	69	1	0	1	0	0	0	0	0	0	hsa-let-7a-5p	-0.33	-0.33	0.98	2011
KDM3A	ENST00000409556.1	lysine (K)-specific demethylase 3A	2300	1	0	0	1	0	0	0	0	0	hsa-let-7d-5p	-0.33	-0.33	0.96	2005, 2007
PXMP4	ENST00000344022.3	peroxisomal membrane protein 4, 24kDa	158	1	0	1	0	0	0	0	0	0	hsa-let-7a-5p	-0.33	-0.33	ORF
PDHB	ENST00000474765.1	pyruvate dehydrogenase (lipoamide) beta	1549	1	0	0	1	0	0	0	0	0	hsa-miR-98-5p	-0.33	-0.33	ORF
C19orf47	ENST00000582783.1	chromosome 19 open reading frame 47	94	1	0	1	0	0	0	0	0	1	hsa-let-7b-5p	-0.32	-0.32	0.53	2007
PPP2R2A	ENST00000380737.3	protein phosphatase 2, regulatory subunit B, alpha	236	1	0	1	0	0	0	0	0	0	hsa-let-7a-5p	-0.32	-0.34	0.8	2011
IKZF2	ENST00000457361.1	IKAROS family zinc finger 2 (Helios)	32	1	0	0	1	1	0	0	1	1	hsa-let-7d-5p	-0.32	-0.36	0.79	2007, 2009, 2011
HOXC11	ENST00000546378.1	homeobox C11	80	1	0	1	0	0	0	0	0	1	hsa-let-7d-5p	-0.32	-0.32	0.89	2005, 2007, 2009, 2011
LGR4	ENST00000379214.4	leucine-rich repeat containing G protein-coupled receptor 4	1387	1	0	1	0	1	0	0	1	1	hsa-let-7f-5p	-0.32	-0.49	0.87	2005, 2007, 2009, 2011
OSBPL3	ENST00000313367.2	oxysterol binding protein-like 3	200	1	0	1	0	0	0	0	0	1	hsa-let-7a-5p	-0.32	-0.41	> 0.99	2005, 2007, 2009, 2011
VGLL3	ENST00000398399.2	vestigial like 3 (Drosophila)	187	1	0	0	1	0	0	0	0	0	hsa-let-7d-5p	-0.32	-0.32	0.95	2009, 2011
VAV3	ENST00000370056.4	vav 3 guanine nucleotide exchange factor	1128	1	0	0	1	0	0	0	0	0	hsa-let-7d-5p	-0.32	-0.32	0.95	2005, 2007, 2009, 2011
CBL	ENST00000264033.4	Cbl proto-oncogene, E3 ubiquitin protein ligase	309	1	1	0	0	1	0	1	0	2	hsa-let-7d-5p	-0.32	-0.32	0.95	2011
COL24A1	ENST00000370571.2	collagen, type XXIV, alpha 1	5	1	0	1	0	0	0	0	0	1	hsa-let-7f-5p	-0.32	-0.32	0.91	2005, 2007, 2009, 2011
SLC25A32	ENST00000297578.4	solute carrier family 25 (mitochondrial folate carrier), member 32	554	1	0	1	0	0	0	0	0	1	hsa-miR-98-5p	-0.32	-0.33	0.74
PDGFB	ENST00000331163.6	platelet-derived growth factor beta polypeptide	5	1	0	1	0	0	0	0	0	0	hsa-let-7f-5p	-0.32	-0.32	0.81	2005, 2007, 2009, 2011
CDH22	ENST00000372262.3	cadherin 22, type 2	5	1	0	1	0	0	0	0	0	0	hsa-let-7a-5p	-0.32	-0.32	0.7	2011
CLCN5	ENST00000376088.3	chloride channel, voltage-sensitive 5	154	3	1	1	1	3	0	0	3	2	hsa-let-7d-5p	-0.32	-0.87	> 0.99	2007, 2009, 2011
MESDC1	ENST00000267984.2	mesoderm development candidate 1	84	1	0	0	1	0	0	0	0	0	hsa-let-7d-5p	-0.32	-0.32	0.95	2005, 2007, 2009, 2011
STARD13	ENST00000336934.5	StAR-related lipid transfer (START) domain containing 13	314	2	0	0	2	0	0	0	0	1	hsa-let-7d-5p	-0.32	-0.6	> 0.99	2005, 2007, 2009, 2011
B3GNT7	ENST00000287590.5	UDP-GlcNAc:betaGal beta-1,3-N-acetylglucosaminyltransferase 7	5	2	2	0	0	0	0	0	0	0	hsa-let-7d-5p	-0.32	-0.32	0.96	2011
NEFM	ENST00000433454.2	neurofilament, medium polypeptide	5	1	0	0	1	0	0	0	0	0	hsa-let-7d-5p	-0.32	-0.32	0.89	2007, 2009, 2011
WNT9B	ENST00000290015.2	wingless-type MMTV integration site family, member 9B	28	1	1	0	0	0	0	0	0	1	hsa-let-7d-5p	-0.32	-0.4	0.96
COL4A2	ENST00000360467.5	collagen, type IV, alpha 2	879	1	0	0	1	0	0	0	0	0	hsa-miR-98-5p	-0.32	-0.32	0.96	2005, 2007, 2009, 2011
PLXNC1	ENST00000258526.4	plexin C1	47	1	1	0	0	0	0	0	0	2	hsa-let-7d-5p	-0.32	-0.32	0.93	2011
SLC1A4	ENST00000234256.3	solute carrier family 1 (glutamate/neutral amino acid transporter), member 4	380	1	1	0	0	0	0	0	0	1	hsa-let-7d-5p	-0.32	-0.35	0.96	2009, 2011
WARS2	ENST00000369426.5	tryptophanyl tRNA synthetase 2, mitochondrial	205	1	1	0	0	0	0	0	0	0	hsa-let-7d-5p	-0.32	-0.35	< 0.1	2009, 2011
THAP9	ENST00000302236.5	THAP domain containing 9	37	1	1	0	0	0	0	0	0	0	hsa-let-7d-5p	-0.31	-0.49	0.92	2011
C9orf41	ENST00000376834.3	chromosome 9 open reading frame 41	248	1	0	1	0	0	0	0	0	0	hsa-let-7f-5p	-0.31	-0.32	0.45
TSC22D2	ENST00000361875.3	TSC22 domain family, member 2	1062	1	0	0	1	0	0	0	0	0	hsa-let-7d-5p	-0.31	-0.31	0.96	2005, 2007, 2009, 2011
DUSP9	ENST00000370167.4	dual specificity phosphatase 9	3766	1	0	0	1	0	0	0	0	0	hsa-let-7d-5p	-0.31	-0.31	0.92	2005, 2007, 2009, 2011
CHRD	ENST00000204604.1	chordin	268	1	0	1	0	0	0	0	0	0	hsa-let-7b-5p	-0.31	-0.31	0.64	2005, 2007, 2011
GSG1L	ENST00000380898.2	GSG1-like	5	1	0	1	0	0	0	0	0	0	hsa-let-7a-5p	-0.31	-0.31	0.61	2011
NAT8L	ENST00000331662.3	N-acetyltransferase 8-like (GCN5-related, putative)	220	1	0	1	0	0	0	0	0	0	hsa-miR-98-5p	-0.31	-0.34	0.98	2011
ADIPOR2	ENST00000357103.4	adiponectin receptor 2	138	1	0	0	1	0	0	0	0	1	hsa-let-7d-5p	-0.31	-0.32	0.94	2005, 2007, 2009, 2011
CCND1	ENST00000227507.2	cyclin D1	4687	1	0	0	1	1	0	0	1	0	hsa-let-7d-5p	-0.31	-0.4	0.9	2005, 2007, 2009, 2011
PTPRD	ENST00000381196.4	protein tyrosine phosphatase, receptor type, D	101	2	1	0	1	0	0	0	0	1	hsa-miR-98-5p	-0.31	-0.42	0.99	2007, 2009, 2011
PKN2	ENST00000370521.3	protein kinase N2	747	1	0	0	1	1	0	0	1	0	hsa-let-7d-5p	-0.31	-0.32	0.85	2007, 2009
PPAPDC2	ENST00000381883.2	phosphatidic acid phosphatase type 2 domain containing 2	263	1	0	1	0	0	0	0	0	0	hsa-miR-98-5p	-0.31	-0.41	0.9	2007, 2009, 2011
SSH1	ENST00000360239.3	slingshot protein phosphatase 1	115	1	0	1	0	0	0	0	0	0	hsa-let-7a-5p	-0.31	-0.31	> 0.99	2005, 2007, 2009, 2011
CCNJL	ENST00000393977.3	cyclin J-like	66	1	0	0	1	0	0	0	0	0	hsa-let-7d-5p	-0.31	-0.31	0.89	2009, 2011
UBE2G2	ENST00000345496.2	ubiquitin-conjugating enzyme E2G 2	681	1	0	1	0	0	0	0	0	0	hsa-let-7a-5p	-0.31	-0.32	0.87	2009, 2011
STX17	ENST00000259400.6	syntaxin 17	510	1	1	0	0	1	0	0	1	0	hsa-let-7d-5p	-0.31	-0.47	0.94	2005, 2007, 2009, 2011
PLXND1	ENST00000393239.1	plexin D1	211	1	1	0	0	0	0	0	0	0	hsa-let-7d-5p	-0.31	-0.32	0.95	2007, 2009, 2011
KCNQ4	ENST00000347132.5	potassium voltage-gated channel, KQT-like subfamily, member 4	46	1	0	0	1	0	0	0	0	0	hsa-let-7d-5p	-0.31	-0.31	0.93	2011
KLK10	ENST00000309958.3	kallikrein-related peptidase 10	5	1	0	1	0	0	0	0	0	0	hsa-let-7f-5p	-0.31	-0.31	0.57
ACPP	ENST00000336375.5	acid phosphatase, prostate	22	1	0	1	0	0	0	0	0	0	hsa-let-7d-5p	-0.31	-0.31	0.42
SP8	ENST00000418710.2	Sp8 transcription factor	95	1	0	1	0	1	1	0	0	0	hsa-let-7b-5p	-0.31	-0.54	0.84	2007, 2009, 2011
GABRA6	ENST00000523217.1	gamma-aminobutyric acid (GABA) A receptor, alpha 6	5	1	0	0	1	0	0	0	0	0	hsa-let-7d-5p	-0.31	-0.31	0.76	2009, 2011
EMB	ENST00000303221.5	embigin	17	1	1	0	0	0	0	0	0	0	hsa-let-7d-5p	-0.31	-0.31	< 0.1
COL4A6	ENST00000334504.7	collagen, type IV, alpha 6	37	1	1	0	0	0	0	0	0	1	hsa-let-7d-5p	-0.31	-0.31	0.96	2009, 2011
AMER3	ENST00000423981.1	APC membrane recruitment protein 3	5	1	1	0	0	1	0	1	0	0	hsa-let-7d-5p	-0.31	-0.31	0.83	2009, 2011
HAS2	ENST00000303924.4	hyaluronan synthase 2	398	1	0	0	1	0	0	0	0	1	hsa-let-7d-5p	-0.31	-0.35	0.96	2005, 2007, 2009, 2011
SECISBP2L	ENST00000559471.1	SECIS binding protein 2-like	161	1	0	0	1	0	0	0	0	1	hsa-let-7d-5p	-0.31	-0.31	0.87	2011
BTBD9	ENST00000314100.6	BTB (POZ) domain containing 9	65	1	0	1	0	0	0	0	0	1	hsa-let-7a-5p	-0.31	-0.31	> 0.99	2009, 2011
AKAP6	ENST00000557272.1	A kinase (PRKA) anchor protein 6	5	1	0	1	0	1	0	1	0	0	hsa-let-7a-5p	-0.31	-0.33	0.86	2005, 2007, 2009, 2011
SOX13	ENST00000367204.1	SRY (sex determining region Y)-box 13	1061	1	0	1	0	0	0	0	0	0	hsa-let-7g-5p	-0.31	-0.31	0.64	2005, 2007, 2009, 2011
RNF7	ENST00000273480.3	ring finger protein 7	377	1	0	1	0	0	0	0	0	0	hsa-let-7a-5p	-0.31	-0.32	0.92	2005, 2007, 2009, 2011
COL4A3BP	ENST00000380494.5	collagen, type IV, alpha 3 (Goodpasture antigen) binding protein	134	1	0	0	1	1	0	0	1	0	hsa-let-7d-5p	-0.31	-0.35	0.83
LIMD1	ENST00000273317.4	LIM domains containing 1	1092	1	0	0	1	1	0	0	1	0	hsa-let-7b-5p	-0.31	-0.49	0.95	2005, 2007, 2009, 2011
DUSP4	ENST00000240100.2	dual specificity phosphatase 4	245	1	0	0	1	0	0	0	0	0	hsa-let-7d-5p	-0.31	-0.31	0.95	2007, 2009, 2011
GPR137	ENST00000539851.1	G protein-coupled receptor 137	202	1	0	1	0	0	0	0	0	0	hsa-let-7b-5p	-0.31	-0.31	0.51	2003, 2007, 2009, 2011
SLC30A6	ENST00000282587.5	solute carrier family 30 (zinc transporter), member 6	711	1	1	0	0	0	0	0	0	0	hsa-let-7d-5p	-0.31	-0.4	0.94	2011
CADM2	ENST00000383699.3	cell adhesion molecule 2	5	1	0	1	0	0	0	0	0	0	hsa-let-7f-5p	-0.3	-0.3	0.69
PITPNM3	ENST00000421306.3	PITPNM family member 3	5	1	0	1	0	0	0	0	0	0	hsa-let-7f-5p	-0.3	-0.3	0.99	2011
ZNF391	ENST00000244576.4	zinc finger protein 391	63	1	0	1	0	0	0	0	0	0	hsa-let-7a-5p	-0.3	-0.3	0.55
AC140061.12	ENST00000598429.1	Uncharacterized protein	11	1	0	0	1	0	0	0	0	0	hsa-let-7i-5p	-0.3	-0.3	0.95
C6orf211	ENST00000367294.3	chromosome 6 open reading frame 211	65	1	0	0	1	0	0	0	0	0	hsa-let-7a-5p	-0.3	-0.3	0.93	2005, 2007
NIPAL4	ENST00000311946.7	NIPA-like domain containing 4	17	1	0	0	1	0	0	0	0	0	hsa-let-7d-5p	-0.3	-0.3	0.92	2009, 2011
PMAIP1	ENST00000316660.6	phorbol-12-myristate-13-acetate-induced protein 1	12503	1	0	0	1	0	0	0	0	0	hsa-let-7d-5p	-0.3	-0.31	0.89	2009, 2011
MARCH9	ENST00000266643.5	membrane-associated ring finger (C3HC4) 9	328	1	0	0	1	0	0	0	0	0	hsa-let-7d-5p	-0.3	-0.3	0.89	2007, 2009, 2011
TMEM26	ENST00000399298.3	transmembrane protein 26	10	1	0	0	1	0	0	0	0	2	hsa-let-7d-5p	-0.3	-0.32	0.91	2009, 2011
ZPLD1	ENST00000306176.1	zona pellucida-like domain containing 1	5	1	0	0	1	0	0	0	0	0	hsa-let-7d-5p	-0.3	-0.3	0.95	2009, 2011
KCNK6	ENST00000263372.3	potassium channel, subfamily K, member 6	137	1	1	0	0	1	0	1	0	2	hsa-let-7d-5p	-0.3	-0.47	0.34
PLD3	ENST00000409587.1	phospholipase D family, member 3	2440	1	0	1	0	0	0	0	0	0	hsa-let-7a-5p	-0.3	-0.3	0.4	2005, 2007, 2009, 2011
YBX2	ENST00000007699.5	Y box binding protein 2	11	1	0	1	0	0	0	0	0	1	hsa-let-7b-5p	-0.3	-0.3	0.39	2009
GPR156	ENST00000464295.1	G protein-coupled receptor 156	12	1	0	1	0	0	0	0	0	0	hsa-let-7g-5p	-0.3	-0.3	> 0.99	2011
ZNF202	ENST00000336139.4	zinc finger protein 202	704	1	1	0	0	0	0	0	0	1	hsa-let-7d-5p	-0.3	-0.3	< 0.1	2011
TMPRSS2	ENST00000332149.5	transmembrane protease, serine 2	11	1	1	0	0	1	0	1	0	0	hsa-let-7b-5p	-0.3	-0.43	0.95	2007, 2009, 2011
NKIRAS2	ENST00000462043.2	NFKB inhibitor interacting Ras-like 2	9685	1	0	0	1	0	0	0	0	0	hsa-let-7d-5p	-0.3	-0.3	0.91	2005, 2007, 2009, 2011
HIF3A	ENST00000377670.4	hypoxia inducible factor 3, alpha subunit	5	2	1	0	1	0	0	0	0	0	hsa-miR-98-5p	-0.3	-0.3	> 0.99	2009, 2011
AMOT	ENST00000304758.1	angiomotin	515	1	0	1	0	1	0	1	0	1	hsa-let-7d-5p	-0.3	-0.3	0.56	2011
SURF4	ENST00000545297.1	surfeit 4	3667	1	0	0	1	0	0	0	0	0	hsa-let-7d-5p	-0.3	-0.34	0.91	2005, 2007, 2009, 2011
ZNF641	ENST00000301042.3	zinc finger protein 641	87	1	0	1	0	2	0	1	1	1	hsa-let-7b-5p	-0.3	-0.36	0.98	2011
ZNF10	ENST00000248211.6	zinc finger protein 10	96	1	1	0	0	0	0	0	0	0	hsa-let-7d-5p	-0.3	-0.38	0.38
STRBP	ENST00000447404.2	spermatid perinuclear RNA binding protein	575	1	0	0	1	1	0	0	1	1	hsa-let-7d-5p	-0.3	-0.4	0.9	2005, 2007, 2009, 2011
CFL2	ENST00000341223.3	cofilin 2 (muscle)	902	1	0	0	1	0	0	0	0	0	hsa-miR-98-5p	-0.3	-0.3	0.96
ATXN7L3B	ENST00000519948.2	ataxin 7-like 3B	55	1	0	0	1	0	0	0	0	0	hsa-let-7d-5p	-0.3	-0.3	0.93	2011
NOVA1	ENST00000465357.2	neuro-oncological ventral antigen 1	5	1	0	1	0	0	0	0	0	1	hsa-let-7f-5p	-0.3	-0.3	0.91	2005, 2007, 2009, 2011
SLK	ENST00000335753.4	STE20-like kinase	260	1	0	1	0	1	0	0	1	1	hsa-let-7d-5p	-0.3	-0.41	0.76
RICTOR	ENST00000357387.3	RPTOR independent companion of MTOR, complex 2	441	1	1	0	0	0	0	0	0	0	hsa-let-7d-5p	-0.3	-0.31	0.93	2007, 2009, 2011
C11orf84	ENST00000294244.4	chromosome 11 open reading frame 84	232	1	0	1	0	0	0	0	0	2	hsa-let-7g-5p	-0.3	-0.3	> 0.99	2005, 2007, 2009, 2011
CACFD1	ENST00000291722.7	calcium channel flower domain containing 1	1315	1	0	1	0	0	0	0	0	0	hsa-let-7a-5p	-0.3	-0.3	0.92	2005, 2007, 2009, 2011
MOB4	ENST00000233892.4	MOB family member 4, phocein	123	1	0	0	1	0	0	0	0	0	hsa-let-7a-5p	-0.3	-0.33	0.95	2005, 2007, 2009, 2011
RNF44	ENST00000274811.4	ring finger protein 44	1623	1	0	0	1	0	0	0	0	0	hsa-let-7i-5p	-0.29	-0.29	0.95	2005, 2007, 2009, 2011
GALNT15	ENST00000339732.5	UDP-N-acetyl-alpha-D-galactosamine:polypeptide N-acetylgalactosaminyltransferase 15	114	1	0	1	0	0	0	0	0	0	hsa-let-7a-5p	-0.29	-0.34	0.94	2005, 2007, 2009, 2011
SMCR8	ENST00000406438.3	Smith-Magenis syndrome chromosome region, candidate 8	219	1	0	1	0	1	0	0	1	0	hsa-let-7d-5p	-0.29	-0.3	> 0.99	2009, 2011
LOXL4	ENST00000260702.3	lysyl oxidase-like 4	299	1	0	0	1	0	0	0	0	0	hsa-let-7a-5p	-0.29	-0.29	0.9	2005, 2007, 2009, 2011
PCDH19	ENST00000420881.2	protocadherin 19	7	1	1	0	0	0	0	0	0	1	hsa-let-7d-5p	-0.29	-0.29	0.85	2007, 2009, 2011
RAB40C	ENST00000248139.3	RAB40C, member RAS oncogene family	421	1	0	1	0	0	0	0	0	0	hsa-let-7a-5p	-0.29	-0.29	0.92	2005, 2007, 2009, 2011
CTNS	ENST00000046640.3	cystinosin, lysosomal cystine transporter	308	1	0	1	0	0	0	0	0	0	hsa-let-7d-5p	-0.29	-0.29	0.83	2005, 2007, 2009, 2011
MEIS2	ENST00000397624.3	Meis homeobox 2	63	1	0	0	1	0	0	0	0	0	hsa-let-7d-5p	-0.29	-0.29	0.88	2005, 2007, 2009, 2011
DKK3	ENST00000396505.2	dickkopf WNT signaling pathway inhibitor 3	5725	1	0	1	0	0	0	0	0	0	hsa-let-7d-5p	-0.29	-0.29	0.95	2007, 2009, 2011
VASH2	ENST00000366968.4	vasohibin 2	70	1	0	0	1	0	0	0	0	1	hsa-let-7d-5p	-0.29	-0.31	0.95	2007, 2009, 2011
LBH	ENST00000406087.1	limb bud and heart development	1956	1	0	0	1	0	0	0	0	0	hsa-let-7d-5p	-0.29	-0.3	0.94	2005, 2007, 2009, 2011
DTX4	ENST00000227451.3	deltex homolog 4 (Drosophila)	5	2	1	0	1	0	0	0	0	1	hsa-let-7d-5p	-0.29	-0.29	0.93	2009, 2011
GALNT2	ENST00000366672.4	UDP-N-acetyl-alpha-D-galactosamine:polypeptide N-acetylgalactosaminyltransferase 2 (GalNAc-T2)	2834	1	0	0	1	0	0	0	0	0	hsa-let-7g-5p	-0.29	-0.29	0.87	2005, 2007, 2009, 2011
POU6F2	ENST00000518318.2	POU class 6 homeobox 2	5	1	0	0	1	0	0	0	0	0	hsa-let-7d-5p	-0.29	-0.29	0.86
TNFRSF1B	ENST00000376259.3	tumor necrosis factor receptor superfamily, member 1B	243	1	1	0	0	0	0	0	0	0	hsa-let-7d-5p	-0.29	-0.29	0.96	2005, 2007, 2009, 2011
ALKBH1	ENST00000216489.3	alkB, alkylation repair homolog 1 (E. coli)	223	1	0	0	1	0	0	0	0	0	hsa-let-7d-5p	-0.29	-0.29	0.95	2009, 2011
GTF2I	ENST00000416070.1	general transcription factor IIi	5	1	0	0	1	0	0	0	0	0	hsa-let-7d-5p	-0.29	-0.29	0.75	2011
ACVR1B	ENST00000257963.4	activin A receptor, type IB	3319	1	0	1	0	0	0	0	0	3	hsa-let-7c-5p	-0.29	-0.29	> 0.99	2005, 2007, 2009, 2011
SH2B3	ENST00000341259.2	SH2B adaptor protein 3	89	1	0	0	1	0	0	0	0	0	hsa-let-7d-5p	-0.29	-0.29	0.95	2007, 2009, 2011
BLOC1S5	ENST00000397457.2	biogenesis of lysosomal organelles complex-1, subunit 5, muted	187	1	0	0	1	0	0	0	0	0	hsa-let-7d-5p	-0.29	-0.29	0.81	2009, 2011
COL14A1	ENST00000297848.3	collagen, type XIV, alpha 1	117	1	0	1	0	0	0	0	0	0	hsa-miR-98-5p	-0.29	-0.29	0.49	2007, 2011
TMEM194A	ENST00000379391.3	transmembrane protein 194A	43	1	1	0	0	0	0	0	0	0	hsa-let-7d-5p	-0.29	-0.33	0.92	2009, 2011
GK5	ENST00000392993.2	glycerol kinase 5 (putative)	73	1	0	0	1	0	0	0	0	0	hsa-let-7d-5p	-0.29	-0.29	0.94	2011
PARM1	ENST00000513238.1	prostate androgen-regulated mucin-like protein 1	161	1	1	0	0	0	0	0	0	0	hsa-let-7d-5p	-0.29	-0.46	0.93	2009, 2011
HS2ST1	ENST00000370550.5	heparan sulfate 2-O-sulfotransferase 1	787	1	1	0	0	0	0	0	0	0	hsa-let-7d-5p	-0.29	-0.29	0.82	2009, 2011
THBS1	ENST00000260356.5	thrombospondin 1	46844	1	0	0	1	0	0	0	0	1	hsa-let-7c-5p	-0.29	-0.3	0.96	2009, 2011
COL9A3	ENST00000343916.3	collagen, type IX, alpha 3	37	1	0	0	1	0	0	0	0	0	hsa-let-7d-5p	-0.29	-0.29	0.77	2009, 2011
CPD	ENST00000225719.4	carboxypeptidase D	1766	1	0	1	0	0	0	0	0	0	hsa-let-7i-5p	-0.29	-0.29	0.95	2005, 2007, 2009, 2011
ERCC4	ENST00000311895.7	excision repair cross-complementing rodent repair deficiency, complementation group 4	261	1	1	0	0	0	0	0	0	0	hsa-let-7d-5p	-0.28	-0.28	0.94	2011
MLLT10	ENST00000377072.3	myeloid/lymphoid or mixed-lineage leukemia (trithorax homolog, Drosophila); translocated to, 10	495	1	0	0	1	0	0	0	0	0	hsa-let-7d-5p	-0.28	-0.28	0.86	2005, 2007, 2009, 2011
SUCLG2	ENST00000307227.5	succinate-CoA ligase, GDP-forming, beta subunit	88	1	0	0	1	0	0	0	0	0	hsa-let-7a-5p	-0.28	-0.28	0.79	2009, 2011
STEAP3	ENST00000409811.1	STEAP family member 3, metalloreductase	160	1	1	0	0	0	0	0	0	0	hsa-let-7d-5p	-0.28	-0.31	0.95	2009, 2011
ZBTB5	ENST00000307750.4	zinc finger and BTB domain containing 5	281	1	0	1	0	0	0	0	0	1	hsa-let-7f-5p	-0.28	-0.33	0.83	2005, 2007, 2009, 2011
POTEE	ENST00000358087.5	POTE ankyrin domain family, member E	5	1	1	0	0	0	0	0	0	0	hsa-let-7d-5p	-0.28	-0.28	ORF
AGO3	ENST00000373191.4	argonaute RISC catalytic component 3	198	3	1	0	2	0	0	0	0	1	hsa-let-7d-5p	-0.28	-0.38	> 0.99	2005, 2007, 2009, 2011
COL1A1	ENST00000225964.5	collagen, type I, alpha 1	73360	1	0	1	0	0	0	0	0	0	hsa-let-7g-5p	-0.28	-0.28	0.89	2011
GHR	ENST00000230882.4	growth hormone receptor	102	1	0	0	1	0	0	0	0	1	hsa-miR-98-5p	-0.28	-0.28	0.96	2005, 2007, 2009, 2011
POGZ	ENST00000392723.1	pogo transposable element with ZNF domain	170	1	0	0	1	0	0	0	0	0	hsa-let-7d-5p	-0.28	-0.28	0.92	2005, 2007, 2009, 2011
HABP4	ENST00000375251.3	hyaluronan binding protein 4	467	1	0	1	0	0	0	0	0	0	hsa-let-7g-5p	-0.28	-0.35	0.96	2009, 2011
SENP5	ENST00000323460.5	SUMO1/sentrin specific peptidase 5	125	1	0	0	1	0	0	0	0	0	hsa-let-7d-5p	-0.28	-0.28	0.96	2005, 2007, 2009, 2011
APPBP2	ENST00000083182.3	amyloid beta precursor protein (cytoplasmic tail) binding protein 2	907	1	0	0	1	0	0	0	0	1	hsa-let-7d-5p	-0.28	-0.28	0.94	2005, 2007, 2011
PLEKHH1	ENST00000329153.5	pleckstrin homology domain containing, family H (with MyTH4 domain) member 1	125	1	0	1	0	0	0	0	0	0	hsa-let-7a-5p	-0.28	-0.28	0.93	2007, 2009, 2011
DCX	ENST00000356915.2	doublecortin	5	1	0	1	0	1	0	1	0	0	hsa-let-7d-5p	-0.28	-0.28	0.67	2005, 2007, 2011
CLASP2	ENST00000539981.1	cytoplasmic linker associated protein 2	554	1	0	1	0	0	0	0	0	0	hsa-let-7g-5p	-0.28	-0.35	0.84	2005, 2007, 2009, 2011
TRPM6	ENST00000360774.1	transient receptor potential cation channel, subfamily M, member 6	21	1	0	0	1	1	0	1	0	0	hsa-let-7d-5p	-0.28	-0.28	0.89	2005, 2007, 2009, 2011
MEIS1	ENST00000488550.1	Meis homeobox 1	533	1	0	0	1	0	0	0	0	0	hsa-let-7d-5p	-0.28	-0.28	0.83
DPH1	ENST00000263083.6	diphthamide biosynthesis 1	2807	1	1	0	0	0	0	0	0	0	hsa-let-7d-5p	-0.28	-0.28	ORF
INPP5A	ENST00000368594.3	inositol polyphosphate-5-phosphatase, 40kDa	243	1	0	0	1	0	0	0	0	0	hsa-let-7d-5p	-0.28	-0.28	0.83	2005, 2007, 2009, 2011
TMEM255A	ENST00000309720.5	transmembrane protein 255A	113	1	0	1	0	0	0	0	0	1	hsa-let-7f-5p	-0.28	-0.28	0.38
TMOD2	ENST00000249700.4	tropomodulin 2 (neuronal)	117	1	1	0	0	0	0	0	0	1	hsa-miR-98-5p	-0.28	-0.33	0.96	2011
MIOS	ENST00000340080.4	missing oocyte, meiosis regulator, homolog (Drosophila)	77	1	0	0	1	0	0	0	0	0	hsa-let-7d-5p	-0.28	-0.28	0.93
SNN	ENST00000329565.5	stannin	663	1	0	1	0	0	0	0	0	0	hsa-let-7a-5p	-0.28	-0.3	0.74	2005, 2007, 2009, 2011
ZBTB39	ENST00000300101.2	zinc finger and BTB domain containing 39	7	1	1	0	0	0	0	0	0	1	hsa-let-7d-5p	-0.28	-0.28	0.95	2007, 2009, 2011
BTG2	ENST00000290551.4	BTG family, member 2	758	1	0	0	1	0	0	0	0	0	hsa-let-7d-5p	-0.28	-0.28	0.94	2005, 2007, 2009, 2011
COL15A1	ENST00000375001.3	collagen, type XV, alpha 1	371	1	0	0	1	0	0	0	0	0	hsa-let-7d-5p	-0.28	-0.3	0.86	2005, 2007, 2009, 2011
P2RX1	ENST00000225538.3	purinergic receptor P2X, ligand-gated ion channel, 1	7	1	0	1	0	0	0	0	0	0	hsa-let-7a-5p	-0.28	-0.28	0.84	2009, 2011
AC023632.1	ENST00000391679.1	HCG2009141; PRO2397; Uncharacterized protein	5	1	0	0	1	0	0	0	0	0	hsa-let-7d-5p	-0.28	-0.28	0.68
KCNJ3	ENST00000295101.2	potassium inwardly-rectifying channel, subfamily J, member 3	21	1	0	1	0	0	0	0	0	0	hsa-miR-98-5p	-0.28	-0.28	0.83
HSPE1-MOB4	ENST00000604458.1	HSPE1-MOB4 readthrough	123	1	0	0	1	0	0	0	0	0	hsa-let-7a-5p	-0.27	-0.32	0.95	2011
RORC	ENST00000356728.6	RAR-related orphan receptor C	42	1	0	0	1	0	0	0	0	0	hsa-let-7d-5p	-0.27	-0.27	0.93	2005, 2007, 2009, 2011
IGDCC4	ENST00000352385.2	immunoglobulin superfamily, DCC subclass, member 4	12	1	1	0	0	0	0	0	0	0	hsa-let-7d-5p	-0.27	-0.27	0.94	2005, 2007, 2009, 2011
TRIB1	ENST00000311922.3	tribbles pseudokinase 1	313	1	0	0	1	0	0	0	0	0	hsa-let-7d-5p	-0.27	-0.29	0.94	2005, 2007, 2009, 2011
SLC6A15	ENST00000309283.7	solute carrier family 6 (neutral amino acid transporter), member 15	508	1	0	0	1	0	0	0	0	0	hsa-let-7d-5p	-0.27	-0.27	0.91	2011
PRR18	ENST00000322583.3	proline rich 18	15	1	0	0	1	0	0	0	0	0	hsa-let-7d-5p	-0.27	-0.27	0.79	2011
RGAG1	ENST00000465301.2	retrotransposon gag domain containing 1	5	1	0	0	1	0	0	0	0	1	hsa-let-7d-5p	-0.27	-0.27	0.72	2005, 2007, 2011
RASL10B	ENST00000268864.3	RAS-like, family 10, member B	1495	1	0	1	0	0	0	0	0	0	hsa-let-7d-5p	-0.27	-0.28	0.98	2011
CRY2	ENST00000443527.2	cryptochrome 2 (photolyase-like)	63	1	0	1	0	0	0	0	0	0	hsa-let-7a-5p	-0.27	-0.27	0.9	2005, 2007, 2009, 2011
GPATCH3	ENST00000361720.5	G patch domain containing 3	11	1	0	0	1	0	0	0	0	0	hsa-let-7d-5p	-0.27	-0.27	0.85	2007, 2009
ARHGEF7	ENST00000426073.2	Rho guanine nucleotide exchange factor (GEF) 7	361	1	0	0	1	0	0	0	0	0	hsa-let-7d-5p	-0.27	-0.27	0.7	2011
ETNK2	ENST00000367201.3	ethanolamine kinase 2	7	1	0	1	0	0	0	0	0	0	hsa-let-7d-5p	-0.27	-0.27	0.8	2005, 2007, 2009, 2011
EDEM3	ENST00000318130.8	ER degradation enhancer, mannosidase alpha-like 3	535	1	1	0	0	0	0	0	0	1	hsa-let-7d-5p	-0.27	-0.27	0.96	2007, 2009, 2011
SULF2	ENST00000359930.4	sulfatase 2	103	1	0	0	1	0	0	0	0	0	hsa-let-7d-5p	-0.27	-0.27	0.89	2011
KCNC1	ENST00000379472.3	potassium voltage-gated channel, Shaw-related subfamily, member 1	42	1	0	1	0	0	0	0	0	0	hsa-let-7a-5p	-0.27	-0.27	0.83	2009, 2011
LRRC20	ENST00000355790.4	leucine rich repeat containing 20	159	1	0	1	0	0	0	0	0	2	hsa-let-7a-5p	-0.27	-0.27	0.76	2009, 2011
CPSF4	ENST00000451876.1	cleavage and polyadenylation specific factor 4, 30kDa	3969	1	0	1	0	0	0	0	0	0	hsa-let-7a-5p	-0.27	-0.27	0.57	2005, 2007, 2009, 2011
ZNF516	ENST00000443185.2	zinc finger protein 516	311	1	0	1	0	0	0	0	0	1	hsa-let-7a-5p	-0.27	-0.3	> 0.99	2009, 2011
PPP1R16B	ENST00000299824.1	protein phosphatase 1, regulatory subunit 16B	16	1	0	1	0	0	0	0	0	0	hsa-let-7g-5p	-0.27	-0.27	0.91	2005, 2007, 2009, 2011
FSD2	ENST00000334574.8	fibronectin type III and SPRY domain containing 2	5	1	0	0	1	0	0	0	0	1	hsa-let-7d-5p	-0.27	-0.27	0.88
LIMK2	ENST00000331728.4	LIM domain kinase 2	233	1	0	1	0	1	0	1	0	1	hsa-miR-98-5p	-0.27	-0.48	0.52	2011
KIF2A	ENST00000381103.2	kinesin heavy chain member 2A	905	1	0	0	1	0	0	0	0	0	hsa-let-7d-5p	-0.27	-0.27	0.89	2007
CHSY3	ENST00000305031.4	chondroitin sulfate synthase 3	221	1	0	0	1	0	0	0	0	0	hsa-let-7d-5p	-0.27	-0.27	0.96	2007, 2011
PANX2	ENST00000159647.5	pannexin 2	169	1	0	0	1	0	0	0	0	0	hsa-let-7d-5p	-0.27	-0.27	0.93	2005, 2007, 2009, 2011
SLC9A9	ENST00000316549.6	solute carrier family 9, subfamily A (NHE9, cation proton antiporter 9), member 9	5	1	0	0	1	0	0	0	0	0	hsa-let-7d-5p	-0.27	-0.27	0.91	2005, 2007, 2009, 2011
RUNX1T1	ENST00000523629.1	runt-related transcription factor 1; translocated to, 1 (cyclin D-related)	9	1	0	1	0	0	0	0	0	0	hsa-miR-98-5p	-0.27	-0.27	0.9	2011
USP47	ENST00000339865.5	ubiquitin specific peptidase 47	665	1	0	0	1	0	0	0	0	0	hsa-let-7d-5p	-0.27	-0.32	0.96	2007, 2009, 2011
ANGPTL2	ENST00000373425.3	angiopoietin-like 2	39	1	0	0	1	0	0	0	0	0	hsa-let-7d-5p	-0.27	-0.27	0.94	2005, 2007, 2009, 2011
STAB2	ENST00000388887.2	stabilin 2	5	1	0	0	1	0	0	0	0	0	hsa-let-7d-5p	-0.27	-0.27	0.84	2005, 2007, 2009, 2011
HECTD2	ENST00000371667.1	HECT domain containing E3 ubiquitin protein ligase 2	1514	1	0	0	1	0	0	0	0	0	hsa-let-7d-5p	-0.27	-0.28	0.76	2005, 2007
ARL5A	ENST00000295087.8	ADP-ribosylation factor-like 5A	112	1	0	0	1	0	0	0	0	1	hsa-let-7d-5p	-0.27	-0.32	0.95	2007, 2009, 2011
LSM11	ENST00000286307.5	LSM11, U7 small nuclear RNA associated	1458	1	1	0	0	0	0	0	0	0	hsa-let-7b-5p	-0.27	-0.28	0.96	2005, 2007, 2009, 2011
GPR132	ENST00000329797.3	G protein-coupled receptor 132	5	1	1	0	0	0	0	0	0	0	hsa-let-7d-5p	-0.27	-0.27	< 0.1	2011
EPHA4	ENST00000281821.2	EPH receptor A4	64	1	0	0	1	0	0	0	0	0	hsa-let-7d-5p	-0.26	-0.28	0.89	2005, 2007, 2009, 2011
XKR7	ENST00000562532.2	XK, Kell blood group complex subunit-related family, member 7	5	1	1	0	0	0	0	0	0	1	hsa-let-7b-5p	-0.26	-0.26	0.96
ADAM15	ENST00000360674.4	ADAM metallopeptidase domain 15	645	1	0	1	0	0	0	0	0	0	hsa-let-7i-5p	-0.26	-0.26	ORF
NEK9	ENST00000238616.5	NIMA-related kinase 9	733	1	0	0	1	1	0	1	0	0	hsa-let-7i-5p	-0.26	-0.31	0.91
ATP2B4	ENST00000367218.3	ATPase, Ca++ transporting, plasma membrane 4	7311	1	0	0	1	1	0	0	1	0	hsa-let-7d-5p	-0.26	-0.26	0.94	2005, 2007, 2009, 2011
SLC6A1	ENST00000287766.4	solute carrier family 6 (neurotransmitter transporter), member 1	5	1	0	1	0	0	0	0	0	0	hsa-let-7a-5p	-0.26	-0.26	> 0.99	2005, 2007, 2009, 2011
CCDC144A	ENST00000443444.2	coiled-coil domain containing 144A	5	1	0	1	0	0	0	0	0	0	hsa-let-7a-5p	-0.26	-0.26	0.96
CPED1	ENST00000310396.5	cadherin-like and PC-esterase domain containing 1	77	1	0	0	1	0	0	0	0	0	hsa-let-7d-5p	-0.26	-0.26	0.86	2005, 2007, 2009, 2011
LRRC8B	ENST00000330947.2	leucine rich repeat containing 8 family, member B	326	1	0	1	0	0	0	0	0	0	hsa-let-7f-5p	-0.26	-0.27	0.73	2011
DAGLA	ENST00000257215.5	diacylglycerol lipase, alpha	1262	1	1	0	0	0	0	0	0	0	hsa-let-7d-5p	-0.26	-0.26	0.96	2007, 2009, 2011
TEAD3	ENST00000402886.3	TEA domain family member 3	137	1	0	1	0	0	0	0	0	0	hsa-let-7a-5p	-0.26	-0.26	0.94	2007, 2009, 2011
CHST3	ENST00000373115.4	carbohydrate (chondroitin 6) sulfotransferase 3	217	2	0	1	1	0	0	0	0	1	hsa-let-7d-5p	-0.26	-0.27	0.95	2009, 2011
TAB2	ENST00000367456.1	TGF-beta activated kinase 1/MAP3K7 binding protein 2	1129	1	0	0	1	0	0	0	0	0	hsa-let-7d-5p	-0.26	-0.26	0.88	2011
ARHGAP20	ENST00000260283.4	Rho GTPase activating protein 20	85	1	0	1	0	0	0	0	0	0	hsa-let-7a-5p	-0.26	-0.26	0.86	2005, 2007, 2009, 2011
PPP3CA	ENST00000512215.1	protein phosphatase 3, catalytic subunit, alpha isozyme	259	1	0	0	1	0	0	0	0	0	hsa-let-7g-5p	-0.26	-0.26	0.82	2005, 2007
DYRK1A	ENST00000339659.4	dual-specificity tyrosine-(Y)-phosphorylation regulated kinase 1A	448	1	0	1	0	0	0	0	0	0	hsa-let-7d-5p	-0.26	-0.26	0.77	2005, 2007, 2009, 2011
ST8SIA1	ENST00000396037.4	ST8 alpha-N-acetyl-neuraminide alpha-2,8-sialyltransferase 1	5	1	0	1	0	0	0	0	0	1	hsa-let-7f-5p	-0.26	-0.26	0.87	2009, 2011
SLC16A14	ENST00000295190.4	solute carrier family 16, member 14	34	1	0	1	0	0	0	0	0	1	hsa-miR-98-5p	-0.26	-0.26	0.84	2007, 2009, 2011
HBEGF	ENST00000230990.6	heparin-binding EGF-like growth factor	28	1	0	1	0	0	0	0	0	0	hsa-miR-98-5p	-0.26	-0.26	0.65	2011
ITSN1	ENST00000379960.5	intersectin 1 (SH3 domain protein)	194	1	0	0	1	0	0	0	0	0	hsa-let-7d-5p	-0.26	-0.27	0.82	2005, 2007
XKRX	ENST00000468904.1	XK, Kell blood group complex subunit-related, X-linked	11	1	0	1	0	0	0	0	0	1	hsa-let-7c-5p	-0.26	-0.27	< 0.1
PLA2G15	ENST00000566188.1	phospholipase A2, group XV	2670	1	0	1	0	0	0	0	0	0	hsa-let-7b-5p	-0.26	-0.26	0.67	2005, 2007, 2009, 2011
KCTD16	ENST00000507359.3	potassium channel tetramerization domain containing 16	36	1	0	1	0	0	0	0	0	1	hsa-let-7f-5p	-0.26	-0.28	0.76	2009, 2011
KLHL13	ENST00000371882.1	kelch-like family member 13	13	1	0	1	0	0	0	0	0	0	hsa-let-7d-5p	-0.26	-0.26	0.71	2005, 2007
BCL2L1	ENST00000376062.2	BCL2-like 1	7726	1	1	0	0	0	0	0	0	0	hsa-let-7d-5p	-0.26	-0.26	0.8	2005, 2007, 2009, 2011
DLGAP4	ENST00000373913.3	discs, large (Drosophila) homolog-associated protein 4	1188	1	1	0	0	0	0	0	0	0	hsa-let-7d-5p	-0.26	-0.32	0.94	2009, 2011
MAP3K2	ENST00000409947.1	mitogen-activated protein kinase kinase kinase 2	187	1	0	1	0	0	0	0	0	1	hsa-let-7f-5p	-0.26	-0.26	0.42	2011
CRTAP	ENST00000320954.6	cartilage associated protein	3154	1	0	0	1	0	0	0	0	0	hsa-let-7d-5p	-0.26	-0.26	0.95	2011
NAA20	ENST00000310450.4	N(alpha)-acetyltransferase 20, NatB catalytic subunit	1586	1	0	0	1	0	0	0	0	0	hsa-let-7d-5p	-0.26	-0.26	ORF
TXLNA	ENST00000373610.3	taxilin alpha	564	1	0	1	0	0	0	0	0	0	hsa-let-7b-5p	-0.25	-0.27	0.91	2009, 2011
STXBP5	ENST00000367481.3	syntaxin binding protein 5 (tomosyn)	555	1	0	0	1	0	0	0	0	0	hsa-let-7d-5p	-0.25	-0.25	0.83	2009, 2011
TEX261	ENST00000272438.4	testis expressed 261	359	1	0	0	1	1	0	1	0	0	hsa-let-7d-5p	-0.25	-0.35	0.76	2009, 2011
CSRNP3	ENST00000314499.7	cysteine-serine-rich nuclear protein 3	24	1	0	0	1	0	0	0	0	1	hsa-let-7c-5p	-0.25	-0.25	0.86	2011
FKRP	ENST00000318584.5	fukutin related protein	989	1	0	0	1	0	0	0	0	1	hsa-let-7d-5p	-0.25	-0.27	0.74
ITGB8	ENST00000222573.4	integrin, beta 8	17	1	0	1	0	0	0	0	0	0	hsa-let-7i-5p	-0.25	-0.33	0.91	2007, 2009, 2011
ACVR2B	ENST00000352511.4	activin A receptor, type IIB	21	2	0	0	2	0	0	0	0	0	hsa-let-7d-5p	-0.25	-0.62	> 0.99	2007, 2009, 2011
CECR2	ENST00000400573.5	cat eye syndrome chromosome region, candidate 2	46	1	0	0	1	1	0	0	1	0	hsa-let-7d-5p	-0.25	-0.59	0.98
CACNB4	ENST00000539935.1	calcium channel, voltage-dependent, beta 4 subunit	57	1	0	1	0	0	0	0	0	0	hsa-let-7a-5p	-0.25	-0.27	0.48
KLF9	ENST00000377126.2	Kruppel-like factor 9	20	1	0	1	0	0	0	0	0	0	hsa-let-7a-5p	-0.25	-0.39	0.86	2005, 2007, 2009, 2011
DLC1	ENST00000276297.4	deleted in liver cancer 1	970	2	0	0	2	0	0	0	0	0	hsa-let-7d-5p	-0.25	-0.36	> 0.99	2005, 2007, 2009, 2011
PRKAB2	ENST00000254101.3	protein kinase, AMP-activated, beta 2 non-catalytic subunit	363	1	0	1	0	0	0	0	0	1	hsa-let-7a-5p	-0.25	-0.25	0.68	2009, 2011
CCSAP	ENST00000366687.1	centriole, cilia and spindle-associated protein	1210	1	0	1	0	0	0	0	0	0	hsa-miR-98-5p	-0.25	-0.25	> 0.99	2009
WNK3	ENST00000375169.3	WNK lysine deficient protein kinase 3	55	1	0	1	0	0	0	0	0	1	hsa-miR-98-5p	-0.25	-0.25	0.92	2011
PTPRU	ENST00000428026.2	protein tyrosine phosphatase, receptor type, U	261	1	0	1	0	0	0	0	0	0	hsa-let-7a-5p	-0.25	-0.25	0.92	2009, 2011
AGPAT6	ENST00000396987.3	1-acylglycerol-3-phosphate O-acyltransferase 6	474	1	1	0	0	1	0	1	0	0	hsa-let-7d-5p	-0.25	-0.49	0.96	2011
SLC30A1	ENST00000367001.4	solute carrier family 30 (zinc transporter), member 1	831	1	1	0	0	0	0	0	0	0	hsa-let-7d-5p	-0.25	-0.36	0.95
KCTD10	ENST00000228495.6	potassium channel tetramerization domain containing 10	147	1	0	1	0	0	0	0	0	0	hsa-let-7a-5p	-0.25	-0.25	0.96	2009, 2011
ADAMTS14	ENST00000373208.1	ADAM metallopeptidase with thrombospondin type 1 motif, 14	5	1	0	0	1	1	0	1	0	0	hsa-let-7d-5p	-0.25	-0.25	0.92	2007, 2009, 2011
CALN1	ENST00000329008.5	calneuron 1	5	1	0	0	1	0	0	0	0	0	hsa-let-7c-5p	-0.25	-0.25	0.83	2009, 2011
PRKAA2	ENST00000371244.4	protein kinase, AMP-activated, alpha 2 catalytic subunit	561	1	1	0	0	0	0	0	0	1	hsa-let-7d-5p	-0.25	-0.31	0.96	2009, 2011
ADAMTS5	ENST00000284987.5	ADAM metallopeptidase with thrombospondin type 1 motif, 5	68	1	0	1	0	1	0	1	0	1	hsa-let-7a-5p	-0.25	-0.35	> 0.99	2005, 2007, 2009, 2011
USP6	ENST00000332776.4	ubiquitin specific peptidase 6 (Tre-2 oncogene)	5	1	0	1	0	0	0	0	0	0	hsa-let-7a-5p	-0.25	-0.25	0.74	2005, 2007, 2009, 2011
SALL3	ENST00000575389.2	sal-like 3 (Drosophila)	64	1	1	0	0	0	0	0	0	0	hsa-let-7d-5p	-0.25	-0.39	0.93
RAG1	ENST00000299440.5	recombination activating gene 1	5	1	0	0	1	0	0	0	0	0	hsa-let-7a-5p	-0.25	-0.25	0.81	2011
ZNF473	ENST00000595661.1	zinc finger protein 473	187	1	1	0	0	0	0	0	0	0	hsa-let-7d-5p	-0.25	-0.36	0.95	2009, 2011
IRGQ	ENST00000422989.1	immunity-related GTPase family, Q	62	1	1	0	0	1	0	0	1	0	hsa-let-7d-5p	-0.25	-0.36	0.86	2011
HIC1	ENST00000399849.3	hypermethylated in cancer 1	76	1	0	1	0	0	0	0	0	0	hsa-let-7i-5p	-0.24	-0.24	0.64	2009, 2011
TRIM67	ENST00000444294.3	tripartite motif containing 67	41	2	1	1	0	0	0	0	0	0	hsa-let-7f-5p	-0.24	-0.46	> 0.99	2007, 2009, 2011
SLC4A4	ENST00000340595.3	solute carrier family 4 (sodium bicarbonate cotransporter), member 4	400	1	0	1	0	0	0	0	0	0	hsa-let-7d-5p	-0.24	-0.25	> 0.99	2005, 2007, 2009, 2011
CRK	ENST00000398970.5	v-crk avian sarcoma virus CT10 oncogene homolog	1841	1	0	0	1	0	0	0	0	0	hsa-let-7d-5p	-0.24	-0.24	0.74
KIAA1161	ENST00000297625.7	KIAA1161	18	1	0	1	0	0	0	0	0	1	hsa-let-7f-5p	-0.24	-0.24	0.96
KIAA2022	ENST00000055682.6	KIAA2022	5	1	0	0	1	0	0	0	0	0	hsa-let-7d-5p	-0.24	-0.24	0.94	2009, 2011
FZD4	ENST00000531380.1	frizzled family receptor 4	5	1	1	0	0	0	0	0	0	0	hsa-let-7d-5p	-0.24	-0.24	0.93	2007, 2009, 2011
GOLGA4	ENST00000361924.2	golgin A4	7	1	0	0	1	0	0	0	0	0	hsa-let-7d-5p	-0.24	-0.24	0.73	2009
YY1	ENST00000262238.4	YY1 transcription factor	1803	1	1	0	0	0	0	0	0	1	hsa-let-7d-5p	-0.24	-0.37	0.96
ABCC10	ENST00000372530.4	ATP-binding cassette, sub-family C (CFTR/MRP), member 10	10	1	0	1	0	0	0	0	0	0	hsa-let-7d-5p	-0.24	-0.24	0.49	2005, 2007, 2011
UNC5A	ENST00000261961.3	unc-5 homolog A (C. elegans)	7	1	0	1	0	0	0	0	0	0	hsa-let-7d-5p	-0.24	-0.24	0.37	2007, 2009, 2011
RNF38	ENST00000259605.6	ring finger protein 38	348	1	0	0	1	0	0	0	0	0	hsa-let-7g-5p	-0.24	-0.26	0.89	2005, 2007, 2009, 2011
ZNF362	ENST00000539719.1	zinc finger protein 362	27	1	0	1	0	1	0	1	0	0	hsa-let-7b-5p	-0.24	-0.26	0.56	2007, 2009, 2011
ZC3H10	ENST00000257940.2	zinc finger CCCH-type containing 10	49	1	0	1	0	0	0	0	0	0	hsa-let-7d-5p	-0.24	-0.27	0.74
ZBTB10	ENST00000430430.1	zinc finger and BTB domain containing 10	113	2	0	1	1	0	0	0	0	0	hsa-let-7d-5p	-0.24	-0.41	0.99	2005, 2007, 2011
GDF6	ENST00000287020.5	growth differentiation factor 6	14	1	1	0	0	0	0	0	0	0	hsa-let-7d-5p	-0.24	-0.51	0.96	2005, 2007, 2009, 2011
ST3GAL1	ENST00000319914.5	ST3 beta-galactoside alpha-2,3-sialyltransferase 1	59	1	0	0	1	0	0	0	0	1	hsa-let-7d-5p	-0.24	-0.24	0.9	2011
SYT1	ENST00000457153.2	synaptotagmin I	13	1	0	0	1	0	0	0	0	0	hsa-let-7d-5p	-0.24	-0.24	0.89	2005, 2007, 2009, 2011
SEC14L1	ENST00000413679.2	SEC14-like 1 (S. cerevisiae)	1399	1	0	0	1	0	0	0	0	0	hsa-let-7d-5p	-0.24	-0.26	0.78	2005, 2007, 2009, 2011
SYT2	ENST00000367267.1	synaptotagmin II	5	1	0	0	1	0	0	0	0	0	hsa-let-7d-5p	-0.24	-0.24	0.96	2009, 2011
COL9A1	ENST00000357250.6	collagen, type IX, alpha 1	9	1	0	0	1	0	0	0	0	0	hsa-miR-98-5p	-0.24	-0.24	0.8
FBXO32	ENST00000517956.1	F-box protein 32	500	1	0	1	0	0	0	0	0	0	hsa-let-7b-5p	-0.24	-0.4	> 0.99	2011
PAX3	ENST00000350526.4	paired box 3	7	1	0	0	1	0	0	0	0	0	hsa-let-7d-5p	-0.24	-0.24	0.86	2005, 2007
PIAS4	ENST00000262971.2	protein inhibitor of activated STAT, 4	521	1	0	1	0	0	0	0	0	1	hsa-let-7a-5p	-0.24	-0.24	> 0.99
HTR4	ENST00000377888.3	5-hydroxytryptamine (serotonin) receptor 4, G protein-coupled	5	1	0	1	0	0	0	0	0	0	hsa-let-7a-5p	-0.24	-0.24	0.64	2005, 2007, 2009, 2011
SPIRE1	ENST00000409402.4	spire-type actin nucleation factor 1	103	1	0	0	1	0	0	0	0	0	hsa-let-7d-5p	-0.24	-0.28	0.93	2009, 2011
SLC30A4	ENST00000261867.4	solute carrier family 30 (zinc transporter), member 4	19	1	0	0	1	0	0	0	0	0	hsa-let-7d-5p	-0.23	-0.23	0.95	2005, 2007, 2009, 2011
SLC7A14	ENST00000231706.5	solute carrier family 7, member 14	5	1	0	0	1	0	0	0	0	0	hsa-let-7d-5p	-0.23	-0.23	0.95	2011
PLXNA4	ENST00000321063.4	plexin A4	9	2	0	1	1	0	0	0	0	1	hsa-let-7d-5p	-0.23	-0.32	> 0.99	2009, 2011
APBA1	ENST00000265381.4	amyloid beta (A4) precursor protein-binding, family A, member 1	12	1	0	1	0	0	0	0	0	0	hsa-let-7a-5p	-0.23	-0.23	0.92	2011
SLC2A12	ENST00000275230.5	solute carrier family 2 (facilitated glucose transporter), member 12	136	1	1	0	0	0	0	0	0	0	hsa-let-7d-5p	-0.23	-0.44	0.96	2007, 2009, 2011
SREK1	ENST00000334121.6	splicing regulatory glutamine/lysine-rich protein 1	316	1	0	0	1	0	0	0	0	3	hsa-let-7d-5p	-0.23	-0.35	0.95	2005, 2007, 2009, 2011
ATG16L1	ENST00000392017.4	autophagy related 16-like 1 (S. cerevisiae)	552	1	0	0	1	0	0	0	0	0	hsa-let-7d-5p	-0.23	-0.23	0.9	2007, 2009, 2011
ATXN7L3	ENST00000454077.2	ataxin 7-like 3	43	1	0	0	1	0	0	0	0	0	hsa-let-7d-5p	-0.23	-0.23	0.79	2011
FAM84B	ENST00000304916.3	family with sequence similarity 84, member B	45	1	0	1	0	1	0	1	0	0	hsa-let-7g-5p	-0.23	-0.23	0.49	2007, 2011
MEF2D	ENST00000464356.2	myocyte enhancer factor 2D	759	1	0	1	0	1	0	1	0	0	hsa-let-7a-5p	-0.23	-0.34	0.88	2005, 2007, 2009, 2011
DNAJB9	ENST00000249356.3	DnaJ (Hsp40) homolog, subfamily B, member 9	282	1	0	0	1	0	0	0	0	0	hsa-let-7d-5p	-0.23	-0.3	0.88	2005, 2007, 2009, 2011
FAM189A1	ENST00000261275.4	family with sequence similarity 189, member A1	12	1	0	0	1	0	0	0	0	0	hsa-let-7d-5p	-0.23	-0.23	0.96	2009, 2011
RBFOX1	ENST00000355637.4	RNA binding protein, fox-1 homolog (C. elegans) 1	5	1	0	0	1	0	0	0	0	0	hsa-let-7f-5p	-0.23	-0.23	0.89	2005, 2007, 2009, 2011
POC1B-GALNT4	ENST00000547474.1	POC1B-GALNT4 readthrough	275	1	0	0	1	0	0	0	0	0	hsa-let-7d-5p	-0.23	-0.23	0.79	2011
ABCC5	ENST00000334444.6	ATP-binding cassette, sub-family C (CFTR/MRP), member 5	453	1	1	0	0	0	0	0	0	0	hsa-let-7g-5p	-0.23	-0.25	0.91	2005, 2007, 2009, 2011
SLC8A2	ENST00000236877.6	solute carrier family 8 (sodium/calcium exchanger), member 2	5	1	0	1	0	0	0	0	0	0	hsa-let-7b-5p	-0.23	-0.23	0.91	2005, 2007, 2009, 2011
MSI2	ENST00000284073.2	musashi RNA-binding protein 2	283	1	0	0	1	0	0	0	0	0	hsa-let-7d-5p	-0.23	-0.25	0.89
KLHL6	ENST00000341319.3	kelch-like family member 6	5	1	1	0	0	0	0	0	0	0	hsa-let-7d-5p	-0.23	-0.23	0.96	2007, 2009, 2011
ACAP3	ENST00000354700.5	ArfGAP with coiled-coil, ankyrin repeat and PH domains 3	301	1	0	0	1	0	0	0	0	0	hsa-let-7d-5p	-0.23	-0.23	0.74
PCDH20	ENST00000409204.4	protocadherin 20	50	1	0	0	1	0	0	0	0	0	hsa-let-7d-5p	-0.23	-0.23	0.73
CCDC141	ENST00000420890.2	coiled-coil domain containing 141	5	1	0	1	0	0	0	0	0	0	hsa-let-7a-5p	-0.23	-0.23	0.63	2011
EEA1	ENST00000322349.8	early endosome antigen 1	78	1	0	1	0	0	0	0	0	0	hsa-let-7a-5p	-0.23	-0.31	> 0.99	2007, 2009, 2011
SRGAP3	ENST00000383836.3	SLIT-ROBO Rho GTPase activating protein 3	38	1	0	0	1	1	0	1	0	1	hsa-miR-98-5p	-0.23	-0.27	0.95	2005, 2007, 2009, 2011
TET2	ENST00000545826.1	tet methylcytosine dioxygenase 2	558	2	0	0	2	0	0	0	0	0	hsa-let-7d-5p	-0.23	-0.23	0.96	2011
MYCL	ENST00000397332.2	v-myc avian myelocytomatosis viral oncogene lung carcinoma derived homolog	10	1	0	0	1	0	0	0	0	0	hsa-let-7d-5p	-0.23	-0.23	0.86	2007, 2009, 2011
CTPS1	ENST00000372621.4	CTP synthase 1	3982	1	0	1	0	0	0	0	0	0	hsa-let-7a-5p	-0.23	-0.28	0.44	2011
SLC6A5	ENST00000525748.1	solute carrier family 6 (neurotransmitter transporter), member 5	5	1	1	0	0	0	0	0	0	0	hsa-let-7d-5p	-0.23	-0.23	0.95
MBTPS2	ENST00000379484.5	membrane-bound transcription factor peptidase, site 2	1711	1	0	1	0	0	0	0	0	0	hsa-let-7a-5p	-0.23	-0.23	0.7	2011
BDP1	ENST00000380675.2	B double prime 1, subunit of RNA polymerase III transcription initiation factor IIIB	12	2	0	0	2	0	0	0	0	1	hsa-let-7d-5p	-0.23	-0.24	< 0.1
PDP2	ENST00000311765.2	pyruvate dehyrogenase phosphatase catalytic subunit 2	102	1	0	1	0	0	0	0	0	1	hsa-let-7b-5p	-0.23	-0.43	0.77	2009, 2011
HIPK2	ENST00000406875.3	homeodomain interacting protein kinase 2	48	1	0	0	1	0	0	0	0	1	hsa-let-7d-5p	-0.23	-0.23	0.96	2009, 2011
SEC31B	ENST00000370345.3	SEC31 homolog B (S. cerevisiae)	43	1	0	1	0	0	0	0	0	0	hsa-let-7a-5p	-0.23	-0.23	0.37	2009, 2011
MGA	ENST00000219905.7	MGA, MAX dimerization protein	250	1	0	0	1	0	0	0	0	0	hsa-let-7d-5p	-0.23	-0.23	0.95	2007, 2009, 2011
PPTC7	ENST00000354300.3	PTC7 protein phosphatase homolog (S. cerevisiae)	817	1	0	0	1	0	0	0	0	0	hsa-let-7d-5p	-0.23	-0.23	0.95	2007, 2009, 2011
RB1	ENST00000267163.4	retinoblastoma 1	1891	1	0	0	1	0	0	0	0	0	hsa-let-7d-5p	-0.23	-0.23	0.88	2011
VPS26B	ENST00000281187.5	vacuolar protein sorting 26 homolog B (S. pombe)	1236	1	0	1	0	0	0	0	0	0	hsa-let-7a-5p	-0.23	-0.24	0.74	2009, 2011
GNAL	ENST00000334049.6	guanine nucleotide binding protein (G protein), alpha activating activity polypeptide, olfactory type	99	1	0	1	0	0	0	0	0	0	hsa-let-7a-5p	-0.23	-0.23	> 0.99	2005, 2007, 2009, 2011
ARHGEF15	ENST00000361926.3	Rho guanine nucleotide exchange factor (GEF) 15	5	1	0	1	0	0	0	0	0	0	hsa-let-7b-5p	-0.23	-0.23	0.94	2005, 2007, 2009, 2011
BCL7A	ENST00000538010.1	B-cell CLL/lymphoma 7A	96	1	0	0	1	0	0	0	0	1	hsa-let-7d-5p	-0.23	-0.29	0.94	2005, 2007, 2009, 2011
MSN	ENST00000360270.5	moesin	5947	1	0	1	0	0	0	0	0	0	hsa-let-7b-5p	-0.23	-0.23	0.56
RRP1B	ENST00000340648.4	ribosomal RNA processing 1B	314	1	0	1	0	0	0	0	0	1	hsa-let-7d-5p	-0.23	-0.23	0.89	2007, 2009, 2011
CLOCK	ENST00000309964.4	clock circadian regulator	86	1	0	0	1	1	0	1	0	0	hsa-let-7d-5p	-0.23	-0.28	0.88
LDB1	ENST00000361198.5	LIM domain binding 1	61	1	0	1	0	0	0	0	0	0	hsa-let-7a-5p	-0.23	-0.25	0.49
CEP164	ENST00000278935.3	centrosomal protein 164kDa	79	1	0	0	1	0	0	0	0	0	hsa-let-7d-5p	-0.22	-0.25	0.92	2005, 2007, 2009, 2011
LUC7L3	ENST00000505658.1	LUC7-like 3 (S. cerevisiae)	2970	1	0	0	1	0	0	0	0	0	hsa-let-7d-5p	-0.22	-0.23	0.89	2005, 2007, 2009, 2011
MED28	ENST00000237380.7	mediator complex subunit 28	1483	1	1	0	0	1	1	0	0	0	hsa-let-7d-5p	-0.22	-0.72	0.94	2011
INSR	ENST00000341500.5	insulin receptor	577	1	1	0	0	0	0	0	0	1	hsa-let-7i-5p	-0.22	-0.26	0.96	2007, 2009, 2011
SBK1	ENST00000341901.4	SH3 domain binding kinase 1	9	1	0	0	1	0	0	0	0	0	hsa-let-7b-5p	-0.22	-0.22	0.95	2007, 2009, 2011
DPYSL3	ENST00000398514.3	dihydropyrimidinase-like 3	5209	1	0	0	1	0	0	0	0	0	hsa-let-7d-5p	-0.22	-0.25	0.84	2009, 2011
RGS17	ENST00000367225.2	regulator of G-protein signaling 17	11	1	0	1	0	0	0	0	0	0	hsa-let-7b-5p	-0.22	-0.4	> 0.99
PI4K2B	ENST00000264864.6	phosphatidylinositol 4-kinase type 2 beta	931	1	0	1	0	0	0	0	0	0	hsa-let-7d-5p	-0.22	-0.24	0.36
GABPA	ENST00000354828.3	GA binding protein transcription factor, alpha subunit 60kDa	8	1	0	0	1	0	0	0	0	0	hsa-let-7d-5p	-0.22	-0.22	0.86	2007, 2009, 2011
FBXO30	ENST00000237281.4	F-box protein 30	224	1	0	0	1	0	0	0	0	0	hsa-let-7d-5p	-0.22	-0.22	0.88	2005, 2007
PRDM1	ENST00000369089.3	PR domain containing 1, with ZNF domain	48	1	0	0	1	0	0	0	0	0	hsa-let-7d-5p	-0.22	-0.28	0.86	2005, 2007, 2009, 2011
RNF152	ENST00000312828.3	ring finger protein 152	57	2	0	1	1	0	0	0	0	1	hsa-let-7d-5p	-0.22	-0.33	0.91
NUMBL	ENST00000252891.4	numb homolog (Drosophila)-like	323	1	0	0	1	0	0	0	0	0	hsa-let-7d-5p	-0.22	-0.22	0.95	2005, 2007, 2009, 2011
RCSD1	ENST00000367854.3	RCSD domain containing 1	32	1	0	0	1	0	0	0	0	0	hsa-let-7d-5p	-0.22	-0.22	0.86
COL4A1	ENST00000375820.4	collagen, type IV, alpha 1	6549	1	0	0	1	0	0	0	0	0	hsa-let-7d-5p	-0.22	-0.22	0.85	2005, 2007, 2009, 2011
TTL	ENST00000233336.6	tubulin tyrosine ligase	442	1	1	0	0	1	0	0	1	1	hsa-let-7d-5p	-0.22	-0.36	0.96	2007, 2009, 2011
LINGO1	ENST00000355300.6	leucine rich repeat and Ig domain containing 1	42	1	1	0	0	0	0	0	0	0	hsa-let-7d-5p	-0.22	-0.39	0.92	2009, 2011
SEMA4G	ENST00000210633.3	sema domain, immunoglobulin domain (Ig), transmembrane domain (TM) and short cytoplasmic domain, (semaphorin) 4G	1015	1	1	0	0	0	0	0	0	0	hsa-let-7d-5p	-0.22	-0.22	0.93	2005, 2007, 2009, 2011
LMLN	ENST00000330198.4	leishmanolysin-like (metallopeptidase M8 family)	18	1	0	0	1	1	0	0	1	0	hsa-let-7d-5p	-0.22	-0.22	0.93	2011
DENND6A	ENST00000311128.5	DENN/MADD domain containing 6A	139	1	0	0	1	0	0	0	0	0	hsa-let-7d-5p	-0.22	-0.22	0.73	2011
AGO1	ENST00000373204.4	argonaute RISC catalytic component 1	402	1	0	0	1	1	0	1	0	0	hsa-let-7d-5p	-0.22	-0.22	0.96	2005, 2007, 2009, 2011
ZSWIM4	ENST00000254323.2	zinc finger, SWIM-type containing 4	13	1	0	0	1	0	0	0	0	0	hsa-let-7d-5p	-0.22	-0.22	0.91	2007, 2011
MAP3K3	ENST00000361357.3	mitogen-activated protein kinase kinase kinase 3	144	1	0	0	1	1	0	0	1	0	hsa-let-7d-5p	-0.22	-0.22	0.9	2005, 2007, 2009, 2011
EGR3	ENST00000519492.1	early growth response 3	21	1	1	0	0	0	0	0	0	0	hsa-let-7d-5p	-0.22	-0.29	0.2	2005, 2007, 2009, 2011
SEC14L5	ENST00000251170.7	SEC14-like 5 (S. cerevisiae)	5	1	1	0	0	0	0	0	0	0	hsa-let-7d-5p	-0.22	-0.22	0.96	2009, 2011
CASKIN1	ENST00000343516.6	CASK interacting protein 1	6	1	0	0	1	0	0	0	0	0	hsa-let-7d-5p	-0.22	-0.22	0.88	2005, 2007, 2009, 2011
C20orf112	ENST00000359676.5	chromosome 20 open reading frame 112	148	1	1	0	0	0	0	0	0	0	hsa-let-7d-5p	-0.22	-0.34	0.96	2011
YTHDF3	ENST00000539294.1	YTH domain family, member 3	444	1	0	0	1	0	0	0	0	0	hsa-let-7d-5p	-0.21	-0.21	0.89	2005, 2007, 2009, 2011
CXorf36	ENST00000398000.2	chromosome X open reading frame 36	5	1	0	1	0	0	0	0	0	0	hsa-let-7e-5p	-0.21	-0.21	0.38	2011
CBX5	ENST00000209875.4	chromobox homolog 5	360	2	2	0	0	1	0	0	1	0	hsa-let-7d-5p	-0.21	-0.96	> 0.99	2011
EPHA3	ENST00000494014.1	EPH receptor A3	100	1	0	0	1	0	0	0	0	0	hsa-let-7d-5p	-0.21	-0.23	0.81	2005, 2007, 2011
CALU	ENST00000535011.2	calumenin	3079	1	0	0	1	1	0	1	0	0	hsa-let-7d-5p	-0.21	-0.31	0.83	2005, 2007, 2009, 2011
TBX5	ENST00000349716.5	T-box 5	68	1	0	1	0	0	0	0	0	0	hsa-let-7g-5p	-0.21	-0.31	0.96	2005, 2007, 2009, 2011
CGNL1	ENST00000281282.5	cingulin-like 1	25	1	0	1	0	0	0	0	0	0	hsa-let-7d-5p	-0.21	-0.21	0.98	2005, 2007, 2009, 2011
MEX3A	ENST00000532414.2	mex-3 RNA binding family member A	912	1	0	0	1	0	0	0	0	1	hsa-miR-98-5p	-0.21	-0.27	0.9	2009, 2011
BACE2	ENST00000328735.6	beta-site APP-cleaving enzyme 2	79	1	0	1	0	0	0	0	0	0	hsa-let-7g-5p	-0.21	-0.38	0.92	2009, 2011
PARP8	ENST00000503750.2	poly (ADP-ribose) polymerase family, member 8	80	1	1	0	0	0	0	0	0	0	hsa-let-7d-5p	-0.21	-0.35	0.96	2011
BTBD3	ENST00000254977.3	BTB (POZ) domain containing 3	3798	1	0	0	1	0	0	0	0	0	hsa-let-7d-5p	-0.21	-0.23	0.95	2005, 2007, 2009, 2011
KCNA6	ENST00000433855.1	potassium voltage-gated channel, shaker-related subfamily, member 6	5	1	1	0	0	0	0	0	0	0	hsa-let-7d-5p	-0.21	-0.21	0.88	2011
PSENEN	ENST00000591949.1	presenilin enhancer gamma secretase subunit	322	1	0	1	0	0	0	0	0	0	hsa-let-7d-5p	-0.21	-0.21	ORF
BRWD3	ENST00000373275.4	bromodomain and WD repeat domain containing 3	506	1	0	1	0	0	0	0	0	0	hsa-let-7i-5p	-0.21	-0.21	0.99	2011
NUP155	ENST00000231498.3	nucleoporin 155kDa	814	1	0	1	0	1	0	1	0	0	hsa-let-7g-5p	-0.21	-0.49	0.72
COL4A5	ENST00000361603.2	collagen, type IV, alpha 5	715	1	0	0	1	0	0	0	0	0	hsa-let-7d-5p	-0.21	-0.21	0.79	2005, 2007, 2009, 2011
SH3RF3	ENST00000309415.6	SH3 domain containing ring finger 3	15	1	0	0	1	0	0	0	0	0	hsa-let-7d-5p	-0.21	-0.21	0.95	2009, 2011
FNIP2	ENST00000264433.6	folliculin interacting protein 2	266	1	1	0	0	0	0	0	0	0	hsa-let-7d-5p	-0.21	-0.35	0.96
RAB8B	ENST00000321437.4	RAB8B, member RAS oncogene family	45	1	0	0	1	0	0	0	0	2	hsa-let-7d-5p	-0.21	-0.33	0.77	2007, 2011
SDK1	ENST00000404826.2	sidekick cell adhesion molecule 1	60	1	0	1	0	0	0	0	0	0	hsa-let-7f-5p	-0.21	-0.21	0.96	2011
RALGPS1	ENST00000259351.5	Ral GEF with PH domain and SH3 binding motif 1	34	1	0	0	1	0	0	0	0	0	hsa-let-7d-5p	-0.21	-0.24	0.95	2005, 2007, 2009, 2011
MYO5B	ENST00000285039.7	myosin VB	12	1	0	1	0	0	0	0	0	0	hsa-let-7g-5p	-0.21	-0.21	0.85	2009, 2011
MBTD1	ENST00000586178.1	mbt domain containing 1	113	1	0	0	1	0	0	0	0	0	hsa-let-7d-5p	-0.21	-0.21	0.72
WDR37	ENST00000358220.1	WD repeat domain 37	107	1	1	0	0	2	0	1	1	2	hsa-let-7d-5p	-0.21	-0.41	0.96	2005, 2007, 2009, 2011
TENM2	ENST00000519204.1	teneurin transmembrane protein 2	162	1	0	0	1	0	0	0	0	0	hsa-let-7d-5p	-0.21	-0.21	0.82	2007
SLCO5A1	ENST00000260126.4	solute carrier organic anion transporter family, member 5A1	9	1	0	0	1	1	0	0	1	2	hsa-let-7d-5p	-0.21	-0.21	0.81	2005, 2007, 2009, 2011
MFAP3L	ENST00000393704.3	microfibrillar-associated protein 3-like	69	1	0	0	1	0	0	0	0	0	hsa-let-7d-5p	-0.21	-0.21	0.94	2009, 2011
SOST	ENST00000301691.2	sclerostin	10	1	0	1	0	0	0	0	0	0	hsa-let-7d-5p	-0.21	-0.21	0.5	2009, 2011
SPRED3	ENST00000587013.1	sprouty-related, EVH1 domain containing 3	42	1	0	1	0	0	0	0	0	0	hsa-let-7a-5p	-0.21	-0.23	0.94
C16orf52	ENST00000542527.2	chromosome 16 open reading frame 52	102	1	0	0	1	1	0	1	0	0	hsa-let-7d-5p	-0.2	-0.28	0.89	2011
PHACTR2	ENST00000427704.2	phosphatase and actin regulator 2	274	1	0	0	1	0	0	0	0	0	hsa-let-7d-5p	-0.2	-0.24	0.91	2009, 2011
HK2	ENST00000290573.2	hexokinase 2	5	1	0	0	1	0	0	0	0	0	hsa-let-7d-5p	-0.2	-0.2	0.81	2005, 2007, 2009, 2011
CBFA2T3	ENST00000327483.5	core-binding factor, runt domain, alpha subunit 2; translocated to, 3	7	1	0	1	0	0	0	0	0	0	hsa-let-7e-5p	-0.2	-0.3	0.98	2005, 2007, 2009, 2011
PURB	ENST00000395699.2	purine-rich element binding protein B	497	1	0	0	1	0	0	0	0	2	hsa-let-7d-5p	-0.2	-0.21	0.9	2009, 2011
TNIK	ENST00000436636.2	TRAF2 and NCK interacting kinase	106	1	0	1	0	0	0	0	0	0	hsa-let-7a-5p	-0.2	-0.27	> 0.99
SMARCC1	ENST00000254480.5	SWI/SNF related, matrix associated, actin dependent regulator of chromatin, subfamily c, member 1	727	1	0	1	0	1	0	0	1	0	hsa-let-7g-5p	-0.2	-0.31	0.98	2005, 2007, 2009, 2011
GNS	ENST00000418919.2	glucosamine (N-acetyl)-6-sulfatase	2435	1	0	0	1	0	0	0	0	0	hsa-let-7d-5p	-0.2	-0.21	0.86	2005, 2007, 2009, 2011
MYRIP	ENST00000302541.6	myosin VIIA and Rab interacting protein	9	1	0	0	1	0	0	0	0	0	hsa-let-7d-5p	-0.2	-0.2	0.94	2005, 2007, 2009, 2011
CACNA1I	ENST00000402142.3	calcium channel, voltage-dependent, T type, alpha 1I subunit	5	1	0	0	1	0	0	0	0	0	hsa-let-7d-5p	-0.2	-0.2	0.92	2009, 2011
AFF2	ENST00000370460.2	AF4/FMR2 family, member 2	8	1	0	1	0	0	0	0	0	0	hsa-let-7a-5p	-0.2	-0.2	0.73	2009, 2011
ERGIC2	ENST00000360150.4	ERGIC and golgi 2	451	1	0	1	0	0	0	0	0	0	hsa-let-7g-5p	-0.2	-0.36	0.64
OLR1	ENST00000543993.1	oxidized low density lipoprotein (lectin-like) receptor 1	15	1	0	0	1	0	0	0	0	0	hsa-let-7d-5p	-0.2	-0.32	0.86	2005, 2007, 2009, 2011
ATXN1L	ENST00000427980.2	ataxin 1-like	12	1	0	1	0	0	0	0	0	0	hsa-let-7f-5p	-0.2	-0.2	0.84	2011
MDFI	ENST00000373050.4	MyoD family inhibitor	14	1	0	1	0	0	0	0	0	0	hsa-let-7g-5p	-0.2	-0.32	0.82	2007, 2009, 2011
LRRC10B	ENST00000378075.2	leucine rich repeat containing 10B	5	1	0	1	0	0	0	0	0	2	hsa-let-7f-5p	-0.2	-0.2	0.37	2011
ADAMTS1	ENST00000284984.3	ADAM metallopeptidase with thrombospondin type 1 motif, 1	466	1	0	0	1	0	0	0	0	1	hsa-miR-98-5p	-0.2	-0.24	0.86	2009, 2011
POGLUT1	ENST00000295588.4	protein O-glucosyltransferase 1	262	1	0	0	1	0	0	0	0	0	hsa-let-7d-5p	-0.2	-0.24	0.79	2007, 2009, 2011
GRIK2	ENST00000413795.1	glutamate receptor, ionotropic, kainate 2	28	1	0	0	1	0	0	0	0	0	hsa-let-7d-5p	-0.2	-0.2	0.89	2005, 2007, 2009, 2011
TRIB2	ENST00000155926.4	tribbles pseudokinase 2	68	1	0	0	1	0	0	0	0	0	hsa-let-7d-5p	-0.2	-0.2	0.89	2005, 2007, 2009, 2011
B3GAT1	ENST00000392580.1	beta-1,3-glucuronyltransferase 1 (glucuronosyltransferase P)	77	1	0	0	1	0	0	0	0	1	hsa-let-7d-5p	-0.2	-0.2	0.83	2009, 2011
PPARGC1A	ENST00000264867.2	peroxisome proliferator-activated receptor gamma, coactivator 1 alpha	19	1	0	0	1	0	0	0	0	0	hsa-let-7d-5p	-0.2	-0.2	0.83	2005, 2007, 2009, 2011
SPEG	ENST00000312358.7	SPEG complex locus	179	1	0	0	1	0	0	0	0	0	hsa-let-7d-5p	-0.2	-0.2	0.75	2009, 2011
HIP1	ENST00000336926.6	huntingtin interacting protein 1	37	1	1	0	0	0	0	0	0	0	hsa-let-7d-5p	-0.2	-0.28	0.96
KPNA1	ENST00000344337.6	karyopherin alpha 1 (importin alpha 5)	1030	1	0	0	1	1	0	0	1	0	hsa-let-7d-5p	-0.2	-0.35	0.93	2007, 2009, 2011
FAM160B2	ENST00000289921.7	family with sequence similarity 160, member B2	803	1	0	0	1	0	0	0	0	0	hsa-let-7d-5p	-0.2	-0.2	0.92	2005, 2007, 2009, 2011
DOCK3	ENST00000266037.9	dedicator of cytokinesis 3	47	1	0	1	0	0	0	0	0	1	hsa-let-7a-5p	-0.2	-0.2	0.84	2005, 2007, 2009, 2011
GABBR2	ENST00000259455.2	gamma-aminobutyric acid (GABA) B receptor, 2	214	1	1	0	0	0	0	0	0	0	hsa-let-7d-5p	-0.2	-0.2	0.81	2009, 2011
GRIN3A	ENST00000361820.3	glutamate receptor, ionotropic, N-methyl-D-aspartate 3A	5	1	0	0	1	0	0	0	0	0	hsa-let-7g-5p	-0.2	-0.2	0.76	2009, 2011
KCNV1	ENST00000524391.1	potassium channel, subfamily V, member 1	5	1	0	1	0	0	0	0	0	0	hsa-let-7d-5p	-0.2	-0.2	0.4
PGM2L1	ENST00000298198.4	phosphoglucomutase 2-like 1	183	2	0	1	1	0	0	0	0	0	hsa-let-7d-5p	-0.2	-0.43	> 0.99	2005, 2007, 2009, 2011
TTC39C	ENST00000540918.2	tetratricopeptide repeat domain 39C	494	1	0	0	1	0	0	0	0	1	hsa-let-7f-5p	-0.2	-0.34	0.94	2011
FGD6	ENST00000343958.4	FYVE, RhoGEF and PH domain containing 6	21	1	1	0	0	0	0	0	0	1	hsa-let-7d-5p	-0.2	-0.29	0.96	2009, 2011
GJA9	ENST00000454994.2	gap junction protein, alpha 9, 59kDa	85	1	1	0	0	1	0	1	0	0	hsa-let-7d-5p	-0.2	-0.4	0.95
FGF11	ENST00000293829.4	fibroblast growth factor 11	10	1	1	0	0	0	0	0	0	0	hsa-miR-98-5p	-0.2	-0.4	0.95	2005, 2007, 2009, 2011
ACER3	ENST00000532485.1	alkaline ceramidase 3	295	1	0	1	0	0	0	0	0	1	hsa-let-7d-5p	-0.2	-0.27	0.8	2011
MGLL	ENST00000434178.2	monoglyceride lipase	453	2	0	1	1	0	0	0	0	0	hsa-let-7i-5p	-0.2	-0.36	> 0.99	2005, 2007, 2009, 2011
WAPAL	ENST00000298767.5	wings apart-like homolog (Drosophila)	185	1	0	0	1	0	0	0	0	0	hsa-let-7d-5p	-0.2	-0.23	0.69	2007
COL5A2	ENST00000374866.3	collagen, type V, alpha 2	4327	1	1	0	0	0	0	0	0	0	hsa-let-7d-5p	-0.2	-0.28	0.95	2005, 2007, 2009, 2011
BMPR1A	ENST00000372037.3	bone morphogenetic protein receptor, type IA	125	1	0	0	1	1	1	0	0	0	hsa-let-7d-5p	-0.19	-0.21	0.69
HLF	ENST00000226067.5	hepatic leukemia factor	15	1	0	1	0	0	0	0	0	0	hsa-let-7g-5p	-0.19	-0.25	0.74	2007, 2009, 2011
AKAP5	ENST00000394718.4	A kinase (PRKA) anchor protein 5	75	1	1	0	0	0	0	0	0	0	hsa-let-7d-5p	-0.19	-0.19	0.58	2009, 2011
WDFY4	ENST00000413659.2	WDFY family member 4	5	1	1	0	0	1	0	0	1	1	hsa-let-7d-5p	-0.19	-0.19	ORF
KCTD15	ENST00000284006.6	potassium channel tetramerization domain containing 15	2483	1	0	0	1	0	0	0	0	0	hsa-let-7d-5p	-0.19	-0.2	0.85
C19orf26	ENST00000590083.1	chromosome 19 open reading frame 26	24	1	0	0	1	0	0	0	0	0	hsa-let-7d-5p	-0.19	-0.19	0.87
BAHD1	ENST00000416165.1	bromo adjacent homology domain containing 1	76	1	0	0	1	0	0	0	0	0	hsa-let-7d-5p	-0.19	-0.19	0.77	2005, 2007, 2009, 2011
HNRNPA1	ENST00000546500.1	heterogeneous nuclear ribonucleoprotein A1	2079	1	0	0	1	0	0	0	0	0	hsa-let-7d-5p	-0.19	-0.2	0.71
INO80D	ENST00000403263.1	INO80 complex subunit D	5	1	0	0	1	0	0	0	0	1	hsa-let-7d-5p	-0.19	-0.19	0.78	2005, 2007, 2009, 2011
RADIL	ENST00000536091.1	Ras association and DIL domains	10	1	0	1	0	0	0	0	0	0	hsa-let-7d-5p	-0.19	-0.19	ORF
GPR137C	ENST00000321662.6	G protein-coupled receptor 137C	110	1	0	0	1	0	0	0	0	0	hsa-let-7d-5p	-0.19	-0.2	0.9
KIAA0930	ENST00000336156.5	KIAA0930	1107	1	1	0	0	1	0	0	1	0	hsa-let-7d-5p	-0.19	-0.36	0.99	2007, 2009, 2011
STRN	ENST00000263918.4	striatin, calmodulin binding protein	476	1	0	1	0	2	0	1	1	0	hsa-miR-98-5p	-0.19	-0.42	0.98	2011
TIA1	ENST00000433529.2	TIA1 cytotoxic granule-associated RNA binding protein	1370	1	0	1	0	0	0	0	0	0	hsa-let-7f-5p	-0.19	-0.36	0.6	2011
GAB2	ENST00000340149.2	GRB2-associated binding protein 2	627	1	0	1	0	1	0	1	0	0	hsa-let-7b-5p	-0.19	-0.19	0.65	2009, 2011
MVB12B	ENST00000361171.3	multivesicular body subunit 12B	29	1	0	0	1	0	0	0	0	1	hsa-let-7d-5p	-0.19	-0.19	0.86	2007, 2009, 2011
ZNF74	ENST00000357502.5	zinc finger protein 74	142	1	1	0	0	0	0	0	0	0	hsa-let-7d-5p	-0.19	-0.19	ORF
INTS2	ENST00000444766.3	integrator complex subunit 2	109	1	1	0	0	1	0	0	1	0	hsa-let-7d-5p	-0.19	-0.2	< 0.1	2007, 2009, 2011
LRRC59	ENST00000225972.7	leucine rich repeat containing 59	27064	1	0	0	1	0	0	0	0	0	hsa-let-7d-5p	-0.19	-0.22	0.69
RGMA	ENST00000557420.1	RGM domain family, member A	145	1	0	1	0	0	0	0	0	0	hsa-let-7i-5p	-0.19	-0.19	ORF
GREB1	ENST00000381486.2	growth regulation by estrogen in breast cancer 1	40	1	0	1	0	0	0	0	0	0	hsa-let-7f-5p	-0.19	-0.21	0.66	2009, 2011
BBX	ENST00000415149.2	bobby sox homolog (Drosophila)	141	1	0	1	0	1	0	0	1	0	hsa-let-7d-5p	-0.19	-0.28	0.84	2011
SULF1	ENST00000458141.2	sulfatase 1	11	1	0	0	1	0	0	0	0	1	hsa-let-7d-5p	-0.19	-0.19	0.71	2009, 2011
TFR2	ENST00000431692.1	transferrin receptor 2	330	1	1	0	0	0	0	0	0	0	hsa-let-7d-5p	-0.19	-0.19	ORF
CYTH3	ENST00000350796.3	cytohesin 3	248	1	0	0	1	0	0	0	0	0	hsa-let-7d-5p	-0.19	-0.2	0.93	2005, 2007, 2009, 2011
SYT11	ENST00000368324.4	synaptotagmin XI	750	1	1	0	0	0	0	0	0	0	hsa-let-7d-5p	-0.19	-0.19	0.93	2005, 2007, 2009, 2011
PCYT1B	ENST00000379145.1	phosphate cytidylyltransferase 1, choline, beta	5	1	0	1	0	0	0	0	0	0	hsa-let-7g-5p	-0.19	-0.19	0.88	2007, 2009, 2011
BNC2	ENST00000380672.4	basonuclin 2	770	1	0	0	1	0	0	0	0	1	hsa-let-7g-5p	-0.19	-0.23	0.84	2005, 2007, 2009, 2011
AAK1	ENST00000409085.4	AP2 associated kinase 1	27	1	0	1	0	1	0	0	1	2	hsa-let-7d-5p	-0.19	-0.32	0.72	2007, 2009, 2011
RAVER2	ENST00000371072.4	ribonucleoprotein, PTB-binding 2	218	1	0	0	1	0	0	0	0	0	hsa-let-7d-5p	-0.18	-0.22	0.79	2007
SPTBN4	ENST00000352632.3	spectrin, beta, non-erythrocytic 4	7	1	0	0	1	0	0	0	0	0	hsa-let-7d-5p	-0.18	-0.18	0.81	2007, 2009, 2011
NTN1	ENST00000173229.2	netrin 1	12	1	1	0	0	0	0	0	0	0	hsa-let-7d-5p	-0.18	-0.18	0.95	2009, 2011
RP1-170O19.20	ENST00000470747.4	Uncharacterized protein	151	1	0	0	1	0	0	0	0	0	hsa-let-7d-5p	-0.18	-0.41	0.95
MEGF11	ENST00000360698.4	multiple EGF-like-domains 11	7	1	0	0	1	0	0	0	0	0	hsa-let-7d-5p	-0.18	-0.18	0.86	2011
FNDC3B	ENST00000336824.4	fibronectin type III domain containing 3B	509	2	0	0	2	0	0	0	0	1	hsa-let-7d-5p	-0.18	-0.36	0.98	2005, 2007, 2009, 2011
NLN	ENST00000380985.5	neurolysin (metallopeptidase M3 family)	885	1	0	0	1	2	0	1	1	0	hsa-let-7d-5p	-0.18	-0.29	0.67	2011
CNOT6L	ENST00000504123.1	CCR4-NOT transcription complex, subunit 6-like	23	1	0	0	1	0	0	0	0	0	hsa-let-7d-5p	-0.18	-0.18	0.75	2007, 2009, 2011
DAB1	ENST00000371236.2	Dab, reelin signal transducer, homolog 1 (Drosophila)	490	1	0	0	1	0	0	0	0	1	hsa-let-7d-5p	-0.18	-0.28	0.86
OTUD3	ENST00000375120.3	OTU domain containing 3	438	1	0	0	1	0	0	0	0	1	hsa-let-7d-5p	-0.18	-0.19	0.75	2009, 2011
EXOC5	ENST00000413566.2	exocyst complex component 5	242	1	0	1	0	0	0	0	0	1	hsa-let-7g-5p	-0.18	-0.26	0.37
MGAT4A	ENST00000264968.3	mannosyl (alpha-1,3-)-glycoprotein beta-1,4-N-acetylglucosaminyltransferase, isozyme A	223	1	0	1	0	0	0	0	0	1	hsa-let-7a-5p	-0.18	-0.37	> 0.99	2005, 2007, 2009, 2011
RRAGD	ENST00000369415.4	Ras-related GTP binding D	644	1	0	0	1	0	0	0	0	1	hsa-let-7d-5p	-0.18	-0.25	0.96	2011
PCYOX1	ENST00000264441.5	prenylcysteine oxidase 1	407	1	0	0	1	0	0	0	0	0	hsa-let-7d-5p	-0.18	-0.18	ORF
ARMC8	ENST00000469044.1	armadillo repeat containing 8	398	1	0	0	1	0	0	0	0	0	hsa-let-7d-5p	-0.18	-0.18	0.93	2011
MSANTD3	ENST00000395067.2	Myb/SANT-like DNA-binding domain containing 3	78	1	0	1	0	1	0	0	1	1	hsa-miR-98-5p	-0.18	-0.36	0.74
DCUN1D3	ENST00000324344.4	DCN1, defective in cullin neddylation 1, domain containing 3	53	1	1	0	0	0	0	0	0	0	hsa-let-7d-5p	-0.17	-0.29	0.96	2007, 2009, 2011
HELZ	ENST00000358691.5	helicase with zinc finger	571	1	1	0	0	1	0	0	1	0	hsa-let-7d-5p	-0.17	-0.25	0.54	2011
FRAS1	ENST00000264895.6	Fraser syndrome 1	709	1	1	0	0	0	0	0	0	0	hsa-let-7b-5p	-0.17	-0.17	0.96	2005, 2007, 2009, 2011
CACNA1E	ENST00000526775.1	calcium channel, voltage-dependent, R type, alpha 1E subunit	5	1	0	0	1	0	0	0	0	0	hsa-let-7d-5p	-0.17	-0.17	0.92	2005, 2007, 2009, 2011
TAOK1	ENST00000261716.3	TAO kinase 1	164	1	0	1	0	0	0	0	0	0	hsa-let-7g-5p	-0.17	-0.17	0.74	2011
FASTK	ENST00000540185.1	Fas-activated serine/threonine kinase	645	1	0	1	0	0	0	0	0	0	hsa-let-7d-5p	-0.17	-0.17	ORF
SEMA4F	ENST00000357877.2	sema domain, immunoglobulin domain (Ig), transmembrane domain (TM) and short cytoplasmic domain, (semaphorin) 4F	32	1	1	0	0	0	0	0	0	0	hsa-let-7d-5p	-0.17	-0.38	0.96	2009, 2011
CELF1	ENST00000395290.2	CUGBP, Elav-like family member 1	153	1	0	0	1	0	0	0	0	0	hsa-let-7d-5p	-0.17	-0.19	0.73
SYNJ2BP	ENST00000256366.4	synaptojanin 2 binding protein	329	1	0	1	0	1	0	0	1	2	hsa-let-7d-5p	-0.17	-0.42	0.41	2011
PPP1R12B	ENST00000608999.1	protein phosphatase 1, regulatory subunit 12B	18	1	0	1	0	0	0	0	0	1	hsa-let-7f-5p	-0.17	-0.17	0.43	2005, 2007, 2009
UBN2	ENST00000473989.3	ubinuclein 2	238	1	0	1	0	0	0	0	0	0	hsa-let-7c-5p	-0.17	-0.18	0.92	2009, 2011
BSN	ENST00000296452.4	bassoon presynaptic cytomatrix protein	31	1	0	0	1	0	0	0	0	0	hsa-let-7d-5p	-0.17	-0.17	0.95	2009, 2011
ZNF620	ENST00000314529.6	zinc finger protein 620	78	1	1	0	0	0	0	0	0	0	hsa-let-7d-5p	-0.17	-0.34	0.1
SLC38A9	ENST00000396865.2	solute carrier family 38, member 9	156	1	0	0	1	0	0	0	0	0	hsa-let-7d-5p	-0.17	-0.31	0.89	2005, 2007, 2011
EZH1	ENST00000428826.2	enhancer of zeste homolog 1 (Drosophila)	70	1	0	1	0	0	0	0	0	0	hsa-let-7a-5p	-0.17	-0.17	0.5	2009, 2011
SNX17	ENST00000233575.2	sorting nexin 17	479	1	0	1	0	0	0	0	0	0	hsa-let-7a-5p	-0.17	-0.27	0.43
EDA	ENST00000374553.2	ectodysplasin A	9	1	0	1	0	0	0	0	0	0	hsa-let-7a-5p	-0.17	-0.17	0.86	2005, 2007, 2009, 2011
FSTL4	ENST00000265342.7	follistatin-like 4	60	1	1	0	0	0	0	0	0	0	hsa-let-7d-5p	-0.17	-0.25	0.96
COL3A1	ENST00000304636.3	collagen, type III, alpha 1	215	1	1	0	0	0	0	0	0	0	hsa-let-7d-5p	-0.17	-0.49	0.95	2011
CHD9	ENST00000566029.1	chromodomain helicase DNA binding protein 9	447	1	0	0	1	0	0	0	0	0	hsa-let-7d-5p	-0.17	-0.17	0.85	2005, 2007, 2011
ATP2B3	ENST00000370186.1	ATPase, Ca++ transporting, plasma membrane 3	5	1	0	1	0	0	0	0	0	0	hsa-let-7a-5p	-0.17	-0.17	ORF
STK24	ENST00000397517.2	serine/threonine kinase 24	486	1	0	0	1	0	0	0	0	0	hsa-let-7b-5p	-0.17	-0.25	0.95	2009, 2011
TOB2	ENST00000327492.3	transducer of ERBB2, 2	71	1	0	1	0	0	0	0	0	1	hsa-let-7i-5p	-0.16	-0.22	0.8	2005, 2007, 2009, 2011
ANKFY1	ENST00000341657.4	ankyrin repeat and FYVE domain containing 1	969	1	1	0	0	0	0	0	0	0	hsa-let-7d-5p	-0.16	-0.17	0.96	2005, 2007, 2009, 2011
TOR1AIP2	ENST00000367612.3	torsin A interacting protein 2	569	1	1	0	0	0	0	0	0	0	hsa-let-7d-5p	-0.16	-0.25	0.96	2011
TAF9B	ENST00000341864.5	TAF9B RNA polymerase II, TATA box binding protein (TBP)-associated factor, 31kDa	19	1	1	0	0	0	0	0	0	0	hsa-let-7d-5p	-0.16	-0.34	0.94	2009, 2011
SRGAP1	ENST00000355086.3	SLIT-ROBO Rho GTPase activating protein 1	64	1	1	0	0	1	0	0	1	0	hsa-let-7d-5p	-0.16	-0.26	0.83	2011
MTMR12	ENST00000280285.5	myotubularin related protein 12	156	1	0	0	1	0	0	0	0	1	hsa-let-7d-5p	-0.16	-0.27	0.93	2009, 2011
L2HGDH	ENST00000267436.4	L-2-hydroxyglutarate dehydrogenase	893	1	1	0	0	0	0	0	0	0	hsa-let-7d-5p	-0.16	-0.18	< 0.1	2009, 2011
RP11-766F14.2	ENST00000511828.1	Protein LOC285556	5	1	0	1	0	0	0	0	0	0	hsa-let-7a-5p	-0.16	-0.16	0.56
LRFN4	ENST00000309602.4	leucine rich repeat and fibronectin type III domain containing 4	230	1	0	0	1	0	0	0	0	0	hsa-let-7d-5p	-0.16	-0.16	ORF	2007, 2009, 2011
IL6R	ENST00000344086.4	interleukin 6 receptor	13	1	0	0	1	0	0	0	0	2	hsa-let-7d-5p	-0.16	-0.27	0.95	2011
SLC30A7	ENST00000370112.4	solute carrier family 30 (zinc transporter), member 7	204	1	0	1	0	0	0	0	0	2	hsa-let-7i-5p	-0.16	-0.38	0.8	2011
ARPP19	ENST00000566423.1	cAMP-regulated phosphoprotein, 19kDa	1316	1	1	0	0	0	0	0	0	1	hsa-miR-98-5p	-0.16	-0.56	0.96	2005, 2007, 2009, 2011
GAREM	ENST00000399218.4	GRB2 associated, regulator of MAPK1	536	1	0	0	1	0	0	0	0	0	hsa-let-7d-5p	-0.16	-0.22	0.94	2011
PLCXD3	ENST00000377801.3	phosphatidylinositol-specific phospholipase C, X domain containing 3	81	1	0	1	0	1	0	1	0	0	hsa-let-7a-5p	-0.16	-0.17	0.46	2005, 2007, 2011
GALNT4	ENST00000529983.2	UDP-N-acetyl-alpha-D-galactosamine:polypeptide N-acetylgalactosaminyltransferase 4 (GalNAc-T4)	275	1	0	0	1	0	0	0	0	0	hsa-let-7d-5p	-0.15	-0.15	0.79	2009, 2011
AMMECR1L	ENST00000272647.5	AMMECR1-like	21	1	1	0	0	0	0	0	0	0	hsa-let-7d-5p	-0.15	-0.15	0.66	2007, 2009, 2011
FAXC	ENST00000389677.5	failed axon connections homolog (Drosophila)	95	1	1	0	0	0	0	0	0	2	hsa-let-7d-5p	-0.15	-0.26	0.96	2009, 2011
INTU	ENST00000335251.6	inturned planar cell polarity protein	105	1	0	0	1	0	0	0	0	2	hsa-let-7d-5p	-0.15	-0.24	0.69
NAPEPLD	ENST00000417955.1	N-acyl phosphatidylethanolamine phospholipase D	13	1	0	1	0	0	0	0	0	1	hsa-let-7f-5p	-0.15	-0.31	0.93	2007, 2009, 2011
LONRF3	ENST00000304778.7	LON peptidase N-terminal domain and ring finger 3	36	1	0	1	0	0	0	0	0	0	hsa-let-7d-5p	-0.15	-0.38	> 0.99
TMTC3	ENST00000266712.6	transmembrane and tetratricopeptide repeat containing 3	406	1	0	0	1	0	0	0	0	0	hsa-let-7d-5p	-0.15	-0.16	0.83	2011
GOPC	ENST00000368498.2	golgi-associated PDZ and coiled-coil motif containing	451	1	0	0	1	0	0	0	0	0	hsa-let-7d-5p	-0.15	-0.17	0.9	2009, 2011
ZNF462	ENST00000277225.5	zinc finger protein 462	214	1	0	0	1	0	0	0	0	0	hsa-let-7d-5p	-0.15	-0.17	0.86
TRIOBP	ENST00000406386.3	TRIO and F-actin binding protein	1545	1	0	1	0	0	0	0	0	1	hsa-let-7a-5p	-0.15	-0.15	0.69	2009, 2011
JOSD1	ENST00000216039.5	Josephin domain containing 1	24	1	0	1	0	0	0	0	0	0	hsa-let-7a-5p	-0.15	-0.27	0.41
KIF21B	ENST00000332129.2	kinesin family member 21B	12	1	1	0	0	0	0	0	0	1	hsa-let-7d-5p	-0.15	-0.15	0.96	2007, 2009, 2011
SFT2D3	ENST00000310981.4	SFT2 domain containing 3	313	1	1	0	0	0	0	0	0	0	hsa-let-7d-5p	-0.15	-0.43	0.91	2009, 2011
SCRT2	ENST00000246104.6	scratch homolog 2, zinc finger protein (Drosophila)	5	1	0	1	0	0	0	0	0	0	hsa-let-7d-5p	-0.15	-0.15	0.59	2005, 2007, 2009, 2011
ALPK3	ENST00000258888.5	alpha-kinase 3	16	1	0	1	0	0	0	0	0	0	hsa-miR-98-5p	-0.15	-0.15	0.55	2009, 2011
GOLT1B	ENST00000540141.1	golgi transport 1B	848	1	1	0	0	0	0	0	0	1	hsa-let-7d-5p	-0.14	-0.59	0.96	2005, 2007, 2009, 2011
FRS2	ENST00000550389.1	fibroblast growth factor receptor substrate 2	176	1	0	0	1	0	0	0	0	0	hsa-let-7d-5p	-0.14	-0.2	0.84	2007, 2009, 2011
LEPROTL1	ENST00000321250.8	leptin receptor overlapping transcript-like 1	1242	1	0	0	1	2	0	1	1	1	hsa-let-7d-5p	-0.14	-0.59	0.95	2005, 2007, 2011
RSF1	ENST00000308488.6	remodeling and spacing factor 1	216	1	0	1	0	0	0	0	0	1	hsa-let-7d-5p	-0.14	-0.16	0.4
CDK14	ENST00000380050.3	cyclin-dependent kinase 14	226	1	0	1	0	0	0	0	0	0	hsa-let-7d-5p	-0.14	-0.15	0.39	2011
PLD5	ENST00000536534.2	phospholipase D family, member 5	5	1	0	1	0	1	0	1	0	1	hsa-miR-98-5p	-0.14	-0.14	0.95	2011
MAP3K9	ENST00000554752.2	mitogen-activated protein kinase kinase kinase 9	44	1	0	1	0	1	0	0	1	0	hsa-let-7f-5p	-0.14	-0.17	0.44
ZNF740	ENST00000416904.3	zinc finger protein 740	2137	1	0	1	0	0	0	0	0	1	hsa-let-7g-5p	-0.14	-0.14	0.83	2007, 2009, 2011
SPOCD1	ENST00000373648.2	SPOC domain containing 1	755	1	0	0	1	0	0	0	0	0	hsa-let-7d-5p	-0.14	-0.14	ORF
KLF8	ENST00000468660.1	Kruppel-like factor 8	8	2	1	1	0	1	0	0	1	1	hsa-let-7a-5p	-0.14	-0.75	0.99	2011
CDYL	ENST00000343762.5	chromodomain protein, Y-like	24	1	0	0	1	0	0	0	0	0	hsa-let-7g-5p	-0.14	-0.25	0.68	2005, 2007, 2009
PHF8	ENST00000338946.6	PHD finger protein 8	85	1	0	1	0	0	0	0	0	0	hsa-let-7d-5p	-0.14	-0.15	0.9	2005, 2007, 2009, 2011
RAB22A	ENST00000244040.3	RAB22A, member RAS oncogene family	484	1	0	1	0	0	0	0	0	1	hsa-let-7a-5p	-0.14	-0.24	0.48	2009, 2011
FAM83G	ENST00000388995.6	family with sequence similarity 83, member G	322	1	0	1	0	0	0	0	0	0	hsa-let-7g-5p	-0.14	-0.14	0.4
OTOF	ENST00000338581.6	otoferlin	5	1	0	0	1	0	0	0	0	0	hsa-let-7d-5p	-0.14	-0.14	ORF
DUSP7	ENST00000495880.1	dual specificity phosphatase 7	68	1	0	0	1	0	0	0	0	0	hsa-let-7d-5p	-0.14	-0.23	0.95	2011
CHD4	ENST00000544484.1	chromodomain helicase DNA binding protein 4	145	1	0	1	0	0	0	0	0	0	hsa-let-7a-5p	-0.14	-0.28	0.79	2005, 2007, 2009, 2011
SCN5A	ENST00000414099.2	sodium channel, voltage-gated, type V, alpha subunit	5	1	0	1	0	0	0	0	0	0	hsa-let-7d-5p	-0.14	-0.14	0.98	2011
KMT2D	ENST00000301067.7	lysine (K)-specific methyltransferase 2D	78	1	1	0	0	0	0	0	0	0	hsa-let-7d-5p	-0.14	-0.14	0.96	2007, 2009, 2011
SREBF2	ENST00000361204.4	sterol regulatory element binding transcription factor 2	1518	1	0	1	0	0	0	0	0	0	hsa-let-7a-5p	-0.14	-0.26	0.83
RBPJ	ENST00000504907.1	recombination signal binding protein for immunoglobulin kappa J region	70	1	0	1	0	0	0	0	0	0	hsa-let-7g-5p	-0.13	-0.23	0.43
TNFAIP3	ENST00000237289.4	tumor necrosis factor, alpha-induced protein 3	150	1	0	1	0	0	0	0	0	0	hsa-let-7d-5p	-0.13	-0.15	0.73	2009, 2011
APC2	ENST00000233607.2	adenomatosis polyposis coli 2	10	1	0	1	0	1	0	0	1	0	hsa-let-7d-5p	-0.13	-0.13	0.9	2009, 2011
PAX2	ENST00000370296.2	paired box 2	8	1	1	0	0	0	0	0	0	0	hsa-let-7d-5p	-0.13	-0.13	0.15
ZNF783	ENST00000434415.1	zinc finger family member 783	88	1	1	0	0	0	0	0	0	0	hsa-let-7d-5p	-0.13	-0.13	< 0.1
RAB3GAP2	ENST00000358951.2	RAB3 GTPase activating protein subunit 2 (non-catalytic)	461	1	1	0	0	0	0	0	0	0	hsa-let-7d-5p	-0.13	-0.25	0.96	2011
THOC2	ENST00000245838.8	THO complex 2	157	1	0	0	1	0	0	0	0	0	hsa-let-7d-5p	-0.13	-0.29	0.89	2007, 2009, 2011
USP12	ENST00000282344.6	ubiquitin specific peptidase 12	35	1	1	0	0	0	0	0	0	0	hsa-let-7d-5p	-0.13	-0.34	0.52	2011
ELK4	ENST00000357992.4	ELK4, ETS-domain protein (SRF accessory protein 1)	39	1	0	1	0	1	0	0	1	1	hsa-let-7d-5p	-0.13	-0.24	0.9	2011
PAK1	ENST00000278568.4	p21 protein (Cdc42/Rac)-activated kinase 1	374	1	0	1	0	0	0	0	0	0	hsa-let-7f-5p	-0.13	-0.25	0.79	2005, 2007, 2009, 2011
FBXO45	ENST00000311630.6	F-box protein 45	72	1	1	0	0	0	0	0	0	0	hsa-let-7d-5p	-0.13	-0.33	0.92	2009, 2011
MPST	ENST00000404393.1	mercaptopyruvate sulfurtransferase	145	1	0	1	0	0	0	0	0	0	hsa-let-7i-5p	-0.13	-0.13	ORF
ADCY9	ENST00000294016.3	adenylate cyclase 9	166	1	0	0	1	0	0	0	0	2	hsa-let-7d-5p	-0.13	-0.18	0.91	2005, 2007, 2009, 2011
ACVR2A	ENST00000241416.7	activin A receptor, type IIA	109	2	0	0	2	0	0	0	0	1	hsa-let-7d-5p	-0.13	-0.62	0.99	2007, 2009, 2011
FOPNL	ENST00000573396.1	FGFR1OP N-terminal like	29	1	0	0	1	0	0	0	0	0	hsa-let-7d-5p	-0.13	-0.28	0.87	2009, 2011
ZCCHC11	ENST00000257177.4	zinc finger, CCHC domain containing 11	97	1	0	0	1	0	0	0	0	0	hsa-let-7d-5p	-0.13	-0.13	ORF	2005, 2007
SFMBT1	ENST00000394752.3	Scm-like with four mbt domains 1	116	1	0	1	0	2	0	1	1	0	hsa-miR-98-5p	-0.13	-0.78	0.92	2011
UGGT1	ENST00000259253.6	UDP-glucose glycoprotein glucosyltransferase 1	1377	2	0	0	2	0	0	0	0	0	hsa-let-7d-5p	-0.13	-0.29	> 0.99	2007, 2009, 2011
CDK6	ENST00000265734.4	cyclin-dependent kinase 6	1116	1	0	0	1	0	0	0	0	0	hsa-let-7d-5p	-0.12	-0.13	0.83	2011
KIAA1147	ENST00000536163.1	KIAA1147	73	1	0	0	1	0	0	0	0	1	hsa-let-7d-5p	-0.12	-0.19	0.74	2007, 2009, 2011
SOX6	ENST00000316399.6	SRY (sex determining region Y)-box 6	22	1	0	0	1	0	0	0	0	1	hsa-let-7d-5p	-0.12	-0.37	0.86	2011
HIF1AN	ENST00000299163.6	hypoxia inducible factor 1, alpha subunit inhibitor	1545	1	1	0	0	2	0	1	1	5	hsa-let-7d-5p	-0.12	-0.35	0.96	2009, 2011
NKAP	ENST00000371410.3	NFKB activating protein	422	1	0	1	0	0	0	0	0	0	hsa-let-7a-5p	-0.12	-0.23	0.88
AGAP1	ENST00000304032.8	ArfGAP with GTPase domain, ankyrin repeat and PH domain 1	109	1	0	0	1	0	0	0	0	1	hsa-let-7d-5p	-0.12	-0.19	0.78
KATNAL1	ENST00000380615.3	katanin p60 subunit A-like 1	335	1	1	0	0	1	0	1	0	0	hsa-let-7d-5p	-0.12	-0.3	0.94	2009, 2011
RAB30	ENST00000533486.1	RAB30, member RAS oncogene family	274	1	0	0	1	0	0	0	0	0	hsa-let-7d-5p	-0.12	-0.2	0.73
FRMD5	ENST00000484674.1	FERM domain containing 5	161	1	1	0	0	0	0	0	0	0	hsa-let-7d-5p	-0.12	-0.33	0.96
RASGRP1	ENST00000559830.1	RAS guanyl releasing protein 1 (calcium and DAG-regulated)	7	1	1	0	0	0	0	0	0	0	hsa-let-7d-5p	-0.12	-0.42	0.95	2005, 2007, 2009, 2011
DNAJB14	ENST00000442697.2	DnaJ (Hsp40) homolog, subfamily B, member 14	10	1	0	0	1	0	0	0	0	0	hsa-let-7d-5p	-0.12	-0.25	0.93
REEP1	ENST00000165698.5	receptor accessory protein 1	49	1	0	0	1	0	0	0	0	0	hsa-let-7d-5p	-0.12	-0.12	ORF	2007, 2009
FGF5	ENST00000456523.3	fibroblast growth factor 5	1478	1	0	0	1	0	0	0	0	2	hsa-let-7d-5p	-0.11	-0.38	0.94	2009, 2011
DNAJA2	ENST00000317089.5	DnaJ (Hsp40) homolog, subfamily A, member 2	1487	1	0	1	0	0	0	0	0	0	hsa-let-7f-5p	-0.11	-0.33	0.62	2011
CHIC1	ENST00000373504.6	cysteine-rich hydrophobic domain 1	16	2	1	0	1	0	0	0	0	1	hsa-let-7d-5p	-0.11	-0.4	0.99	2009, 2011
SLC45A4	ENST00000519067.1	solute carrier family 45, member 4	418	1	0	1	0	1	0	0	1	0	hsa-let-7d-5p	-0.11	-0.16	0.74	2003, 2007, 2009, 2011
ZNF282	ENST00000479907.1	zinc finger protein 282	3014	1	0	1	0	0	0	0	0	0	hsa-let-7b-5p	-0.11	-0.11	0.64	2009, 2011
KIAA1467	ENST00000197268.8	KIAA1467	509	1	0	1	0	0	0	0	0	0	hsa-let-7a-5p	-0.11	-0.11	0.39	2009, 2011
LTN1	ENST00000361371.5	listerin E3 ubiquitin protein ligase 1	56	1	0	1	0	0	0	0	0	0	hsa-let-7d-5p	-0.11	-0.27	0.58	2005, 2007, 2009, 2011
SCN8A	ENST00000354534.6	sodium channel, voltage gated, type VIII, alpha subunit	44	1	1	0	0	0	0	0	0	0	hsa-miR-98-5p	-0.11	-0.11	0.9
MAP4K4	ENST00000413150.2	mitogen-activated protein kinase kinase kinase kinase 4	1551	1	1	0	0	0	0	0	0	0	hsa-let-7d-5p	-0.11	-0.28	0.95	2005, 2007, 2009, 2011
PLXNA2	ENST00000367033.3	plexin A2	8	1	0	1	0	0	0	0	0	1	hsa-let-7d-5p	-0.11	-0.11	0.45
KIAA1919	ENST00000368847.4	KIAA1919	73	1	1	0	0	0	0	0	0	0	hsa-let-7d-5p	-0.11	-0.14	< 0.1
LCORL	ENST00000326877.4	ligand dependent nuclear receptor corepressor-like	194	1	0	1	0	0	0	0	0	1	hsa-let-7a-5p	-0.11	-0.33	0.71	2007, 2009, 2011
KIAA0895L	ENST00000561621.1	KIAA0895-like	15	1	0	1	0	0	0	0	0	0	hsa-let-7i-5p	-0.11	-0.26	0.91	2007, 2009, 2011
USP32	ENST00000300896.4	ubiquitin specific peptidase 32	85	1	0	1	0	0	0	0	0	0	hsa-let-7a-5p	-0.11	-0.29	0.8	2005, 2007, 2009, 2011
RASL10A	ENST00000401450.3	RAS-like, family 10, member A	5	1	0	1	0	0	0	0	0	0	hsa-let-7d-5p	-0.11	-0.11	ORF	2007
SMIM13	ENST00000416247.2	small integral membrane protein 13	199	1	0	0	1	0	0	0	0	0	hsa-let-7d-5p	-0.11	-0.26	0.82	2011
PRR14L	ENST00000434485.1	proline rich 14-like	39	1	0	0	1	0	0	0	0	1	hsa-let-7d-5p	-0.1	-0.1	0.81	2011
DSG3	ENST00000257189.4	desmoglein 3	5	1	1	0	0	0	0	0	0	0	hsa-let-7d-5p	-0.1	-0.1	< 0.1	2011
PAG1	ENST00000220597.4	phosphoprotein associated with glycosphingolipid microdomains 1	53	1	1	0	0	0	0	0	0	0	hsa-let-7d-5p	-0.1	-0.27	0.96	2009, 2011
DCAF8	ENST00000556710.1	DDB1- and CUL4-associated factor 8	1924	1	0	1	0	0	0	0	0	2	hsa-miR-98-5p	-0.1	-0.24	0.42
CMTM6	ENST00000205636.3	CKLF-like MARVEL transmembrane domain containing 6	169	1	1	0	0	0	0	0	0	0	hsa-let-7d-5p	-0.1	-0.17	< 0.1	2011
FADS3	ENST00000540820.1	fatty acid desaturase 3	62	1	0	1	0	0	0	0	0	0	hsa-let-7d-5p	-0.1	-0.1	ORF
ZKSCAN5	ENST00000394170.2	zinc finger with KRAB and SCAN domains 5	53	1	0	0	1	0	0	0	0	0	hsa-let-7d-5p	-0.1	-0.19	0.79	2011
KCNC3	ENST00000376959.2	potassium voltage-gated channel, Shaw-related subfamily, member 3	5	1	0	1	0	0	0	0	0	0	hsa-let-7a-5p	-0.1	-0.1	0.87
MON2	ENST00000546600.1	MON2 homolog (S. cerevisiae)	784	1	0	0	1	0	0	0	0	0	hsa-let-7d-5p	-0.1	-0.28	0.95	2007, 2009, 2011
SLC10A7	ENST00000264986.3	solute carrier family 10, member 7	77	1	0	1	0	0	0	0	0	0	hsa-miR-98-5p	-0.1	-0.52	0.97	2011
FAM104A	ENST00000581110.1	family with sequence similarity 104, member A	2724	1	0	1	0	0	0	0	0	0	hsa-let-7d-5p	-0.1	-0.41	0.79	2007, 2009, 2011
SUB1	ENST00000265073.4	SUB1 homolog (S. cerevisiae)	242	1	1	0	0	0	0	0	0	0	hsa-let-7d-5p	-0.09	-0.52	0.91	2011
DARS2	ENST00000361951.4	aspartyl-tRNA synthetase 2, mitochondrial	422	1	1	0	0	0	0	0	0	1	hsa-let-7d-5p	-0.09	-0.16	< 0.1
KCNJ6	ENST00000609713.1	potassium inwardly-rectifying channel, subfamily J, member 6	5	1	0	0	1	0	0	0	0	1	hsa-let-7d-5p	-0.09	-0.09	0.76
LZIC	ENST00000377223.1	leucine zipper and CTNNBIP1 domain containing	508	1	1	0	0	0	0	0	0	0	hsa-let-7d-5p	-0.09	-0.22	< 0.1
ERCC6	ENST00000355832.5	excision repair cross-complementing rodent repair deficiency, complementation group 6	93	1	1	0	0	0	0	0	0	0	hsa-let-7d-5p	-0.09	-0.38	0.96	2011
KIAA1549	ENST00000440172.1	KIAA1549	508	1	0	1	0	0	0	0	0	0	hsa-let-7a-5p	-0.09	-0.1	0.95	2009, 2011
TMX4	ENST00000246024.2	thioredoxin-related transmembrane protein 4	466	1	0	0	1	1	0	0	1	0	hsa-let-7d-5p	-0.09	-0.34	0.82
MICALCL	ENST00000256186.2	MICAL C-terminal like	62	1	1	0	0	0	0	0	0	0	hsa-let-7d-5p	-0.09	-0.13	< 0.1
ITGA1	ENST00000282588.6	integrin, alpha 1	400	1	0	1	0	0	0	0	0	1	hsa-let-7a-5p	-0.09	-0.1	0.6
EIF2S2	ENST00000374980.2	eukaryotic translation initiation factor 2, subunit 2 beta, 38kDa	575	1	1	0	0	0	0	0	0	0	hsa-let-7d-5p	-0.09	-0.41	0.91	2009, 2011
ICK	ENST00000350082.5	intestinal cell (MAK-like) kinase	18	1	0	0	1	0	0	0	0	1	hsa-let-7d-5p	-0.09	-0.24	0.76
IGF1	ENST00000337514.6	insulin-like growth factor 1 (somatomedin C)	19	1	1	0	0	0	0	0	0	0	hsa-let-7d-5p	-0.09	-0.37	0.94	2009, 2011
CEP85L	ENST00000368491.3	centrosomal protein 85kDa-like	14	1	0	0	1	0	0	0	0	0	hsa-let-7d-5p	-0.09	-0.18	0.95	2011
SAP30L	ENST00000297109.6	SAP30-like	335	1	0	1	0	0	0	0	0	0	hsa-let-7a-5p	-0.09	-0.23	0.84	2011
ZNF354B	ENST00000322434.3	zinc finger protein 354B	52	1	0	1	0	0	0	0	0	0	hsa-miR-98-5p	-0.09	-0.35	0.89
ZNF652	ENST00000362063.2	zinc finger protein 652	33	3	0	3	0	0	0	0	0	1	hsa-let-7f-5p	-0.09	-0.69	> 0.99	2011
UTP15	ENST00000296792.4	UTP15, U3 small nucleolar ribonucleoprotein, homolog (S. cerevisiae)	280	1	0	1	0	0	0	0	0	2	hsa-let-7i-5p	-0.09	-0.37	0.52	2009, 2011
DICER1	ENST00000541352.1	dicer 1, ribonuclease type III	25	2	0	0	2	0	0	0	0	1	hsa-let-7d-5p	-0.09	-0.96	0.98	2011
USP49	ENST00000394253.3	ubiquitin specific peptidase 49	44	1	0	0	1	0	0	0	0	1	hsa-let-7d-5p	-0.09	-0.4	0.89
TSPAN2	ENST00000369516.2	tetraspanin 2	43	1	0	0	1	0	0	0	0	0	hsa-let-7g-5p	-0.09	-0.28	0.94	2009, 2011
MLXIP	ENST00000319080.7	MLX interacting protein	69	1	0	1	0	1	0	1	0	2	hsa-let-7f-5p	-0.08	-0.17	0.85	2011
DNA2	ENST00000399180.2	DNA replication helicase/nuclease 2	81	1	1	0	0	1	1	0	0	0	hsa-let-7d-5p	-0.08	-0.92	0.76	2009, 2011
RANBP2	ENST00000283195.6	RAN binding protein 2	814	1	1	0	0	1	0	0	1	0	hsa-let-7d-5p	-0.08	-0.35	0.96	2005, 2007, 2009, 2011
A1CF	ENST00000374001.2	APOBEC1 complementation factor	80	1	1	0	0	2	0	1	1	2	hsa-let-7d-5p	-0.08	-0.46	0.28	2011
HECTD4	ENST00000377560.5	HECT domain containing E3 ubiquitin protein ligase 4	222	1	0	1	0	0	0	0	0	1	hsa-let-7a-5p	-0.08	-0.08	0.59	2009, 2011
AASS	ENST00000393376.1	aminoadipate-semialdehyde synthase	72	1	1	0	0	0	0	0	0	0	hsa-let-7d-5p	-0.08	-0.19	< 0.1	2011
HDHD1	ENST00000381077.5	haloacid dehalogenase-like hydrolase domain containing 1	32	1	1	0	0	0	0	0	0	0	hsa-let-7d-5p	-0.08	-0.46	0.68	2005, 2007, 2009, 2011
DZIP1	ENST00000347108.3	DAZ interacting zinc finger protein 1	360	1	0	0	1	0	0	0	0	0	hsa-let-7d-5p	-0.08	-0.3	0.95	2005, 2007, 2009, 2011
MAPK1IP1L	ENST00000395468.4	mitogen-activated protein kinase 1 interacting protein 1-like	4002	1	0	1	0	1	0	0	1	1	hsa-let-7d-5p	-0.08	-0.48	0.98	2009, 2011
C1GALT1	ENST00000223122.3	core 1 synthase, glycoprotein-N-acetylgalactosamine 3-beta-galactosyltransferase, 1	44	1	1	0	0	0	0	0	0	1	hsa-miR-98-5p	-0.08	-0.38	0.95	2011
SCUBE3	ENST00000274938.7	signal peptide, CUB domain, EGF-like 3	47	1	0	1	0	0	0	0	0	0	hsa-let-7i-5p	-0.08	-0.11	0.8	2005, 2007, 2009, 2011
NOS1	ENST00000317775.6	nitric oxide synthase 1 (neuronal)	5	1	0	1	0	0	0	0	0	0	hsa-let-7d-5p	-0.08	-0.08	0.52	2011
HAND2	ENST00000359562.4	heart and neural crest derivatives expressed 2	30	1	0	0	1	0	0	0	0	0	hsa-let-7d-5p	-0.08	-0.36	0.76	2007
NIPA1	ENST00000337435.4	non imprinted in Prader-Willi/Angelman syndrome 1	805	1	0	1	0	1	0	0	1	2	hsa-let-7d-5p	-0.08	-0.5	0.93	2007, 2009, 2011
VCPIP1	ENST00000310421.4	valosin containing protein (p97)/p47 complex interacting protein 1	228	1	0	0	1	0	0	0	0	0	hsa-let-7d-5p	-0.08	-0.1	0.69	2005, 2007, 2011
FOXP1	ENST00000318789.4	forkhead box P1	264	1	0	0	1	0	0	0	0	1	hsa-let-7d-5p	-0.08	-0.2	0.88	2009, 2011
CPM	ENST00000551568.1	carboxypeptidase M	125	1	0	1	0	0	0	0	0	2	hsa-let-7g-5p	-0.08	-0.3	0.99	2005, 2007, 2009, 2011
SLC26A9	ENST00000367135.3	solute carrier family 26 (anion exchanger), member 9	18	1	0	1	0	0	0	0	0	0	hsa-let-7b-5p	-0.08	-0.08	0.39	2005, 2007
RIMS3	ENST00000372684.3	regulating synaptic membrane exocytosis 3	24	1	0	0	1	0	0	0	0	0	hsa-let-7d-5p	-0.08	-0.24	0.73	2009, 2011
G3BP1	ENST00000394123.3	GTPase activating protein (SH3 domain) binding protein 1	688	1	1	0	0	0	0	0	0	0	hsa-let-7d-5p	-0.08	-0.33	0.95
SPATA13	ENST00000382108.3	spermatogenesis associated 13	900	1	0	1	0	0	0	0	0	0	hsa-let-7d-5p	-0.07	-0.07	0.5	2011
PIK3IP1	ENST00000441972.1	phosphoinositide-3-kinase interacting protein 1	22	1	0	0	1	0	0	0	0	0	hsa-let-7a-5p	-0.07	-0.36	0.92	2005, 2007, 2009, 2011
GJC1	ENST00000426548.1	gap junction protein, gamma 1, 45kDa	195	1	1	0	0	1	0	0	1	0	hsa-miR-98-5p	-0.07	-0.45	0.96	2009, 2011
B3GALT1	ENST00000392690.3	UDP-Gal:betaGlcNAc beta 1,3-galactosyltransferase, polypeptide 1	35	1	1	0	0	0	0	0	0	0	hsa-let-7d-5p	-0.07	-0.26	0.7
C1orf147	ENST00000367119.1	chromosome 1 open reading frame 147	5	1	0	0	1	0	0	0	0	0	hsa-let-7d-5p	-0.07	-0.07	ORF
FREM2	ENST00000280481.7	FRAS1 related extracellular matrix protein 2	33	1	1	0	0	0	0	0	0	1	hsa-let-7d-5p	-0.07	-0.09	0.93	2009, 2011
ATP6V1C1	ENST00000395862.3	ATPase, H+ transporting, lysosomal 42kDa, V1 subunit C1	951	1	1	0	0	1	0	1	0	0	hsa-let-7d-5p	-0.07	-0.34	0.35
RNF170	ENST00000534961.1	ring finger protein 170	203	1	1	0	0	0	0	0	0	1	hsa-let-7d-5p	-0.07	-0.52	0.95	2011
ZNF644	ENST00000370440.1	zinc finger protein 644	40	2	0	1	1	0	0	0	0	0	hsa-let-7d-5p	-0.07	-0.48	0.98	2005, 2007, 2009, 2011
C14orf28	ENST00000325192.3	chromosome 14 open reading frame 28	98	3	2	1	0	1	0	0	1	0	hsa-let-7g-5p	-0.07	-1.61	> 0.99	2007, 2009, 2011
CRB2	ENST00000373631.3	crumbs homolog 2 (Drosophila)	8	1	1	0	0	0	0	0	0	0	hsa-let-7d-5p	-0.07	-0.07	0.94	2009, 2011
C11orf57	ENST00000532163.1	chromosome 11 open reading frame 57	207	1	0	1	0	0	0	0	0	0	hsa-let-7f-5p	-0.06	-0.43	0.75	2007, 2009, 2011
TMEM251	ENST00000415050.2	transmembrane protein 251	14	1	1	0	0	0	0	0	0	0	hsa-let-7d-5p	-0.06	-0.34	< 0.1
YAF2	ENST00000327791.4	YY1 associated factor 2	413	1	0	0	1	0	0	0	0	0	hsa-let-7d-5p	-0.06	-0.34	0.95	2009, 2011
ATAD2B	ENST00000238789.5	ATPase family, AAA domain containing 2B	11	1	1	0	0	0	0	0	0	0	hsa-let-7d-5p	-0.06	-0.1	0.94	2009, 2011
NCOA1	ENST00000405141.1	nuclear receptor coactivator 1	200	1	0	1	0	0	0	0	0	0	hsa-let-7d-5p	-0.06	-0.12	0.39	2005, 2007, 2011
CLPB	ENST00000294053.3	ClpB caseinolytic peptidase B homolog (E. coli)	476	1	1	0	0	0	0	0	0	1	hsa-let-7d-5p	-0.06	-0.23	0.95
HCFC2	ENST00000229330.4	host cell factor C2	46	1	0	0	1	1	0	0	1	1	hsa-let-7d-5p	-0.06	-0.32	0.95	2011
PYGO2	ENST00000368457.2	pygopus homolog 2 (Drosophila)	35	1	0	0	1	0	0	0	0	0	hsa-let-7d-5p	-0.06	-0.26	0.88	2005, 2007, 2009, 2011
HDLBP	ENST00000391975.1	high density lipoprotein binding protein	1755	1	1	0	0	1	0	1	0	0	hsa-let-7d-5p	-0.06	-0.29	0.96	2007, 2009, 2011
CNOT2	ENST00000229195.3	CCR4-NOT transcription complex, subunit 2	1189	1	0	0	1	0	0	0	0	0	hsa-let-7d-5p	-0.06	-0.26	0.96	2007, 2009, 2011
NNT	ENST00000264663.5	nicotinamide nucleotide transhydrogenase	2771	1	0	1	0	0	0	0	0	0	hsa-miR-98-5p	-0.06	-0.35	0.96	2009, 2011
ETNK1	ENST00000266517.4	ethanolamine kinase 1	1047	1	0	1	0	0	0	0	0	1	hsa-let-7b-5p	-0.06	-0.28	0.93	2007, 2009, 2011
REL	ENST00000295025.8	v-rel avian reticuloendotheliosis viral oncogene homolog	116	1	1	0	0	1	0	1	0	0	hsa-let-7d-5p	-0.06	-0.06	< 0.1
NSD1	ENST00000439151.2	nuclear receptor binding SET domain protein 1	685	1	0	1	0	0	0	0	0	1	hsa-let-7d-5p	-0.06	-0.2	0.71	2011
NEDD4L	ENST00000256832.7	neural precursor cell expressed, developmentally down-regulated 4-like, E3 ubiquitin protein ligase	617	1	0	1	0	0	0	0	0	0	hsa-let-7a-5p	-0.06	-0.22	0.96	2011
DNAH10OS	ENST00000514254.2	dynein, axonemal, heavy chain 10 opposite strand	89	1	0	1	0	0	0	0	0	0	hsa-let-7a-5p	-0.06	-0.06	ORF
ZSWIM5	ENST00000359600.5	zinc finger, SWIM-type containing 5	31	1	1	0	0	0	0	0	0	0	hsa-let-7d-5p	-0.06	-0.38	0.94	2009, 2011
STYX	ENST00000354586.4	serine/threonine/tyrosine interacting protein	250	1	0	0	1	0	0	0	0	1	hsa-let-7d-5p	-0.06	-0.28	0.91	2011
CCDC93	ENST00000376300.2	coiled-coil domain containing 93	395	1	1	0	0	0	0	0	0	0	hsa-let-7d-5p	-0.06	-0.21	0.35	2009, 2011
RPS6KA3	ENST00000379565.3	ribosomal protein S6 kinase, 90kDa, polypeptide 3	769	1	0	1	0	1	0	0	1	0	hsa-miR-98-5p	-0.05	-0.35	0.95	2005, 2007, 2009, 2011
ZNF566	ENST00000454319.1	zinc finger protein 566	310	1	1	0	0	0	0	0	0	0	hsa-let-7d-5p	-0.05	-0.35	0.9	2009, 2011
DST	ENST00000312431.6	dystonin	439	1	0	0	1	0	0	0	0	0	hsa-let-7d-5p	-0.05	-0.08	0.81	2005, 2007
CNNM2	ENST00000369878.4	cyclin M2	517	1	0	0	1	0	0	0	0	1	hsa-let-7d-5p	-0.05	-0.15	0.75
MRS2	ENST00000274747.7	MRS2 magnesium transporter	826	1	1	0	0	0	0	0	0	0	hsa-let-7d-5p	-0.05	-0.63	0.72	2009, 2011
TMEM135	ENST00000340353.7	transmembrane protein 135	963	1	0	1	0	0	0	0	0	1	hsa-let-7a-5p	-0.05	-0.41	0.91	2011
NCOR1	ENST00000268712.3	nuclear receptor corepressor 1	268	1	0	0	1	0	0	0	0	0	hsa-let-7d-5p	-0.05	-0.13	0.95	2011
CRBN	ENST00000231948.4	cereblon	249	1	0	1	0	0	0	0	0	1	hsa-let-7d-5p	-0.05	-0.28	0.55	2011
DDN	ENST00000421952.2	dendrin	27	1	0	1	0	0	0	0	0	0	hsa-let-7g-5p	-0.05	-0.28	0.94	2009, 2011
KHNYN	ENST00000251343.5	KH and NYN domain containing	421	1	1	0	0	0	0	0	0	2	hsa-let-7d-5p	-0.05	-0.34	0.52	2011
STAT3	ENST00000585517.1	signal transducer and activator of transcription 3 (acute-phase response factor)	478	1	0	1	0	0	0	0	0	0	hsa-let-7b-5p	-0.05	-0.05	ORF
GDAP2	ENST00000369443.5	ganglioside induced differentiation associated protein 2	656	1	1	0	0	2	1	1	0	2	hsa-let-7d-5p	-0.05	-0.68	0.75	2009, 2011
TMED5	ENST00000479918.1	transmembrane emp24 protein transport domain containing 5	612	1	0	1	0	0	0	0	0	0	hsa-let-7f-5p	-0.05	-0.39	> 0.99	2005, 2007, 2009, 2011
SCARA3	ENST00000301904.3	scavenger receptor class A, member 3	5318	1	0	1	0	0	0	0	0	0	hsa-let-7d-5p	-0.05	-0.05	0.64	2011
PAWR	ENST00000328827.4	PRKC, apoptosis, WT1, regulator	1872	1	0	1	0	1	1	0	0	1	hsa-let-7g-5p	-0.05	-0.43	0.7
ENTPD7	ENST00000370489.4	ectonucleoside triphosphate diphosphohydrolase 7	136	1	1	0	0	1	0	0	1	0	hsa-let-7d-5p	-0.05	-0.68	0.95	2011
SESTD1	ENST00000428443.3	SEC14 and spectrin domains 1	478	1	1	0	0	0	0	0	0	1	hsa-let-7d-5p	-0.05	-0.35	0.96	2011
AKT2	ENST00000392038.2	v-akt murine thymoma viral oncogene homolog 2	525	1	1	0	0	0	0	0	0	2	hsa-let-7i-5p	-0.05	-0.23	0.34	2009, 2011
IPO11	ENST00000409534.1	importin 11	202	1	0	0	1	0	0	0	0	0	hsa-let-7d-5p	-0.04	-0.35	0.9
TXLNG	ENST00000380122.5	taxilin gamma	96	1	0	1	0	0	0	0	0	0	hsa-let-7d-5p	-0.04	-0.4	> 0.99	2011
PLAGL2	ENST00000246229.4	pleiomorphic adenoma gene-like 2	254	1	0	1	0	0	0	0	0	0	hsa-let-7b-5p	-0.04	-0.41	0.77	2005, 2007, 2009, 2011
DMD	ENST00000378677.2	dystrophin	211	1	1	0	0	0	0	0	0	1	hsa-let-7d-5p	-0.04	-0.25	0.96	2011
MTMR3	ENST00000333027.3	myotubularin related protein 3	123	1	0	1	0	0	0	0	0	0	hsa-let-7a-5p	-0.04	-0.23	0.66	2009, 2011
SUV39H2	ENST00000313519.5	suppressor of variegation 3-9 homolog 2 (Drosophila)	54	1	1	0	0	0	0	0	0	1	hsa-let-7d-5p	-0.04	-0.52	0.91
SLC31A1	ENST00000374212.4	solute carrier family 31 (copper transporter), member 1	171	1	0	1	0	0	0	0	0	0	hsa-let-7g-5p	-0.04	-0.39	0.96	2009, 2011
KATNBL1	ENST00000256544.3	katanin p80 subunit B-like 1	105	1	0	1	0	0	0	0	0	2	hsa-let-7b-5p	-0.04	-0.43	> 0.99	2005, 2007, 2009, 2011
SYT7	ENST00000263846.4	synaptotagmin VII	192	1	1	0	0	0	0	0	0	0	hsa-miR-98-5p	-0.04	-0.28	0.96	2007, 2009, 2011
DYRK2	ENST00000344096.3	dual-specificity tyrosine-(Y)-phosphorylation regulated kinase 2	1091	2	1	0	1	0	0	0	0	0	hsa-let-7d-5p	-0.04	-0.56	> 0.99	2009, 2011
WDFY2	ENST00000298125.5	WD repeat and FYVE domain containing 2	85	1	0	0	1	0	0	0	0	0	hsa-let-7d-5p	-0.04	-0.28	0.92
RBM38	ENST00000440234.2	RNA binding motif protein 38	18	1	1	0	0	0	0	0	0	0	hsa-let-7d-5p	-0.04	-0.31	0.96	2007, 2009, 2011
KCNC4	ENST00000369787.3	potassium voltage-gated channel, Shaw-related subfamily, member 4	138	1	0	1	0	0	0	0	0	0	hsa-let-7b-5p	-0.04	-0.07	0.64	2009, 2011
PDZD8	ENST00000334464.5	PDZ domain containing 8	99	1	1	0	0	0	0	0	0	1	hsa-let-7d-5p	-0.04	-0.31	0.3
SPATA2	ENST00000289431.5	spermatogenesis associated 2	358	1	0	1	0	0	0	0	0	0	hsa-let-7a-5p	-0.03	-0.26	0.91	2005, 2007, 2009, 2011
PLEKHA3	ENST00000234453.5	pleckstrin homology domain containing, family A (phosphoinositide binding specific) member 3	767	1	1	0	0	3	0	0	3	1	hsa-let-7d-5p	-0.03	-0.73	0.87
ARL5B	ENST00000377275.3	ADP-ribosylation factor-like 5B	368	1	0	0	1	0	0	0	0	0	hsa-let-7d-5p	-0.03	-0.26	0.8
NLK	ENST00000407008.3	nemo-like kinase	61	1	0	1	0	0	0	0	0	1	hsa-miR-98-5p	-0.03	-0.29	0.9	2005, 2007, 2009, 2011
RNF217	ENST00000521654.2	ring finger protein 217	92	1	0	0	1	1	0	0	1	1	hsa-let-7f-5p	-0.03	-0.41	0.94
MTDH	ENST00000336273.3	metadherin	5192	1	1	0	0	0	0	0	0	2	hsa-let-7d-5p	-0.03	-0.39	0.96	2011
XYLT1	ENST00000261381.6	xylosyltransferase I	159	1	1	0	0	0	0	0	0	2	hsa-let-7e-5p	-0.03	-0.06	0.96	2007, 2009, 2011
RIMKLA	ENST00000431473.3	ribosomal modification protein rimK-like family member A	100	1	1	0	0	0	0	0	0	2	hsa-let-7b-5p	-0.03	-0.24	0.69	2011
FARP1	ENST00000595437.1	FERM, RhoGEF (ARHGEF) and pleckstrin domain protein 1 (chondrocyte-derived)	530	1	0	0	1	0	0	0	0	0	hsa-let-7d-5p	-0.03	-0.28	0.94	2005, 2007, 2009, 2011
TMEM167A	ENST00000502346.1	transmembrane protein 167A	1029	1	1	0	0	0	0	0	0	1	hsa-let-7d-5p	-0.03	-0.62	0.95
MEF2C	ENST00000340208.5	myocyte enhancer factor 2C	70	2	0	0	2	0	0	0	0	0	hsa-let-7d-5p	-0.03	-0.38	0.96	2011
FAM208A	ENST00000493960.2	family with sequence similarity 208, member A	60	1	0	0	1	0	0	0	0	0	hsa-let-7d-5p	-0.03	-0.22	0.93	2009, 2011
ALDH6A1	ENST00000553458.1	aldehyde dehydrogenase 6 family, member A1	196	1	0	0	1	0	0	0	0	0	hsa-let-7d-5p	-0.03	-0.26	0.92
BMP2	ENST00000378827.4	bone morphogenetic protein 2	1193	1	0	0	1	1	0	1	0	0	hsa-let-7d-5p	-0.02	-0.44	0.75
XPOT	ENST00000332707.5	exportin, tRNA	887	1	1	0	0	0	0	0	0	0	hsa-let-7d-5p	-0.02	-0.27	0.8
ATG4B	ENST00000405546.3	autophagy related 4B, cysteine peptidase	1444	1	1	0	0	0	0	0	0	0	hsa-let-7d-5p	-0.02	-0.14	0.33	2009, 2011
SBNO1	ENST00000420886.2	strawberry notch homolog 1 (Drosophila)	87	1	0	1	0	0	0	0	0	0	hsa-let-7a-5p	-0.02	-0.14	> 0.99	2011
OTUB2	ENST00000203664.5	OTU domain, ubiquitin aldehyde binding 2	110	1	0	1	0	0	0	0	0	0	hsa-let-7d-5p	-0.02	-0.21	0.65	2011
SLC22A23	ENST00000436008.2	solute carrier family 22, member 23	353	1	1	0	0	0	0	0	0	0	hsa-let-7d-5p	-0.02	-0.25	0.95	2011
SMAD2	ENST00000262160.6	SMAD family member 2	1196	1	0	1	0	0	0	0	0	0	hsa-let-7b-5p	-0.02	-0.23	0.79	2007, 2009, 2011
GRAMD1B	ENST00000529750.1	GRAM domain containing 1B	35	1	0	0	1	0	0	0	0	1	hsa-let-7d-5p	-0.02	-0.16	0.95
FBXL19	ENST00000338343.4	F-box and leucine-rich repeat protein 19	75	1	0	0	1	0	0	0	0	0	hsa-let-7d-5p	-0.02	-0.12	0.78	2009, 2011
SNX1	ENST00000353874.4	sorting nexin 1	1296	1	1	0	0	0	0	0	0	0	hsa-let-7a-5p	-0.02	-0.03	ORF	2009, 2011
SRD5A3	ENST00000264228.4	steroid 5 alpha-reductase 3	402	1	1	0	0	0	0	0	0	0	hsa-let-7a-5p	-0.02	-0.46	0.73	2011
COL11A1	ENST00000370096.3	collagen, type XI, alpha 1	160	1	0	0	1	0	0	0	0	0	hsa-let-7d-5p	-0.02	-0.26	0.85	2011
ZNF24	ENST00000589881.1	zinc finger protein 24	1796	1	0	1	0	0	0	0	0	0	hsa-let-7d-5p	-0.02	-0.23	0.83	2011
NAP1L1	ENST00000261182.8	nucleosome assembly protein 1-like 1	9072	2	1	0	1	1	0	1	0	1	hsa-let-7b-5p	-0.02	-1.01	0.99	2005, 2007, 2009, 2011
GPC4	ENST00000370828.3	glypican 4	542	1	1	0	0	0	0	0	0	0	hsa-let-7a-5p	-0.02	-0.4	0.96
C6orf203	ENST00000311381.5	chromosome 6 open reading frame 203	307	1	1	0	0	0	0	0	0	0	hsa-let-7b-5p	-0.02	-0.68	0.1
KIAA0391	ENST00000534898.4	KIAA0391	822	1	1	0	0	2	1	0	1	1	hsa-let-7d-5p	-0.02	-0.46	0.27
ADRBK2	ENST00000324198.6	adrenergic, beta, receptor kinase 2	215	1	0	1	0	0	0	0	0	0	hsa-miR-98-5p	-0.02	-0.27	0.82	2009, 2011
SOCS7	ENST00000577233.1	suppressor of cytokine signaling 7	15	1	0	1	0	0	0	0	0	1	hsa-let-7b-5p	-0.02	-0.18	0.81	2011
EIF5B	ENST00000289371.6	eukaryotic translation initiation factor 5B	188	1	0	0	1	0	0	0	0	0	hsa-let-7d-5p	-0.02	-0.3	0.95
DNAL1	ENST00000553645.2	dynein, axonemal, light chain 1	81	1	0	1	0	0	0	0	0	0	hsa-let-7a-5p	-0.01	-0.26	0.8	2009, 2011
FBXO21	ENST00000427718.2	F-box protein 21	1035	1	0	1	0	0	0	0	0	0	hsa-let-7d-5p	-0.01	-0.19	0.59
VEZT	ENST00000436874.1	vezatin, adherens junctions transmembrane protein	1054	1	0	1	0	1	0	1	0	0	hsa-let-7g-5p	-0.01	-0.54	0.38
KIAA1244	ENST00000251691.4	KIAA1244	169	1	0	1	0	0	0	0	0	0	hsa-let-7a-5p	-0.01	-0.02	0.64	2011
ANKRD33B	ENST00000296657.5	ankyrin repeat domain 33B	9	1	1	0	0	0	0	0	0	0	hsa-let-7a-5p	-0.01	-0.03	< 0.1	2011
USP24	ENST00000294383.6	ubiquitin specific peptidase 24	306	1	0	1	0	0	0	0	0	0	hsa-let-7e-5p	-0.01	-0.25	0.74	2009, 2011
SESN3	ENST00000536441.1	sestrin 3	260	1	1	0	0	0	0	0	0	1	hsa-let-7d-5p	-0.01	-0.21	0.9
PACS2	ENST00000447393.1	phosphofurin acidic cluster sorting protein 2	234	1	1	0	0	0	0	0	0	1	hsa-let-7d-5p	-0.01	-0.12	0.92	2009, 2011
CSNK2A1	ENST00000349736.5	casein kinase 2, alpha 1 polypeptide	1927	1	0	0	1	0	0	0	0	0	hsa-let-7d-5p	-0.01	-0.3	0.89
CCNT2	ENST00000295238.6	cyclin T2	381	1	0	1	0	0	0	0	0	1	hsa-let-7d-5p	-0.01	-0.3	0.45	2011
ANKRD28	ENST00000399451.2	ankyrin repeat domain 28	798	1	1	0	0	0	0	0	0	0	hsa-let-7d-5p	-0.01	-0.25	0.86	2009, 2011
SNX16	ENST00000353788.4	sorting nexin 16	156	1	0	1	0	0	0	0	0	0	hsa-let-7f-5p	-0.01	-0.37	0.8	2005, 2007, 2009, 2011
C17orf85	ENST00000158149.3	chromosome 17 open reading frame 85	718	1	0	0	1	1	0	1	0	0	hsa-let-7d-5p	-0.01	-0.22	0.85
KMT2E	ENST00000334877.4	lysine (K)-specific methyltransferase 2E	654	1	1	0	0	1	0	1	0	0	hsa-let-7d-5p	-0.01	-0.46	0.82
MBD2	ENST00000256429.3	methyl-CpG binding domain protein 2	823	2	1	1	0	1	0	1	0	1	hsa-let-7d-5p	-0.01	-0.73	0.99	2011
MAPK8	ENST00000374182.3	mitogen-activated protein kinase 8	227	1	1	0	0	0	0	0	0	0	hsa-let-7d-5p	-0.01	-0.41	0.91
TUSC2	ENST00000232496.4	tumor suppressor candidate 2	611	1	0	1	0	0	0	0	0	0	hsa-let-7i-5p	-0.01	-0.36	0.96	2005, 2007, 2009, 2011
SNX6	ENST00000396526.3	sorting nexin 6	254	1	1	0	0	0	0	0	0	0	hsa-let-7c-5p	-0.01	-0.38	0.95	2009, 2011
C9orf40	ENST00000376854.5	chromosome 9 open reading frame 40	534	1	1	0	0	0	0	0	0	0	hsa-let-7d-5p	-0.01	-0.83	0.69	2009, 2011
LPHN3	ENST00000512091.2	latrophilin 3	93	1	1	0	0	1	0	1	0	0	hsa-let-7a-5p	-0.01	-0.1	0.21
WIPI2	ENST00000288828.4	WD repeat domain, phosphoinositide interacting 2	1038	2	1	0	1	0	0	0	0	0	hsa-let-7d-5p	0	-0.53	0.96	2009, 2011
DVL3	ENST00000313143.3	dishevelled segment polarity protein 3	373	1	1	0	0	0	0	0	0	0	hsa-let-7d-5p	0	-0.38	0.95	2009, 2011
IPO9	ENST00000361565.4	importin 9	3549	1	1	0	0	1	0	0	1	0	hsa-let-7d-5p	0	-0.17	0.51	2009, 2011
KCMF1	ENST00000409785.4	potassium channel modulatory factor 1	1285	1	0	0	1	0	0	0	0	0	hsa-let-7g-5p	0	-0.26	0.95	2009, 2011
CTIF	ENST00000256413.3	CBP80/20-dependent translation initiation factor	154	1	0	1	0	0	0	0	0	0	hsa-let-7a-5p	0	-0.06	0.6	2011
PIK3CA	ENST00000263967.3	phosphatidylinositol-4,5-bisphosphate 3-kinase, catalytic subunit alpha	112	1	1	0	0	0	0	0	0	0	hsa-let-7d-5p	0	-0.07	< 0.1
DNAJC10	ENST00000264065.7	DnaJ (Hsp40) homolog, subfamily C, member 10	709	1	1	0	0	1	0	1	0	0	hsa-let-7d-5p	0	-0.23	< 0.1
EIF2B2	ENST00000266126.5	eukaryotic translation initiation factor 2B, subunit 2 beta, 39kDa	1210	1	0	0	1	0	0	0	0	0	hsa-let-7d-5p	0	-0.25	0.69
ROBO1	ENST00000436010.2	roundabout, axon guidance receptor, homolog 1 (Drosophila)	546	1	1	0	0	0	0	0	0	0	hsa-let-7d-5p	0	-0.3	0.87
CASK	ENST00000421587.2	calcium/calmodulin-dependent serine protein kinase (MAGUK family)	892	1	0	1	0	0	0	0	0	0	hsa-let-7d-5p	0	-0.13	0.38	2011
ZNF322	ENST00000415922.2	zinc finger protein 322	5	1	1	0	0	0	0	0	0	0	hsa-let-7a-5p	0	-0.51	0.93	2009, 2011
KLHL36	ENST00000564996.1	kelch-like family member 36	483	1	1	0	0	1	0	0	1	1	hsa-let-7d-5p	0	-0.14	0.92
CTB-54O9.9	ENST00000586012.1	Uncharacterized protein	5	2	1	1	0	0	0	0	0	0	hsa-let-7a-5p	0	-0.44	ORF
CHRFAM7A	ENST00000397827.3	CHRNA7 (cholinergic receptor, nicotinic, alpha 7, exons 5-10) and FAM7A (family with sequence similarity 7A, exons A-E) fusion	5	1	1	0	0	0	0	0	0	0	hsa-let-7a-5p	0	-0.42	0.91
ZNF354A	ENST00000335815.2	zinc finger protein 354A	5	1	0	1	0	0	0	0	0	0	hsa-let-7a-5p	0	-0.38	0.42	2005, 2007, 2009, 2011
B3GAT3	ENST00000534026.1	beta-1,3-glucuronyltransferase 3 (glucuronosyltransferase I)	5	1	0	1	0	0	0	0	0	0	hsa-let-7a-5p	0	-0.32	0.45	2009, 2011
RBMS2	ENST00000262031.5	RNA binding motif, single stranded interacting protein 2	451	1	1	0	0	0	0	0	0	0	hsa-let-7a-5p	0	-0.33	0.96	2011
TMEM233	ENST00000426426.1	transmembrane protein 233	5	1	0	0	1	0	0	0	0	0	hsa-let-7d-5p	0	-0.27	0.81
KCNC2	ENST00000393288.2	potassium voltage-gated channel, Shaw-related subfamily, member 2	5	1	0	0	1	0	0	0	0	0	hsa-let-7a-5p	0	-0.27	0.72	2005, 2007
SLC10A6	ENST00000273905.6	solute carrier family 10 (sodium/bile acid cotransporter), member 6	7	1	1	0	0	0	0	0	0	0	hsa-let-7d-5p	0	-0.25	0.93
GABRB1	ENST00000295454.3	gamma-aminobutyric acid (GABA) A receptor, beta 1	5	1	0	0	1	0	0	0	0	1	hsa-let-7d-5p	0	-0.23	0.69
WNT1	ENST00000293549.3	wingless-type MMTV integration site family, member 1	5	1	0	1	0	0	0	0	0	1	hsa-let-7a-5p	0	-0.2	0.56	2005, 2007, 2009, 2011
FAM155A	ENST00000375915.2	family with sequence similarity 155, member A	118	1	0	1	0	0	0	0	0	0	hsa-let-7a-5p	0	-0.22	0.49

## Sheet: 17-5p 20b-5p 93-5p 106b-5p 
Target gene	Representative transcript	Gene name	3P-seq tags + 5	Conserved sites total	Conserved 8mer sites	Conserved 7mer-m8 sites	Conserved 7mer-A1 sites	Poorly conserved sites total	Poorly conserved 8mer sites	Poorly conserved 7mer-m8 sites	Poorly conserved 7mer-A1 sites	6mer sites	Representative miRNA	Cumulative weighted context++ score	Total context++ score	Aggregate PCT	Previous TargetScan publication(s)
CTDSPL	ENST00000443503.2	CTD (carboxy-terminal domain, RNA polymerase II, polypeptide A) small phosphatase-like	372	1*	0	0	0	5	1	2	2	3	hsa-miR-519d-3p	-1.99	-2.52	< 0.1	2011
OPCML	ENST00000331898.7	opioid binding protein/cell adhesion molecule-like	5	1*	0	0	0	3	0	3	0	8	hsa-miR-519d-3p	-1.91	-1.91	< 0.1	2011
RBM24	ENST00000379052.5	RNA binding motif protein 24	43	1*	0	0	0	6	1	2	3	3	hsa-miR-519d-3p	-1.32	-3.47	< 0.1	2011
MARCH4	ENST00000273067.4	membrane-associated ring finger (C3HC4) 4, E3 ubiquitin protein ligase	68	1*	0	0	0	1	0	1	0	1	hsa-miR-106b-5p	-1.25	-1.25	ORF	2011
PDCD1LG2	ENST00000397745.2	programmed cell death 1 ligand 2	64	2	2	0	0	1	0	1	0	0	hsa-miR-20b-5p	-1.07	-1.07	0.93	2009, 2011
GPR6	ENST00000275169.3	G protein-coupled receptor 6	5	2	2	0	0	0	0	0	0	0	hsa-miR-17-5p	-0.89	-0.89	0.97	2009, 2011
GPR137C	ENST00000321662.6	G protein-coupled receptor 137C	110	3	1	2	0	1	0	0	1	1	hsa-miR-20a-5p	-0.78	-0.84	> 0.99	2009, 2011
HN1	ENST00000476258.1	hematological and neurological expressed 1	15013	1	1	0	0	1	0	0	1	0	hsa-miR-519d-3p	-0.76	-0.79	0.9	2007, 2009, 2011
NAGK	ENST00000418807.3	N-acetylglucosamine kinase	69	1	1	0	0	1	0	1	0	0	hsa-miR-519d-3p	-0.75	-0.78	0.95	2005, 2007, 2009, 2011
ZBTB7A	ENST00000322357.4	zinc finger and BTB domain containing 7A	37	4	0	3	1	0	0	0	0	1	hsa-miR-519d-3p	-0.75	-0.84	0.99	2007, 2009, 2011
ENPP5	ENST00000371383.2	ectonucleotide pyrophosphatase/phosphodiesterase 5 (putative)	15	2	2	0	0	4	0	1	3	1	hsa-miR-93-5p	-0.72	-0.77	> 0.99	2005, 2007, 2009, 2011
HAUS8	ENST00000253669.5	HAUS augmin-like complex, subunit 8	827	1	1	0	0	0	0	0	0	1	hsa-miR-17-5p	-0.72	-0.72	0.8	2009, 2011
RAB22A	ENST00000244040.3	RAB22A, member RAS oncogene family	484	2	0	2	0	1	0	1	0	3	hsa-miR-519d-3p	-0.7	-0.71	0.93	2005, 2007, 2009, 2011
BTG3	ENST00000339775.6	BTG family, member 3	3656	1	1	0	0	0	0	0	0	0	hsa-miR-519d-3p	-0.7	-0.7	0.91	2005, 2007, 2009, 2011
VSX1	ENST00000376709.4	visual system homeobox 1	5	1	1	0	0	1	1	0	0	0	hsa-miR-17-5p	-0.69	-0.69	0.94	2005, 2007, 2009, 2011
PKD2	ENST00000237596.2	polycystic kidney disease 2 (autosomal dominant)	915	2	2	0	0	1	0	1	0	0	hsa-miR-17-5p	-0.69	-0.69	> 0.99	2005, 2007, 2009, 2011
CCL1	ENST00000225842.3	chemokine (C-C motif) ligand 1	6	1	1	0	0	0	0	0	0	1	hsa-miR-20b-5p	-0.68	-0.68	0.81	2009, 2011
IRF9	ENST00000396864.3	interferon regulatory factor 9	390	1	1	0	0	0	0	0	0	0	hsa-miR-519d-3p	-0.66	-0.66	0.91	2011
CYBRD1	ENST00000375252.3	cytochrome b reductase 1	4467	1	1	0	0	3	0	3	0	0	hsa-miR-20a-5p	-0.66	-0.71	0.14	2009, 2011
BRMS1L	ENST00000216807.7	breast cancer metastasis-suppressor 1-like	230	4	2	1	1	3	0	3	0	0	hsa-miR-519d-3p	-0.66	-0.93	> 0.99	2007, 2009, 2011
EZH1	ENST00000428826.2	enhancer of zeste homolog 1 (Drosophila)	70	2	2	0	0	0	0	0	0	1	hsa-miR-519d-3p	-0.65	-0.65	> 0.99	2005, 2007, 2009, 2011
PTHLH	ENST00000395872.1	parathyroid hormone-like hormone	32	1	1	0	0	0	0	0	0	0	hsa-miR-519d-3p	-0.64	-0.64	0.91	2011
NKIRAS1	ENST00000388759.3	NFKB inhibitor interacting Ras-like 1	123	1	1	0	0	0	0	0	0	0	hsa-miR-17-5p	-0.63	-0.63	0.94	2005, 2007, 2009, 2011
SERP1	ENST00000239944.2	stress-associated endoplasmic reticulum protein 1	3242	2	1	1	0	0	0	0	0	0	hsa-miR-519d-3p	-0.62	-0.77	0.96	2005, 2007, 2009, 2011
C7orf43	ENST00000394035.2	chromosome 7 open reading frame 43	5436	1	1	0	0	0	0	0	0	0	hsa-miR-17-5p	-0.62	-0.62	0.94	2007, 2009, 2011
MAP3K2	ENST00000409947.1	mitogen-activated protein kinase kinase kinase 2	187	4	1	3	0	3	0	1	2	0	hsa-miR-519d-3p	-0.61	-0.79	> 0.99	2005, 2007, 2009, 2011
PLEKHA3	ENST00000234453.5	pleckstrin homology domain containing, family A (phosphoinositide binding specific) member 3	767	3	2	0	1	3	0	1	2	5	hsa-miR-519d-3p	-0.6	-0.87	> 0.99	2005, 2007, 2009, 2011
C1orf63	ENST00000243189.7	chromosome 1 open reading frame 63	914	1	1	0	0	0	0	0	0	0	hsa-miR-17-5p	-0.59	-0.59	0.71	2007, 2009, 2011
DERL2	ENST00000572834.1	derlin 2	261	1	1	0	0	0	0	0	0	1	hsa-miR-17-5p	-0.57	-0.57	0.96	2005, 2007, 2009, 2011
PFKP	ENST00000381125.4	phosphofructokinase, platelet	1364	1	1	0	0	0	0	0	0	0	hsa-miR-20b-5p	-0.57	-0.57	0.96	2009, 2011
GUCY1A3	ENST00000296518.7	guanylate cyclase 1, soluble, alpha 3	42	1	1	0	0	1	0	1	0	2	hsa-miR-20b-5p	-0.56	-0.6	0.96	2009, 2011
FBXO48	ENST00000377957.3	F-box protein 48	13	1	1	0	0	4	0	2	2	0	hsa-miR-17-5p	-0.56	-0.59	0.96	2009, 2011
RHOC	ENST00000339083.7	ras homolog family member C	10314	1	1	0	0	0	0	0	0	0	hsa-miR-17-5p	-0.56	-0.56	0.89	2005, 2007, 2009, 2011
FJX1	ENST00000317811.4	four jointed box 1 (Drosophila)	823	1	1	0	0	0	0	0	0	0	hsa-miR-17-5p	-0.55	-0.55	0.95	2005, 2007, 2009, 2011
FAM45A	ENST00000361432.2	family with sequence similarity 45, member A	149	2	1	1	0	0	0	0	0	0	hsa-miR-20b-5p	-0.55	-0.56	0.62	2005, 2007, 2009, 2011
MASTL	ENST00000342386.6	microtubule associated serine/threonine kinase-like	317	1	1	0	0	3	0	3	0	1	hsa-miR-20b-5p	-0.55	-0.6	0.96	2005, 2007, 2009, 2011
ZNF367	ENST00000375256.4	zinc finger protein 367	325	2	0	2	0	1	0	0	1	0	hsa-miR-106b-5p	-0.54	-0.54	0.94	2005, 2007, 2009, 2011
EPHA4	ENST00000281821.2	EPH receptor A4	64	2	1	1	0	0	0	0	0	0	hsa-miR-93-5p	-0.54	-0.56	0.98	2005, 2007, 2009, 2011
PFN2	ENST00000239940.7	profilin 2	2184	2	0	2	0	0	0	0	0	2	hsa-miR-106b-5p	-0.54	-0.55	0.92	2007, 2009, 2011
ZNF800	ENST00000393313.1	zinc finger protein 800	239	1	1	0	0	2	0	1	1	0	hsa-miR-106a-5p	-0.54	-0.54	0.92	2007, 2009, 2011
ARID4B	ENST00000349213.3	AT rich interactive domain 4B (RBP1-like)	940	2	0	2	0	0	0	0	0	1	hsa-miR-106b-5p	-0.53	-0.53	0.93	2005, 2007, 2009, 2011
RNF128	ENST00000324342.3	ring finger protein 128, E3 ubiquitin protein ligase	17	1	1	0	0	1	0	0	1	0	hsa-miR-106a-5p	-0.53	-0.53	0.86	2005, 2007, 2009, 2011
CENPQ	ENST00000335783.3	centromere protein Q	249	1	1	0	0	0	0	0	0	0	hsa-miR-17-5p	-0.53	-0.53	0.54	2009, 2011
CHRM2	ENST00000445907.2	cholinergic receptor, muscarinic 2	5	1	1	0	0	2	0	1	1	0	hsa-miR-106a-5p	-0.53	-0.53	0.96	2011
E2F5	ENST00000418930.2	E2F transcription factor 5, p130-binding	10	1	1	0	0	0	0	0	0	1	hsa-miR-106a-5p	-0.52	-0.52	0.86	2009, 2011
DUSP2	ENST00000288943.4	dual specificity phosphatase 2	41	1	1	0	0	1	0	1	0	1	hsa-miR-519d-3p	-0.52	-0.56	0.96	2005, 2007, 2009, 2011
PBX3	ENST00000342287.5	pre-B-cell leukemia homeobox 3	1142	1	1	0	0	0	0	0	0	1	hsa-miR-519d-3p	-0.52	-0.52	0.91	2005, 2007, 2009, 2011
C11orf30	ENST00000529032.1	chromosome 11 open reading frame 30	230	2	1	1	0	0	0	0	0	1	hsa-miR-519d-3p	-0.52	-0.52	> 0.99	2005, 2007, 2009, 2011
RGMB	ENST00000308234.7	RGM domain family, member B	6087	1	1	0	0	0	0	0	0	0	hsa-miR-17-5p	-0.52	-0.53	0.96	2009, 2011
ZNFX1	ENST00000371752.1	zinc finger, NFX1-type containing 1	41	2	2	0	0	2	0	2	0	1	hsa-miR-20b-5p	-0.52	-0.52	> 0.99	2007, 2009, 2011
SLC17A7	ENST00000221485.3	solute carrier family 17 (vesicular glutamate transporter), member 7	12	2	1	1	0	0	0	0	0	0	hsa-miR-519d-3p	-0.51	-0.51	0.96	2005, 2007, 2009, 2011
MYT1L	ENST00000399161.2	myelin transcription factor 1-like	5	3	1	2	0	2	0	0	2	1	hsa-miR-519d-3p	-0.51	-0.51	> 0.99	2005, 2007, 2009, 2011
ARHGAP12	ENST00000311380.4	Rho GTPase activating protein 12	190	2	0	2	0	0	0	0	0	2	hsa-miR-106b-5p	-0.51	-0.51	0.93	2005, 2007, 2009, 2011
DYNC1LI2	ENST00000258198.2	dynein, cytoplasmic 1, light intermediate chain 2	137	3	0	3	0	1*	0	0	0	2	hsa-miR-106b-5p	-0.51	-0.79	0.98	2007, 2009, 2011
TGFBR2	ENST00000359013.4	transforming growth factor, beta receptor II (70/80kDa)	2168	1	1	0	0	1	0	0	1	1	hsa-miR-519d-3p	-0.51	-0.51	0.96	2007, 2009, 2011
BAMBI	ENST00000375533.3	BMP and activin membrane-bound inhibitor	515	1	1	0	0	1	0	1	0	2	hsa-miR-17-5p	-0.51	-0.53	0.96	2007, 2009, 2011
VLDLR	ENST00000382100.3	very low density lipoprotein receptor	977	2	0	2	0	1	0	1	0	1	hsa-miR-20a-5p	-0.51	-0.53	0.93	2005, 2007, 2009, 2011
CLIP4	ENST00000320081.5	CAP-GLY domain containing linker protein family, member 4	490	2	0	2	0	0	0	0	0	0	hsa-miR-519d-3p	-0.5	-0.56	0.93	2007, 2009, 2011
RGMA	ENST00000557420.1	RGM domain family, member A	145	1	1	0	0	0	0	0	0	0	hsa-miR-519d-3p	-0.5	-0.53	0.96	2005, 2007, 2009, 2011
FAM219B	ENST00000357635.5	family with sequence similarity 219, member B	270	1	1	0	0	2	0	1	1	0	hsa-miR-519d-3p	-0.5	-0.51	0.78	2009, 2011
ITPRIPL2	ENST00000381440.3	inositol 1,4,5-trisphosphate receptor interacting protein-like 2	893	2	1	1	0	1	0	1	0	1	hsa-miR-519d-3p	-0.5	-0.52	0.99	2007, 2009, 2011
FGD4	ENST00000427716.2	FYVE, RhoGEF and PH domain containing 4	38	2	2	0	0	1	0	1	0	4	hsa-miR-17-5p	-0.49	-0.67	> 0.99	2009, 2011
ATG16L1	ENST00000392017.4	autophagy related 16-like 1 (S. cerevisiae)	552	1	1	0	0	1	0	0	1	1	hsa-miR-519d-3p	-0.49	-0.49	0.96	2007, 2009, 2011
FAM210A	ENST00000322247.3	family with sequence similarity 210, member A	222	1	1	0	0	0	0	0	0	0	hsa-miR-519d-3p	-0.49	-0.49	0.9	2009, 2011
RRAGD	ENST00000369415.4	Ras-related GTP binding D	644	2	0	2	0	3	0	2	1	3	hsa-miR-519d-3p	-0.49	-0.6	0.94	2005, 2007, 2009, 2011
RASL11B	ENST00000248706.3	RAS-like, family 11, member B	5	1	1	0	0	0	0	0	0	0	hsa-miR-17-5p	-0.49	-0.49	0.95	2005, 2007, 2009, 2011
KCNK10	ENST00000340700.5	potassium channel, subfamily K, member 10	5	2	2	0	0	1	0	0	1	1	hsa-miR-17-5p	-0.49	-0.5	0.98	2011
CDC37L1	ENST00000381854.3	cell division cycle 37-like 1	280	1	1	0	0	0	0	0	0	1	hsa-miR-519d-3p	-0.48	-0.48	0.96	2005, 2007, 2009, 2011
CROT	ENST00000331536.3	carnitine O-octanoyltransferase	46	1	1	0	0	1	0	1	0	0	hsa-miR-20a-5p	-0.48	-0.48	0.95	2009, 2011
SLITRK3	ENST00000475390.1	SLIT and NTRK-like family, member 3	5	2	0	2	0	2	0	0	2	0	hsa-miR-106b-5p	-0.48	-0.5	0.94	2005, 2007, 2009, 2011
NUP35	ENST00000295119.4	nucleoporin 35kDa	210	1	1	0	0	0	0	0	0	0	hsa-miR-17-5p	-0.48	-0.48	0.96	2005, 2007, 2009, 2011
PRRG1	ENST00000378628.4	proline rich Gla (G-carboxyglutamic acid) 1	1122	2	1	1	0	0	0	0	0	0	hsa-miR-17-5p	-0.48	-0.48	0.97	2005, 2007, 2009, 2011
FICD	ENST00000361549.2	FIC domain containing	54	1	1	0	0	1	0	1	0	1	hsa-miR-20b-5p	-0.47	-0.53	0.95
STAT3	ENST00000585517.1	signal transducer and activator of transcription 3 (acute-phase response factor)	478	2	0	2	0	1	0	1	0	0	hsa-miR-106b-5p	-0.47	-0.49	0.93	2011
DDHD1	ENST00000323669.5	DDHD domain containing 1	103	1	1	0	0	1	0	1	0	0	hsa-miR-519d-3p	-0.47	-0.49	0.96	2005, 2007, 2009, 2011
HOXB13	ENST00000290295.7	homeobox B13	80	1	1	0	0	0	0	0	0	1	hsa-miR-17-5p	-0.47	-0.47	0.51	2011
CMTR2	ENST00000338099.5	cap methyltransferase 2	259	1	1	0	0	1	0	1	0	0	hsa-miR-93-5p	-0.47	-0.47	0.68	2009, 2011
COX8C	ENST00000342144.2	cytochrome c oxidase subunit VIIIC	5	1	0	1	0	0	0	0	0	1	hsa-miR-20a-5p	-0.47	-0.47	< 0.1
SEMA4B	ENST00000411539.2	sema domain, immunoglobulin domain (Ig), transmembrane domain (TM) and short cytoplasmic domain, (semaphorin) 4B	3850	1	1	0	0	0	0	0	0	0	hsa-miR-519d-3p	-0.47	-0.47	0.96	2005, 2007, 2009, 2011
F3	ENST00000334047.7	coagulation factor III (thromboplastin, tissue factor)	13568	1	1	0	0	0	0	0	0	1	hsa-miR-106a-5p	-0.47	-0.47	0.95	2005, 2007, 2009, 2011
CFL2	ENST00000341223.3	cofilin 2 (muscle)	902	2	0	2	0	0	0	0	0	1	hsa-miR-20a-5p	-0.46	-0.61	0.84	2011
CTSA	ENST00000372484.3	cathepsin A	3915	1	1	0	0	0	0	0	0	0	hsa-miR-519d-3p	-0.46	-0.46	0.65	2009, 2011
FCHO2	ENST00000430046.2	FCH domain only 2	158	2	0	2	0	0	0	0	0	1	hsa-miR-519d-3p	-0.46	-0.46	0.92	2005, 2007, 2009, 2011
NABP1	ENST00000410026.2	nucleic acid binding protein 1	938	1	0	1	0	2	0	1	1	2	hsa-miR-106b-5p	-0.46	-0.49	0.75	2007, 2009, 2011
CD69	ENST00000228434.3	CD69 molecule	5	1	1	0	0	0	0	0	0	0	hsa-miR-17-5p	-0.46	-0.46	0.9	2005, 2007, 2009, 2011
ZFP3	ENST00000318833.3	ZFP3 zinc finger protein	29	2	0	2	0	0	0	0	0	0	hsa-miR-106b-5p	-0.46	-0.46	0.86	2011
SQSTM1	ENST00000389805.4	sequestosome 1	5047	1	1	0	0	0	0	0	0	2	hsa-miR-519d-3p	-0.46	-0.49	0.95	2005, 2007, 2009, 2011
E2F1	ENST00000343380.5	E2F transcription factor 1	479	2	0	2	0	0	0	0	0	0	hsa-miR-20a-5p	-0.46	-0.48	0.93	2005, 2007, 2009, 2011
LIMA1	ENST00000552491.1	LIM domain and actin binding 1	780	1	1	0	0	1	0	1	0	0	hsa-miR-106a-5p	-0.46	-0.46	0.94	2007, 2009, 2011
PLSCR4	ENST00000354952.2	phospholipid scramblase 4	133	1	1	0	0	1	1	0	0	0	hsa-miR-17-5p	-0.46	-0.46	< 0.1	2009, 2011
FBXL5	ENST00000341285.3	F-box and leucine-rich repeat protein 5	487	1	1	0	0	1	0	1	0	0	hsa-miR-17-5p	-0.46	-0.54	0.96	2005, 2007, 2009, 2011
UEVLD	ENST00000541984.1	UEV and lactate/malate dehyrogenase domains	39	2	2	0	0	0	0	0	0	1	hsa-miR-17-5p	-0.46	-0.65	0.21	2009, 2011
PXK	ENST00000463280.1	PX domain containing serine/threonine kinase	220	1	1	0	0	0	0	0	0	0	hsa-miR-519d-3p	-0.45	-0.52	0.96
TRIM3	ENST00000525074.1	tripartite motif containing 3	29	1	1	0	0	0	0	0	0	0	hsa-miR-93-5p	-0.45	-0.45	0.92	2005, 2007, 2009, 2011
ZFAND4	ENST00000344646.5	zinc finger, AN1-type domain 4	74	1	1	0	0	0	0	0	0	0	hsa-miR-519d-3p	-0.45	-0.49	0.96	2005, 2007, 2009, 2011
CDKN1A	ENST00000244741.5	cyclin-dependent kinase inhibitor 1A (p21, Cip1)	1458	2	0	2	0	0	0	0	0	0	hsa-miR-519d-3p	-0.45	-0.47	0.93	2005, 2007, 2009, 2011
PPP3R1	ENST00000234310.3	protein phosphatase 3, regulatory subunit B, alpha	117	1	1	0	0	0	0	0	0	1	hsa-miR-106a-5p	-0.45	-0.45	0.91	2005, 2007, 2009, 2011
NR4A3	ENST00000330847.1	nuclear receptor subfamily 4, group A, member 3	244	2	0	2	0	0	0	0	0	0	hsa-miR-106b-5p	-0.45	-0.45	0.93	2005, 2007, 2009, 2011
MAPRE3	ENST00000233121.2	microtubule-associated protein, RP/EB family, member 3	303	1	1	0	0	0	0	0	0	1	hsa-miR-106a-5p	-0.45	-0.45	0.85	2005, 2007, 2009, 2011
ANKRD52	ENST00000267116.7	ankyrin repeat domain 52	2913	3	2	1	0	0	0	0	0	0	hsa-miR-519d-3p	-0.45	-0.45	> 0.99	2009, 2011
CRYBG3	ENST00000389622.2	beta-gamma crystallin domain containing 3	46	1	1	0	0	0	0	0	0	0	hsa-miR-20b-5p	-0.44	-0.44	0.94	2007, 2009
KLHL2	ENST00000538127.1	kelch-like family member 2	511	1	1	0	0	2	0	0	2	1	hsa-miR-106a-5p	-0.44	-0.45	0.22	2007
AKTIP	ENST00000394657.7	AKT interacting protein	46	2	0	2	0	0	0	0	0	0	hsa-miR-106b-5p	-0.44	-0.44	0.68	2007, 2011
RUFY2	ENST00000388768.2	RUN and FYVE domain containing 2	15	1	1	0	0	1	1	0	0	1	hsa-miR-17-5p	-0.44	-0.44	0.81	2007, 2009, 2011
EGLN3	ENST00000250457.3	egl-9 family hypoxia-inducible factor 3	71	1	1	0	0	0	0	0	0	0	hsa-miR-17-5p	-0.44	-0.44	0.96	2005, 2007, 2009, 2011
SMOC1	ENST00000381280.4	SPARC related modular calcium binding 1	2743	1	0	1	0	0	0	0	0	1	hsa-miR-106b-5p	-0.44	-0.44	0.74	2005, 2007, 2009, 2011
VASH2	ENST00000366968.4	vasohibin 2	70	1	1	0	0	2	0	1	1	1	hsa-miR-519d-3p	-0.44	-0.45	0.96	2009, 2011
SAMD12	ENST00000409003.4	sterile alpha motif domain containing 12	57	1	1	0	0	3	1	1	1	1	hsa-miR-17-5p	-0.44	-0.44	0.95	2011
TNFRSF21	ENST00000296861.2	tumor necrosis factor receptor superfamily, member 21	39	1	1	0	0	1	0	1	0	0	hsa-miR-106a-5p	-0.44	-0.48	0.83	2005, 2007, 2009, 2011
CAMK2N1	ENST00000375078.3	calcium/calmodulin-dependent protein kinase II inhibitor 1	6631	2	0	2	0	1	0	1	0	0	hsa-miR-519d-3p	-0.43	-0.69	0.93	2007, 2009
KIF23	ENST00000559279.1	kinesin family member 23	140	1	1	0	0	0	0	0	0	1	hsa-miR-20b-5p	-0.43	-0.49	0.93	2005, 2007, 2009, 2011
TMCC1	ENST00000432054.2	transmembrane and coiled-coil domain family 1	97	2	0	2	0	0	0	0	0	2	hsa-miR-20a-5p	-0.43	-0.5	0.9	2005, 2007, 2009, 2011
NTN4	ENST00000343702.4	netrin 4	15	1	1	0	0	0	0	0	0	0	hsa-miR-17-5p	-0.43	-0.43	0.87	2005, 2007, 2009, 2011
TIMM17A	ENST00000367287.4	translocase of inner mitochondrial membrane 17 homolog A (yeast)	5594	1	0	1	0	0	0	0	0	0	hsa-miR-519d-3p	-0.43	-0.43	0.72	2009, 2011
UBC	ENST00000536769.1	ubiquitin C	11613	1	0	1	0	3	0	2	1	0	hsa-miR-519d-3p	-0.43	-0.48	0.77	2007, 2009, 2011
CEP128	ENST00000281129.3	centrosomal protein 128kDa	280	1	1	0	0	1	0	0	1	1	hsa-miR-519d-3p	-0.43	-0.43	0.57	2009, 2011
C10orf107	ENST00000330194.2	chromosome 10 open reading frame 107	6	1	1	0	0	0	0	0	0	1	hsa-miR-106a-5p	-0.43	-0.5	0.23
IL8	ENST00000307407.3	interleukin 8	227	1	1	0	0	0	0	0	0	0	hsa-miR-17-5p	-0.43	-0.43	0.79	2009, 2011
TMEM100	ENST00000424486.2	transmembrane protein 100	86	1	0	1	0	0	0	0	0	1	hsa-miR-20a-5p	-0.43	-0.43	0.74	2009, 2011
FOXJ3	ENST00000372571.1	forkhead box J3	329	1	1	0	0	2	0	0	2	0	hsa-miR-20b-5p	-0.43	-0.43	0.95	2005, 2007, 2009, 2011
APCDD1	ENST00000355285.5	adenomatosis polyposis coli down-regulated 1	83	1	1	0	0	1	0	1	0	0	hsa-miR-17-5p	-0.43	-0.45	0.92	2009, 2011
SACS	ENST00000402364.1	spastic ataxia of Charlevoix-Saguenay (sacsin)	450	1	1	0	0	1	1	0	0	0	hsa-miR-17-5p	-0.43	-0.43	0.88	2005, 2007, 2009, 2011
BTBD10	ENST00000278174.5	BTB (POZ) domain containing 10	5	1	1	0	0	0	0	0	0	0	hsa-miR-20b-5p	-0.42	-0.42	0.86	2007, 2009, 2011
CCNG2	ENST00000316355.5	cyclin G2	1056	1	1	0	0	1	0	1	0	0	hsa-miR-17-5p	-0.42	-0.44	0.95	2005, 2007, 2009, 2011
CAMK2N2	ENST00000296238.3	calcium/calmodulin-dependent protein kinase II inhibitor 2	39	1	1	0	0	0	0	0	0	0	hsa-miR-17-5p	-0.42	-0.42	0.69	2007, 2009, 2011
PTPDC1	ENST00000375360.3	protein tyrosine phosphatase domain containing 1	46	1	1	0	0	0	0	0	0	1	hsa-miR-519d-3p	-0.42	-0.43	0.53	2009, 2011
HBP1	ENST00000222574.4	HMG-box transcription factor 1	167	1	1	0	0	0	0	0	0	0	hsa-miR-17-5p	-0.42	-0.42	0.9	2005, 2007, 2009, 2011
FYCO1	ENST00000296137.2	FYVE and coiled-coil domain containing 1	91	2	1	1	0	1	0	1	0	2	hsa-miR-519d-3p	-0.42	-0.44	0.98	2009, 2011
PRR15	ENST00000319694.2	proline rich 15	244	1	1	0	0	0	0	0	0	0	hsa-miR-17-5p	-0.42	-0.46	0.74	2007, 2009, 2011
OSM	ENST00000215781.2	oncostatin M	5	1	1	0	0	2	0	0	2	0	hsa-miR-17-5p	-0.42	-0.42	0.93	2009, 2011
BMPR2	ENST00000374574.2	bone morphogenetic protein receptor, type II (serine/threonine kinase)	287	2	0	2	0	2	0	2	0	4	hsa-miR-519d-3p	-0.42	-0.56	0.93	2005, 2007, 2009, 2011
GLIS3	ENST00000324333.10	GLIS family zinc finger 3	47	2	0	2	0	1	0	0	1	2	hsa-miR-519d-3p	-0.41	-0.41	0.94	2007, 2009, 2011
STK17B	ENST00000263955.4	serine/threonine kinase 17b	113	3	1	2	0	1	0	0	1	1	hsa-miR-106a-5p	-0.41	-0.69	0.96	2009, 2011
PKIA	ENST00000396418.2	protein kinase (cAMP-dependent, catalytic) inhibitor alpha	542	1	0	1	0	3	1	0	2	2	hsa-miR-20a-5p	-0.41	-0.49	0.75	2005, 2007, 2011
TBC1D17	ENST00000221543.5	TBC1 domain family, member 17	227	1	1	0	0	0	0	0	0	0	hsa-miR-17-5p	-0.41	-0.41	0.95	2009, 2011
URI1	ENST00000392271.1	URI1, prefoldin-like chaperone	1221	1	1	0	0	0	0	0	0	0	hsa-miR-519d-3p	-0.41	-0.41	0.59	2005, 2007, 2011
POLR3G	ENST00000504930.1	polymerase (RNA) III (DNA directed) polypeptide G (32kD)	67	1	1	0	0	0	0	0	0	1	hsa-miR-93-5p	-0.41	-0.41	0.96	2007, 2009, 2011
NPAS2	ENST00000335681.5	neuronal PAS domain protein 2	559	2	0	2	0	0	0	0	0	1	hsa-miR-106b-5p	-0.41	-0.56	0.92	2005, 2007, 2009, 2011
NPLOC4	ENST00000572760.1	nuclear protein localization 4 homolog (S. cerevisiae)	1360	1	1	0	0	0	0	0	0	1	hsa-miR-17-5p	-0.41	-0.49	0.8	2007, 2009, 2011
GPR137B	ENST00000366592.3	G protein-coupled receptor 137B	389	2	0	1	1	1	0	1	0	0	hsa-miR-106a-5p	-0.41	-0.49	0.83	2007, 2009, 2011
TBC1D20	ENST00000354200.4	TBC1 domain family, member 20	761	2	2	0	0	0	0	0	0	2	hsa-miR-20b-5p	-0.41	-0.64	> 0.99	2007, 2009, 2011
PON2	ENST00000536183.1	paraoxonase 2	597	1	0	1	0	2	0	0	2	0	hsa-miR-20a-5p	-0.41	-0.46	0.77
C11orf82	ENST00000528759.1	chromosome 11 open reading frame 82	579	1	1	0	0	0	0	0	0	1	hsa-miR-519d-3p	-0.41	-0.41	0.18	2009, 2011
TOPORS	ENST00000360538.2	topoisomerase I binding, arginine/serine-rich, E3 ubiquitin protein ligase	24	1	0	1	0	1	0	0	1	0	hsa-miR-519d-3p	-0.4	-0.4	0.7	2005, 2007, 2009, 2011
AGFG2	ENST00000262935.4	ArfGAP with FG repeats 2	3985	1	1	0	0	0	0	0	0	2	hsa-miR-17-5p	-0.4	-0.4	0.95	2005, 2007, 2009, 2011
ARID4A	ENST00000431317.2	AT rich interactive domain 4A (RBP1-like)	33	2	0	2	0	0	0	0	0	1	hsa-miR-106a-5p	-0.4	-0.4	0.92	2005, 2007, 2009, 2011
NR4A2	ENST00000409108.2	nuclear receptor subfamily 4, group A, member 2	1631	1	0	1	0	1	0	0	1	0	hsa-miR-106a-5p	-0.4	-0.41	0.74	2005, 2007, 2009, 2011
CAPRIN2	ENST00000395805.2	caprin family member 2	17	1	1	0	0	0	0	0	0	0	hsa-miR-20b-5p	-0.4	-0.4	0.74	2009, 2011
SLC24A2	ENST00000341998.2	solute carrier family 24 (sodium/potassium/calcium exchanger), member 2	5	2	1	0	1	3	0	1	2	0	hsa-miR-20b-5p	-0.4	-0.4	0.96	2011
TRIP10	ENST00000313285.8	thyroid hormone receptor interactor 10	5	1	1	0	0	0	0	0	0	0	hsa-miR-20b-5p	-0.4	-0.4	ORF	2007, 2009, 2011
PRRG4	ENST00000257836.3	proline rich Gla (G-carboxyglutamic acid) 4 (transmembrane)	47	3	0	3	0	3	0	2	1	3	hsa-miR-20a-5p	-0.4	-0.46	0.59	2011
PPP1R21	ENST00000281394.4	protein phosphatase 1, regulatory subunit 21	56	1	0	1	0	0	0	0	0	1	hsa-miR-106b-5p	-0.4	-0.44	0.7	2007, 2009, 2011
SAR1B	ENST00000402673.2	SAR1 homolog B (S. cerevisiae)	1404	2	0	2	0	0	0	0	0	5	hsa-miR-20a-5p	-0.4	-0.67	0.93	2007, 2009, 2011
USP3	ENST00000380324.3	ubiquitin specific peptidase 3	583	1	0	1	0	2	0	0	2	1	hsa-miR-106b-5p	-0.39	-0.41	0.76	2005, 2007, 2009, 2011
MKRN1	ENST00000255977.2	makorin ring finger protein 1	5	1	0	1	0	2	0	1	1	0	hsa-miR-106a-5p	-0.39	-0.39	0.74	2005, 2007, 2009, 2011
RASSF2	ENST00000379400.3	Ras association (RalGDS/AF-6) domain family member 2	88	1	0	1	0	1	0	1	0	3	hsa-miR-519d-3p	-0.39	-0.41	0.74	2005, 2007, 2009, 2011
CXCL14	ENST00000337225.5	chemokine (C-X-C motif) ligand 14	5	1	0	1	0	0	0	0	0	0	hsa-miR-20b-5p	-0.39	-0.39	0.68	2009, 2011
TSG101	ENST00000251968.3	tumor susceptibility 101	3978	1	0	1	0	0	0	0	0	0	hsa-miR-20a-5p	-0.39	-0.4	0.74	2005, 2007, 2009, 2011
SLAIN2	ENST00000264313.6	SLAIN motif family, member 2	859	1	1	0	0	1	0	0	1	2	hsa-miR-519d-3p	-0.39	-0.4	0.97	2009, 2011
FRMD6	ENST00000395718.2	FERM domain containing 6	508	1	1	0	0	1	0	0	1	1	hsa-miR-93-5p	-0.39	-0.39	0.91	2007, 2009, 2011
AMER2	ENST00000357816.2	APC membrane recruitment protein 2	7	2	0	2	0	1	0	0	1	1	hsa-miR-106b-5p	-0.39	-0.44	0.94	2009, 2011
ZBTB18	ENST00000358704.4	zinc finger and BTB domain containing 18	935	1	1	0	0	0	0	0	0	0	hsa-miR-17-5p	-0.39	-0.39	0.93	2005, 2007, 2009, 2011
ACPL2	ENST00000286353.4	acid phosphatase-like 2	72	1	0	1	0	1	0	1	0	0	hsa-miR-106b-5p	-0.39	-0.39	0.74	2009, 2011
DNAJB9	ENST00000249356.3	DnaJ (Hsp40) homolog, subfamily B, member 9	282	1	0	1	0	1	0	0	1	0	hsa-miR-20b-5p	-0.39	-0.46	0.76	2005, 2007, 2009, 2011
CALD1	ENST00000361388.2	caldesmon 1	1013	1	1	0	0	0	0	0	0	1	hsa-miR-17-5p	-0.39	-0.39	0.96	2005, 2007, 2009, 2011
REEP3	ENST00000373758.4	receptor accessory protein 3	1095	1	0	1	0	1	0	1	0	0	hsa-miR-106b-5p	-0.39	-0.48	0.74	2007, 2009, 2011
KLF10	ENST00000285407.6	Kruppel-like factor 10	320	1	0	1	0	0	0	0	0	4	hsa-miR-519d-3p	-0.39	-0.48	0.74	2009, 2011
ORMDL3	ENST00000304046.2	ORM1-like 3 (S. cerevisiae)	82	1	1	0	0	0	0	0	0	0	hsa-miR-17-5p	-0.39	-0.39	0.96	2005, 2007, 2009, 2011
RPS6KA5	ENST00000261991.3	ribosomal protein S6 kinase, 90kDa, polypeptide 5	64	2	1	1	0	1	1	0	0	3	hsa-miR-519d-3p	-0.39	-0.51	0.98	2005, 2007, 2009, 2011
AHNAK	ENST00000378024.4	AHNAK nucleoprotein	682	1	1	0	0	0	0	0	0	1	hsa-miR-519d-3p	-0.38	-0.38	0.95	2007, 2009, 2011
PPP6C	ENST00000373547.4	protein phosphatase 6, catalytic subunit	346	2	1	1	0	0	0	0	0	2	hsa-miR-20a-5p	-0.38	-0.56	0.98	2005, 2007, 2009, 2011
TRPV6	ENST00000359396.3	transient receptor potential cation channel, subfamily V, member 6	5	1	1	0	0	0	0	0	0	0	hsa-miR-17-5p	-0.38	-0.38	0.96	2007, 2009, 2011
OSR1	ENST00000272223.2	odd-skipped related 1 (Drosophila)	15	1	1	0	0	0	0	0	0	0	hsa-miR-93-5p	-0.38	-0.38	0.96	2005, 2007, 2009, 2011
COX7A2L	ENST00000378669.1	cytochrome c oxidase subunit VIIa polypeptide 2 like	289	1	1	0	0	0	0	0	0	0	hsa-miR-17-5p	-0.38	-0.52	0.82	2009, 2011
CMKLR1	ENST00000312143.7	chemokine-like receptor 1	5	1	1	0	0	1	0	1	0	0	hsa-miR-20b-5p	-0.38	-0.38	< 0.1
KPNA5	ENST00000368564.1	karyopherin alpha 5 (importin alpha 6)	76	1	0	1	0	0	0	0	0	1	hsa-miR-519d-3p	-0.38	-0.39	0.74
BCL11B	ENST00000357195.3	B-cell CLL/lymphoma 11B (zinc finger protein)	73	3	1	2	0	0	0	0	0	0	hsa-miR-519d-3p	-0.38	-0.38	> 0.99	2005, 2007, 2009, 2011
ZNF2	ENST00000398107.2	zinc finger protein 2	95	1	1	0	0	0	0	0	0	0	hsa-miR-17-5p	-0.38	-0.38	0.88	2011
NKX6-1	ENST00000515820.2	NK6 homeobox 1	9	1	0	1	0	0	0	0	0	0	hsa-miR-519d-3p	-0.38	-0.38	0.74
KIF5A	ENST00000455537.2	kinesin family member 5A	5	2	1	1	0	0	0	0	0	0	hsa-miR-106b-5p	-0.38	-0.38	0.98	2005, 2007, 2009, 2011
CADM2	ENST00000383699.3	cell adhesion molecule 2	5	2	0	2	0	0	0	0	0	3	hsa-miR-106b-5p	-0.38	-0.38	0.91	2007, 2009, 2011
COQ2	ENST00000311469.4	coenzyme Q2 4-hydroxybenzoate polyprenyltransferase	112	1	1	0	0	0	0	0	0	0	hsa-miR-93-5p	-0.38	-0.38	0.17	2009, 2011
ARHGEF28	ENST00000426542.2	Rho guanine nucleotide exchange factor (GEF) 28	423	1	0	1	0	0	0	0	0	1	hsa-miR-106b-5p	-0.38	-0.38	0.67	2011
MKNK2	ENST00000591601.1	MAP kinase interacting serine/threonine kinase 2	215	1	1	0	0	1	0	0	1	0	hsa-miR-519d-3p	-0.38	-0.38	0.94	2011
SLC46A3	ENST00000266943.6	solute carrier family 46, member 3	5	2	1	1	0	1	0	1	0	2	hsa-miR-106a-5p	-0.38	-0.38	0.46	2009, 2011
RBBP7	ENST00000380087.2	retinoblastoma binding protein 7	270	1	0	1	0	0	0	0	0	1	hsa-miR-106b-5p	-0.37	-0.38	0.63	2005, 2007
LDLR	ENST00000558518.1	low density lipoprotein receptor	1462	2	0	2	0	2	0	2	0	1	hsa-miR-106b-5p	-0.37	-0.43	0.93	2011
TAOK2	ENST00000308893.4	TAO kinase 2	136	1	1	0	0	0	0	0	0	0	hsa-miR-17-5p	-0.37	-0.37	0.87	2011
NAPEPLD	ENST00000417955.1	N-acyl phosphatidylethanolamine phospholipase D	13	1	1	0	0	4	2	1	1	0	hsa-miR-106a-5p	-0.37	-0.6	0.77	2007, 2009, 2011
ELK3	ENST00000228741.3	ELK3, ETS-domain protein (SRF accessory protein 2)	2719	1	0	1	0	1	0	0	1	0	hsa-miR-519d-3p	-0.37	-0.37	0.74	2005, 2007, 2009, 2011
USP24	ENST00000294383.6	ubiquitin specific peptidase 24	306	1	1	0	0	0	0	0	0	1	hsa-miR-519d-3p	-0.37	-0.5	0.96	2009, 2011
FASTK	ENST00000540185.1	Fas-activated serine/threonine kinase	645	1	0	1	0	1	0	1	0	0	hsa-miR-106b-5p	-0.37	-0.37	0.58	2005, 2007, 2009, 2011
RLIM	ENST00000332687.6	ring finger protein, LIM domain interacting	662	3	1	2	0	0	0	0	0	2	hsa-miR-20b-5p	-0.37	-0.37	0.96	2011
LAMP5	ENST00000246070.2	lysosomal-associated membrane protein family, member 5	26	1	0	1	0	0	0	0	0	0	hsa-miR-106b-5p	-0.37	-0.37	0.74	2009, 2011
ZDHHC1	ENST00000348579.2	zinc finger, DHHC-type containing 1	9	1	1	0	0	0	0	0	0	0	hsa-miR-17-5p	-0.37	-0.37	0.76	2005, 2007, 2009, 2011
TGFB1I1	ENST00000361773.3	transforming growth factor beta 1 induced transcript 1	164	1	0	1	0	0	0	0	0	0	hsa-miR-106b-5p	-0.37	-0.37	0.52	2011
ZFPM2	ENST00000407775.2	zinc finger protein, FOG family member 2	595	1	1	0	0	0	0	0	0	0	hsa-miR-17-5p	-0.37	-0.37	0.86	2005, 2007, 2009, 2011
ST6GALNAC3	ENST00000328299.3	ST6 (alpha-N-acetyl-neuraminyl-2,3-beta-galactosyl-1,3)-N-acetylgalactosaminide alpha-2,6-sialyltransferase 3	41	1	1	0	0	2	0	1	1	3	hsa-miR-20b-5p	-0.37	-0.37	0.96	2005, 2007, 2009, 2011
SOS1	ENST00000426016.1	son of sevenless homolog 1 (Drosophila)	189	1	0	1	0	1	0	1	0	1	hsa-miR-519d-3p	-0.36	-0.47	0.72	2011
B3GALT2	ENST00000367434.4	UDP-Gal:betaGlcNAc beta 1,3-galactosyltransferase, polypeptide 2	5	1	0	1	0	0	0	0	0	0	hsa-miR-106b-5p	-0.36	-0.36	0.71	2009, 2011
CNOT7	ENST00000361272.4	CCR4-NOT transcription complex, subunit 7	415	1	1	0	0	0	0	0	0	1	hsa-miR-17-5p	-0.36	-0.36	0.96	2005, 2007, 2009, 2011
TMEM25	ENST00000411589.2	transmembrane protein 25	767	1	1	0	0	1	0	0	1	1	hsa-miR-93-5p	-0.36	-0.36	0.81	2009, 2011
HECTD2	ENST00000371667.1	HECT domain containing E3 ubiquitin protein ligase 2	1514	1	1	0	0	0	0	0	0	3	hsa-miR-20b-5p	-0.36	-0.36	0.58	2009, 2011
SMIM14	ENST00000295958.5	small integral membrane protein 14	601	1	0	1	0	3	0	3	0	2	hsa-miR-20a-5p	-0.36	-0.49	0.74
TTPAL	ENST00000372906.2	tocopherol (alpha) transfer protein-like	265	1	1	0	0	2	0	2	0	3	hsa-miR-106a-5p	-0.36	-0.43	0.93	2009, 2011
EGLN1	ENST00000366641.3	egl-9 family hypoxia-inducible factor 1	505	1	1	0	0	0	0	0	0	1	hsa-miR-519d-3p	-0.36	-0.36	0.94	2009, 2011
MAP3K5	ENST00000359015.4	mitogen-activated protein kinase kinase kinase 5	46	1	1	0	0	0	0	0	0	0	hsa-miR-519d-3p	-0.36	-0.36	0.87	2005, 2007, 2009, 2011
OSBPL5	ENST00000478260.1	oxysterol binding protein-like 5	215	1	1	0	0	1	0	0	1	1	hsa-miR-106a-5p	-0.36	-0.36	0.96	2005, 2007, 2009, 2011
ANKRD50	ENST00000504087.1	ankyrin repeat domain 50	152	2	0	2	0	0	0	0	0	1	hsa-miR-106b-5p	-0.36	-0.4	0.86	2007, 2009, 2011
ST6GALNAC6	ENST00000373146.1	ST6 (alpha-N-acetyl-neuraminyl-2,3-beta-galactosyl-1,3)-N-acetylgalactosaminide alpha-2,6-sialyltransferase 6	28	1	1	0	0	0	0	0	0	0	hsa-miR-17-5p	-0.36	-0.36	0.86	2009, 2011
CEP97	ENST00000341893.3	centrosomal protein 97kDa	290	1	1	0	0	1	0	0	1	0	hsa-miR-519d-3p	-0.36	-0.36	0.96	2005, 2007, 2009, 2011
RGS17	ENST00000367225.2	regulator of G-protein signaling 17	11	2	1	1	0	5	0	4	1	1	hsa-miR-20a-5p	-0.36	-0.67	0.95
LHX6	ENST00000373755.2	LIM homeobox 6	196	1	0	1	0	0	0	0	0	0	hsa-miR-106a-5p	-0.36	-0.36	0.74	2005, 2007, 2009, 2011
EPHA5	ENST00000273854.3	EPH receptor A5	48	1	0	1	0	3	1	1	1	0	hsa-miR-20a-5p	-0.36	-0.37	0.76	2005, 2007, 2009, 2011
ITGB8	ENST00000222573.4	integrin, beta 8	17	3	1	0	2	2	0	1	1	3	hsa-miR-106a-5p	-0.36	-0.36	0.98	2005, 2007, 2009, 2011
PTPN4	ENST00000263708.2	protein tyrosine phosphatase, non-receptor type 4 (megakaryocyte)	215	2	2	0	0	1	0	0	1	0	hsa-miR-17-5p	-0.35	-0.44	> 0.99	2005, 2007, 2009, 2011
NCEH1	ENST00000475381.1	neutral cholesterol ester hydrolase 1	1779	1	0	1	0	1	0	1	0	0	hsa-miR-519d-3p	-0.35	-0.35	0.7	2011
TMEM64	ENST00000458549.2	transmembrane protein 64	200	1	1	0	0	1	0	1	0	1	hsa-miR-519d-3p	-0.35	-0.41	0.96	2007, 2009, 2011
FEM1C	ENST00000274457.3	fem-1 homolog c (C. elegans)	222	1	1	0	0	0	0	0	0	3	hsa-miR-17-5p	-0.35	-0.37	0.96	2005, 2007, 2009, 2011
LAPTM4A	ENST00000175091.4	lysosomal protein transmembrane 4 alpha	4481	1	0	1	0	0	0	0	0	0	hsa-miR-106b-5p	-0.35	-0.36	0.73	2005, 2007, 2009, 2011
CD274	ENST00000381573.4	CD274 molecule	351	1	1	0	0	0	0	0	0	2	hsa-miR-106a-5p	-0.35	-0.37	0.95	2011
ZBTB9	ENST00000395064.2	zinc finger and BTB domain containing 9	1148	1	1	0	0	0	0	0	0	1	hsa-miR-17-5p	-0.35	-0.35	0.9	2005, 2007, 2009, 2011
KMT2B	ENST00000420124.1	Histone-lysine N-methyltransferase 2B	1005	1	0	1	0	0	0	0	0	0	hsa-miR-20a-5p	-0.35	-0.35	0.63	2005, 2007, 2009, 2011
DNAJB6	ENST00000429029.2	DnaJ (Hsp40) homolog, subfamily B, member 6	420	1	0	1	0	0	0	0	0	0	hsa-miR-106a-5p	-0.35	-0.35	0.73	2011
ANKRD9	ENST00000559651.1	ankyrin repeat domain 9	766	1	1	0	0	1	0	1	0	1	hsa-miR-17-5p	-0.35	-0.37	0.96	2005, 2007, 2009, 2011
SNTG1	ENST00000522124.1	syntrophin, gamma 1	5	1	1	0	0	0	0	0	0	0	hsa-miR-519d-3p	-0.35	-0.35	0.93
PRR16	ENST00000407149.2	proline rich 16	394	1	0	1	0	0	0	0	0	0	hsa-miR-519d-3p	-0.35	-0.35	0.74	2007, 2009, 2011
TAOK3	ENST00000419821.2	TAO kinase 3	8	1	1	0	0	0	0	0	0	1	hsa-miR-106a-5p	-0.35	-0.39	0.89	2009, 2011
RSBN1	ENST00000261441.5	round spermatid basic protein 1	54	2	0	2	0	0	0	0	0	0	hsa-miR-519d-3p	-0.35	-0.36	0.87	2005, 2007, 2009, 2011
GNS	ENST00000418919.2	glucosamine (N-acetyl)-6-sulfatase	2435	2	0	2	0	0	0	0	0	2	hsa-miR-106b-5p	-0.35	-0.39	0.84	2009, 2011
REST	ENST00000309042.7	RE1-silencing transcription factor	31	2	1	0	1	3	0	1	2	0	hsa-miR-519d-3p	-0.35	-0.43	0.85	2011
C16orf52	ENST00000542527.2	chromosome 16 open reading frame 52	102	1	0	1	0	1	0	0	1	1	hsa-miR-20a-5p	-0.35	-0.36	0.74	2011
DENND5B	ENST00000389082.5	DENN/MADD domain containing 5B	832	1	1	0	0	1	0	1	0	2	hsa-miR-20b-5p	-0.35	-0.38	0.96	2009, 2011
CCDC71L	ENST00000523505.1	coiled-coil domain containing 71-like	410	1	1	0	0	0	0	0	0	0	hsa-miR-17-5p	-0.35	-0.35	0.94	2009, 2011
SP9	ENST00000394967.2	Sp9 transcription factor	79	1	0	1	0	1	0	0	1	0	hsa-miR-106a-5p	-0.35	-0.35	0.75
DPYSL2	ENST00000311151.5	dihydropyrimidinase-like 2	3087	1	0	1	0	0	0	0	0	0	hsa-miR-519d-3p	-0.35	-0.35	0.74	2005, 2007, 2009, 2011
ZC3H12C	ENST00000278590.3	zinc finger CCCH-type containing 12C	150	2	0	2	0	0	0	0	0	2	hsa-miR-20a-5p	-0.35	-0.37	0.93	2009, 2011
ZBTB47	ENST00000457842.3	zinc finger and BTB domain containing 47	81	1	1	0	0	0	0	0	0	1	hsa-miR-93-5p	-0.35	-0.39	0.96	2007, 2009, 2011
FAM13A	ENST00000395002.2	family with sequence similarity 13, member A	441	1	1	0	0	0	0	0	0	0	hsa-miR-519d-3p	-0.34	-0.34	0.96	2009, 2011
TCF7L1	ENST00000282111.3	transcription factor 7-like 1 (T-cell specific, HMG-box)	577	1	1	0	0	1	0	1	0	0	hsa-miR-519d-3p	-0.34	-0.34	0.15	2009, 2011
DNAJC27	ENST00000264711.2	DnaJ (Hsp40) homolog, subfamily C, member 27	41	1	1	0	0	1	0	1	0	4	hsa-miR-20b-5p	-0.34	-0.42	0.92	2005, 2007, 2009, 2011
HS3ST5	ENST00000312719.5	heparan sulfate (glucosamine) 3-O-sulfotransferase 5	22	1	0	1	0	0	0	0	0	0	hsa-miR-519d-3p	-0.34	-0.34	0.74	2011
EREG	ENST00000244869.2	epiregulin	5	1	0	1	0	0	0	0	0	2	hsa-miR-106b-5p	-0.34	-0.34	0.74	2005, 2007, 2009, 2011
UTS2B	ENST00000340524.5	urotensin 2B	13	1	0	1	0	0	0	0	0	0	hsa-miR-20a-5p	-0.34	-0.34	0.42
TTC39C	ENST00000540918.2	tetratricopeptide repeat domain 39C	494	1	1	0	0	0	0	0	0	3	hsa-miR-519d-3p	-0.34	-0.34	0.96	2009, 2011
PPP2R2A	ENST00000380737.3	protein phosphatase 2, regulatory subunit B, alpha	236	1	0	1	0	1	0	1	0	1	hsa-miR-519d-3p	-0.34	-0.35	0.71	2005, 2007, 2009, 2011
LCOR	ENST00000371103.3	ligand dependent nuclear receptor corepressor	94	4	0	4	0	1	0	0	1	2	hsa-miR-519d-3p	-0.34	-0.36	0.8	2011
EFCAB14	ENST00000371933.3	EF-hand calcium binding domain 14	264	2	2	0	0	0	0	0	0	2	hsa-miR-519d-3p	-0.34	-0.43	0.83	2005, 2007, 2009, 2011
WFS1	ENST00000226760.1	Wolfram syndrome 1 (wolframin)	3858	1	1	0	0	0	0	0	0	0	hsa-miR-17-5p	-0.34	-0.34	0.85	2009, 2011
SKOR1	ENST00000341418.5	SKI family transcriptional corepressor 1	22	1	1	0	0	1	0	0	1	0	hsa-miR-519d-3p	-0.34	-0.42	0.96
ARHGAP1	ENST00000311956.4	Rho GTPase activating protein 1	2229	1	0	1	0	0	0	0	0	0	hsa-miR-106b-5p	-0.34	-0.34	0.74	2005, 2007, 2009, 2011
ZBTB4	ENST00000380599.4	zinc finger and BTB domain containing 4	1039	2	1	1	0	1	0	1	0	0	hsa-miR-106b-5p	-0.34	-0.34	0.97	2005, 2007, 2009, 2011
DRD1	ENST00000393752.2	dopamine receptor D1	7	1	1	0	0	0	0	0	0	0	hsa-miR-20b-5p	-0.34	-0.34	0.79	2009, 2011
MED17	ENST00000251871.3	mediator complex subunit 17	197	1	0	0	1	1	0	1	0	0	hsa-miR-20b-5p	-0.34	-0.34	0.31	2009, 2011
NBL1	ENST00000375136.3	neuroblastoma 1, DAN family BMP antagonist	852	1	1	0	0	0	0	0	0	0	hsa-miR-519d-3p	-0.34	-0.34	0.95	2005, 2007, 2009, 2011
LAMA3	ENST00000313654.9	laminin, alpha 3	86	1	1	0	0	0	0	0	0	1	hsa-miR-519d-3p	-0.34	-0.43	0.9	2009, 2011
GAB1	ENST00000262995.4	GRB2-associated binding protein 1	26	1	0	1	0	2	0	1	1	1	hsa-miR-106a-5p	-0.34	-0.36	0.75	2007, 2009, 2011
RAP2C	ENST00000342983.2	RAP2C, member of RAS oncogene family	604	1	1	0	0	0	0	0	0	1	hsa-miR-519d-3p	-0.34	-0.35	0.79	2005, 2007, 2009, 2011
FAM13C	ENST00000373867.3	family with sequence similarity 13, member C	343	1	1	0	0	0	0	0	0	1	hsa-miR-519d-3p	-0.34	-0.34	0.83	2005, 2007, 2009, 2011
BTBD7	ENST00000334746.5	BTB (POZ) domain containing 7	590	2	0	2	0	0	0	0	0	0	hsa-miR-106b-5p	-0.34	-0.36	0.91	2005, 2007, 2009, 2011
MINOS1-NBL1	ENST00000602662.1	MINOS1-NBL1 readthrough	852	1	1	0	0	0	0	0	0	0	hsa-miR-519d-3p	-0.34	-0.34	0.95	2011
EPHA7	ENST00000369303.4	EPH receptor A7	213	2	1	1	0	0	0	0	0	0	hsa-miR-20a-5p	-0.34	-0.41	0.95	2005, 2007, 2009, 2011
LYPD6	ENST00000334166.4	LY6/PLAUR domain containing 6	261	1	1	0	0	0	0	0	0	0	hsa-miR-20b-5p	-0.34	-0.34	0.93	2007, 2009, 2011
MINK1	ENST00000347992.7	misshapen-like kinase 1	1983	1	1	0	0	0	0	0	0	0	hsa-miR-17-5p	-0.33	-0.34	0.84	2005, 2007, 2009, 2011
GNB5	ENST00000261837.7	guanine nucleotide binding protein (G protein), beta 5	513	1	1	0	0	1	0	1	0	1	hsa-miR-106a-5p	-0.33	-0.46	0.76	2005, 2007, 2009, 2011
FGD5	ENST00000285046.5	FYVE, RhoGEF and PH domain containing 5	9	1	1	0	0	1	0	0	1	0	hsa-miR-93-5p	-0.33	-0.33	0.96	2005, 2007, 2009, 2011
UXS1	ENST00000283148.7	UDP-glucuronate decarboxylase 1	234	1	0	1	0	0	0	0	0	0	hsa-miR-106b-5p	-0.33	-0.33	0.74	2009, 2011
NAA30	ENST00000556492.1	N(alpha)-acetyltransferase 30, NatC catalytic subunit	418	2	0	2	0	2	0	0	2	2	hsa-miR-106b-5p	-0.33	-0.39	0.9	2007, 2009, 2011
CMPK1	ENST00000371873.5	cytidine monophosphate (UMP-CMP) kinase 1, cytosolic	4366	1	0	1	0	0	0	0	0	0	hsa-miR-519d-3p	-0.33	-0.34	0.74	2007, 2009, 2011
MAPK1	ENST00000215832.6	mitogen-activated protein kinase 1	630	1	1	0	0	2	0	1	1	3	hsa-miR-106a-5p	-0.33	-0.35	0.97	2009, 2011
TWF1	ENST00000552521.1	twinfilin actin-binding protein 1	72	1	0	1	0	0	0	0	0	0	hsa-miR-519d-3p	-0.33	-0.33	0.71	2011
ZADH2	ENST00000322342.3	zinc binding alcohol dehydrogenase domain containing 2	207	1	1	0	0	3	0	0	3	2	hsa-miR-519d-3p	-0.33	-0.37	0.91	2009, 2011
CRK	ENST00000398970.5	v-crk avian sarcoma virus CT10 oncogene homolog	1841	1	1	0	0	1	0	1	0	1	hsa-miR-20b-5p	-0.33	-0.34	0.93	2005, 2007, 2009, 2011
SCN1A	ENST00000423058.2	sodium channel, voltage-gated, type I, alpha subunit	21	3	1	1	1	2	0	1	1	3	hsa-miR-106a-5p	-0.33	-0.35	> 0.99	2011
ADAM9	ENST00000487273.2	ADAM metallopeptidase domain 9	6435	1	1	0	0	0	0	0	0	0	hsa-miR-20b-5p	-0.33	-0.33	0.95	2009, 2011
TMX3	ENST00000299608.2	thioredoxin-related transmembrane protein 3	348	1	1	0	0	0	0	0	0	0	hsa-miR-519d-3p	-0.33	-0.33	0.58	2009, 2011
RRM2	ENST00000360566.2	ribonucleotide reductase M2	3907	1	1	0	0	1	0	1	0	1	hsa-miR-519d-3p	-0.33	-0.35	0.96	2005, 2007, 2009, 2011
FAM19A1	ENST00000478136.1	family with sequence similarity 19 (chemokine (C-C motif)-like), member A1	5	1	0	1	0	0	0	0	0	0	hsa-miR-106b-5p	-0.33	-0.33	0.74	2009, 2011
JAK1	ENST00000342505.4	Janus kinase 1	139	1	0	1	0	0	0	0	0	1	hsa-miR-106b-5p	-0.32	-0.32	0.74	2007, 2009, 2011
HPS5	ENST00000537258.1	Hermansky-Pudlak syndrome 5	281	1	0	1	0	0	0	0	0	0	hsa-miR-519d-3p	-0.32	-0.34	0.36	2009, 2011
SLC2A4	ENST00000317370.8	solute carrier family 2 (facilitated glucose transporter), member 4	233	1	1	0	0	0	0	0	0	0	hsa-miR-17-5p	-0.32	-0.32	0.92	2005, 2007, 2009, 2011
CRY2	ENST00000443527.2	cryptochrome 2 (photolyase-like)	63	1	1	0	0	0	0	0	0	0	hsa-miR-17-5p	-0.32	-0.32	0.92	2005, 2007, 2009, 2011
FAM129A	ENST00000367511.3	family with sequence similarity 129, member A	213	1	1	0	0	4	0	2	2	1	hsa-miR-106a-5p	-0.32	-0.33	0.92	2009, 2011
PAFAH2	ENST00000374282.3	platelet-activating factor acetylhydrolase 2, 40kDa	287	1	1	0	0	0	0	0	0	2	hsa-miR-519d-3p	-0.32	-0.32	0.48	2009, 2011
CLOCK	ENST00000309964.4	clock circadian regulator	86	2	1	1	0	2	0	1	1	4	hsa-miR-519d-3p	-0.32	-0.33	0.99	2005, 2007, 2009, 2011
ZBTB41	ENST00000367405.4	zinc finger and BTB domain containing 41	33	2	0	2	0	1	0	0	1	0	hsa-miR-519d-3p	-0.32	-0.35	0.86	2007, 2009, 2011
HMGA2	ENST00000403681.2	high mobility group AT-hook 2	8021	1	0	1	0	0	0	0	0	2	hsa-miR-519d-3p	-0.32	-0.32	0.73	2005, 2007, 2009, 2011
ORAI1	ENST00000330079.7	ORAI calcium release-activated calcium modulator 1	652	1	0	1	0	0	0	0	0	0	hsa-miR-519d-3p	-0.32	-0.32	0.74	2011
STARD4	ENST00000512160.1	StAR-related lipid transfer (START) domain containing 4	767	1	1	0	0	0	0	0	0	3	hsa-miR-106a-5p	-0.32	-0.32	< 0.1
RBL2	ENST00000262133.6	retinoblastoma-like 2 (p130)	108	2	1	1	0	0	0	0	0	0	hsa-miR-519d-3p	-0.32	-0.32	0.96	2005, 2007, 2009, 2011
MFAP3L	ENST00000393704.3	microfibrillar-associated protein 3-like	69	1	1	0	0	1	0	0	1	3	hsa-miR-106a-5p	-0.32	-0.32	0.93	2005, 2007, 2009, 2011
USP46	ENST00000441222.3	ubiquitin specific peptidase 46	180	2	2	0	0	2	0	1	1	7	hsa-miR-519d-3p	-0.32	-0.53	> 0.99	2005, 2007, 2009, 2011
NPM1	ENST00000393820.2	nucleophosmin (nucleolar phosphoprotein B23, numatrin)	101	1	0	1	0	0	0	0	0	0	hsa-miR-20a-5p	-0.32	-0.32	0.56
LRCH1	ENST00000311191.6	leucine-rich repeats and calponin homology (CH) domain containing 1	381	1	1	0	0	2	0	1	1	2	hsa-miR-106a-5p	-0.32	-0.33	0.91	2011
NTNG1	ENST00000370067.1	netrin G1	5	1	1	0	0	1	0	0	1	1	hsa-miR-519d-3p	-0.32	-0.32	0.76
VANGL1	ENST00000355485.2	VANGL planar cell polarity protein 1	721	2	1	1	0	0	0	0	0	2	hsa-miR-17-5p	-0.32	-0.38	0.97	2005, 2007, 2009, 2011
NRSN1	ENST00000378491.4	neurensin 1	5	1	0	1	0	0	0	0	0	0	hsa-miR-106b-5p	-0.32	-0.32	0.48	2009, 2011
ZFYVE9	ENST00000371591.1	zinc finger, FYVE domain containing 9	32	1	1	0	0	1	0	0	1	0	hsa-miR-519d-3p	-0.32	-0.48	0.97	2005, 2007, 2009, 2011
GINM1	ENST00000367419.5	glycoprotein integral membrane 1	428	1	1	0	0	2	0	1	1	1	hsa-miR-20b-5p	-0.32	-0.61	0.97
ZNF597	ENST00000301744.4	zinc finger protein 597	159	1	1	0	0	0	0	0	0	0	hsa-miR-20b-5p	-0.32	-0.32	0.81	2009, 2011
GMCL1	ENST00000282570.3	germ cell-less, spermatogenesis associated 1	360	1	0	1	0	1	0	1	0	0	hsa-miR-519d-3p	-0.32	-0.32	0.74	2009, 2011
CC2D1A	ENST00000318003.7	coiled-coil and C2 domain containing 1A	22	1	1	0	0	0	0	0	0	0	hsa-miR-17-5p	-0.32	-0.32	0.85	2007, 2009, 2011
EGR2	ENST00000242480.3	early growth response 2	5	1	1	0	0	0	0	0	0	0	hsa-miR-17-5p	-0.31	-0.31	0.8	2011
DCAF8	ENST00000556710.1	DDB1- and CUL4-associated factor 8	1924	1	0	1	0	0	0	0	0	1	hsa-miR-106b-5p	-0.31	-0.31	0.74
MMP2	ENST00000219070.4	matrix metallopeptidase 2 (gelatinase A, 72kDa gelatinase, 72kDa type IV collagenase)	2187	1	0	1	0	1	0	1	0	0	hsa-miR-106a-5p	-0.31	-0.34	0.74	2009, 2011
THRA	ENST00000450525.2	thyroid hormone receptor, alpha	547	2	0	2	0	0	0	0	0	0	hsa-miR-20a-5p	-0.31	-0.31	0.92	2005, 2007, 2009, 2011
CORO2B	ENST00000261861.5	coronin, actin binding protein, 2B	751	1	1	0	0	0	0	0	0	1	hsa-miR-17-5p	-0.31	-0.31	0.86	2005, 2007, 2009, 2011
SLC16A6	ENST00000327268.4	solute carrier family 16, member 6	17	1	1	0	0	0	0	0	0	1	hsa-miR-17-5p	-0.31	-0.31	0.94	2011
ZNF512B	ENST00000369888.1	zinc finger protein 512B	8	2	2	0	0	2	0	2	0	1	hsa-miR-93-5p	-0.31	-0.31	> 0.99	2007, 2009, 2011
FRRS1L	ENST00000561981.2	ferric-chelate reductase 1-like	11	2	1	1	0	2	1	1	0	0	hsa-miR-20b-5p	-0.31	-0.31	0.68
UNK	ENST00000293218.3	unkempt homolog (Drosophila)	124	2	0	1	1	0	0	0	0	0	hsa-miR-106a-5p	-0.31	-0.31	0.8	2007, 2009, 2011
S1PR1	ENST00000305352.6	sphingosine-1-phosphate receptor 1	251	1	0	1	0	4	0	2	2	4	hsa-miR-106b-5p	-0.31	-0.39	0.8	2005, 2007, 2011
SDC2	ENST00000302190.4	syndecan 2	774	1	1	0	0	2	0	1	1	2	hsa-miR-519d-3p	-0.31	-0.5	0.25
NEUROG1	ENST00000314744.4	neurogenin 1	5	1	0	1	0	0	0	0	0	0	hsa-miR-106b-5p	-0.31	-0.31	0.73	2005, 2007, 2009, 2011
SPOPL	ENST00000280098.4	speckle-type POZ protein-like	216	1	0	1	0	1	0	1	0	2	hsa-miR-519d-3p	-0.31	-0.32	0.72	2005, 2007, 2009, 2011
SLC6A5	ENST00000525748.1	solute carrier family 6 (neurotransmitter transporter), member 5	5	2	2	0	0	0	0	0	0	0	hsa-miR-519d-3p	-0.31	-0.31	0.92
CDC23	ENST00000394886.2	cell division cycle 23	740	1	1	0	0	0	0	0	0	0	hsa-miR-17-5p	-0.31	-0.31	0.82	2009, 2011
YPEL2	ENST00000312655.4	yippee-like 2 (Drosophila)	62	1	0	1	0	4	0	1	3	1	hsa-miR-106a-5p	-0.31	-0.31	0.77	2007, 2009, 2011
LHX8	ENST00000294638.5	LIM homeobox 8	18	1	0	1	0	0	0	0	0	2	hsa-miR-519d-3p	-0.31	-0.31	0.74	2005, 2007, 2009, 2011
FAM134A	ENST00000430297.2	family with sequence similarity 134, member A	3080	1	1	0	0	0	0	0	0	0	hsa-miR-519d-3p	-0.31	-0.31	0.96	2007, 2009, 2011
ARL4A	ENST00000396663.1	ADP-ribosylation factor-like 4A	213	1	0	1	0	1	0	1	0	1	hsa-miR-106b-5p	-0.31	-0.38	0.48	2009, 2011
TMEM127	ENST00000258439.3	transmembrane protein 127	296	1	1	0	0	2	0	2	0	3	hsa-miR-17-5p	-0.3	-0.35	0.96	2011
SLC16A9	ENST00000395348.3	solute carrier family 16, member 9	7	1	1	0	0	0	0	0	0	1	hsa-miR-17-5p	-0.3	-0.3	0.93	2009, 2011
MEX3D	ENST00000402693.4	mex-3 RNA binding family member D	13	1	0	1	0	0	0	0	0	0	hsa-miR-519d-3p	-0.3	-0.3	0.74	2005, 2007, 2009, 2011
FAM60A	ENST00000539409.1	family with sequence similarity 60, member A	58	1	0	1	0	0	0	0	0	0	hsa-miR-106b-5p	-0.3	-0.3	0.74	2007, 2009, 2011
RAB12	ENST00000329286.6	RAB12, member RAS oncogene family	589	1	0	1	0	0	0	0	0	0	hsa-miR-106b-5p	-0.3	-0.3	0.74	2007, 2009, 2011
RORA	ENST00000335670.6	RAR-related orphan receptor A	102	4	0	2	2	1	0	0	1	0	hsa-miR-106a-5p	-0.3	-0.35	0.96	2011
HMBOX1	ENST00000397358.3	homeobox containing 1	27	1	0	1	0	0	0	0	0	2	hsa-miR-106b-5p	-0.3	-0.3	0.72	2011
CSGALNACT1	ENST00000454498.2	chondroitin sulfate N-acetylgalactosaminyltransferase 1	77	1	0	1	0	0	0	0	0	3	hsa-miR-519d-3p	-0.3	-0.3	0.53	2009, 2011
STK11	ENST00000326873.7	serine/threonine kinase 11	377	1	1	0	0	0	0	0	0	0	hsa-miR-17-5p	-0.3	-0.3	0.95	2011
CENPO	ENST00000380834.2	centromere protein O	298	1	0	1	0	0	0	0	0	0	hsa-miR-519d-3p	-0.3	-0.3	0.74	2007, 2009, 2011
ATAD2	ENST00000287394.5	ATPase family, AAA domain containing 2	851	1	0	1	0	0	0	0	0	0	hsa-miR-20a-5p	-0.3	-0.32	0.74	2005, 2007, 2009, 2011
KATNAL1	ENST00000380615.3	katanin p60 subunit A-like 1	335	1	0	1	0	2	1	1	0	4	hsa-miR-20a-5p	-0.3	-0.73	0.21
UBXN2A	ENST00000309033.4	UBX domain protein 2A	45	1	0	1	0	6	0	5	1	1	hsa-miR-20a-5p	-0.3	-0.32	0.62	2009, 2011
LZIC	ENST00000377223.1	leucine zipper and CTNNBIP1 domain containing	508	1	1	0	0	0	0	0	0	0	hsa-miR-17-5p	-0.3	-0.43	0.82
SLC25A27	ENST00000371347.5	solute carrier family 25, member 27	85	1	1	0	0	0	0	0	0	2	hsa-miR-519d-3p	-0.3	-0.3	0.34	2005, 2007, 2009, 2011
C3orf38	ENST00000486971.1	chromosome 3 open reading frame 38	683	1	0	0	1	1	0	1	0	0	hsa-miR-519d-3p	-0.3	-0.3	0.22	2011
USP28	ENST00000003302.4	ubiquitin specific peptidase 28	85	1	0	1	0	0	0	0	0	1	hsa-miR-519d-3p	-0.3	-0.3	0.73	2009, 2011
HSPA8	ENST00000532636.1	heat shock 70kDa protein 8	9	1	1	0	0	0	0	0	0	0	hsa-miR-519d-3p	-0.3	-0.61	0.86	2009, 2011
UNC80	ENST00000439458.1	unc-80 homolog (C. elegans)	5	1	1	0	0	0	0	0	0	0	hsa-miR-519d-3p	-0.3	-0.3	0.95	2011
IRF1	ENST00000245414.4	interferon regulatory factor 1	266	1	0	1	0	3	0	3	0	0	hsa-miR-106b-5p	-0.3	-0.35	0.74	2005, 2007, 2009, 2011
HABP4	ENST00000375251.3	hyaluronan binding protein 4	467	1	0	1	0	0	0	0	0	1	hsa-miR-519d-3p	-0.3	-0.34	0.74	2005, 2007, 2009, 2011
TAGAP	ENST00000367066.3	T-cell activation RhoGTPase activating protein	5	1	0	1	0	1	0	1	0	0	hsa-miR-20a-5p	-0.29	-0.29	0.72	2009, 2011
FAM222B	ENST00000582266.1	family with sequence similarity 222, member B	100	1	1	0	0	0	0	0	0	1	hsa-miR-20b-5p	-0.29	-0.3	< 0.1
CDC40	ENST00000368932.1	cell division cycle 40	741	1	1	0	0	1	0	1	0	0	hsa-miR-17-5p	-0.29	-0.29	0.79	2009, 2011
CHD9	ENST00000566029.1	chromodomain helicase DNA binding protein 9	447	2	0	2	0	1	0	0	1	1	hsa-miR-106b-5p	-0.29	-0.31	0.93	2005, 2007, 2009, 2011
NANOS1	ENST00000425699.1	nanos homolog 1 (Drosophila)	158	1	1	0	0	1	0	1	0	1	hsa-miR-519d-3p	-0.29	-0.31	0.95	2005, 2007, 2009, 2011
TRPM3	ENST00000377110.3	transient receptor potential cation channel, subfamily M, member 3	11	4	2	2	0	0	0	0	0	0	hsa-miR-20b-5p	-0.29	-0.37	> 0.99
ERI1	ENST00000250263.7	exoribonuclease 1	120	1	0	1	0	0	0	0	0	1	hsa-miR-106b-5p	-0.29	-0.29	0.74	2009, 2011
WDR37	ENST00000358220.1	WD repeat domain 37	107	2	1	1	0	0	0	0	0	1	hsa-miR-106a-5p	-0.29	-0.44	> 0.99	2005, 2007, 2009, 2011
SOWAHC	ENST00000356454.3	sosondowah ankyrin repeat domain family member C	431	1	1	0	0	1	0	1	0	3	hsa-miR-519d-3p	-0.29	-0.33	0.85	2009, 2011
YOD1	ENST00000315927.4	YOD1 deubiquitinase	55	2	1	1	0	2	0	1	1	1	hsa-miR-106b-5p	-0.29	-0.54	0.96	2007, 2009, 2011
MIDN	ENST00000591446.2	midnolin	621	1	1	0	0	0	0	0	0	1	hsa-miR-17-5p	-0.29	-0.29	0.95	2007, 2009, 2011
FOXL2	ENST00000330315.3	forkhead box L2	20	1	0	1	0	0	0	0	0	0	hsa-miR-20a-5p	-0.29	-0.29	0.74	2005, 2007, 2009, 2011
DDX5	ENST00000225792.5	DEAD (Asp-Glu-Ala-Asp) box helicase 5	5537	1	0	1	0	0	0	0	0	1	hsa-miR-20a-5p	-0.29	-0.29	0.74	2005, 2007, 2009, 2011
TNFSF11	ENST00000405262.2	tumor necrosis factor (ligand) superfamily, member 11	12	1	0	1	0	0	0	0	0	0	hsa-miR-106b-5p	-0.29	-0.29	0.74	2005, 2007, 2009, 2011
MSMO1	ENST00000261507.6	methylsterol monooxygenase 1	1413	1	0	1	0	0	0	0	0	0	hsa-miR-106a-5p	-0.29	-0.31	0.61	2009, 2011
MFN2	ENST00000444836.1	mitofusin 2	1096	1	1	0	0	0	0	0	0	1	hsa-miR-519d-3p	-0.29	-0.29	0.96	2011
ACER2	ENST00000340967.2	alkaline ceramidase 2	44	1	1	0	0	1	0	0	1	1	hsa-miR-17-5p	-0.29	-0.33	0.96
NEDD4L	ENST00000256832.7	neural precursor cell expressed, developmentally down-regulated 4-like, E3 ubiquitin protein ligase	617	2	1	1	0	0	0	0	0	3	hsa-miR-106b-5p	-0.29	-0.41	0.99	2005, 2007, 2009, 2011
STC1	ENST00000290271.2	stanniocalcin 1	2932	1	1	0	0	0	0	0	0	0	hsa-miR-17-5p	-0.29	-0.3	0.88	2005, 2007, 2009, 2011
FOXJ2	ENST00000162391.3	forkhead box J2	9	1	1	0	0	0	0	0	0	1	hsa-miR-519d-3p	-0.29	-0.29	0.89	2005, 2007, 2009, 2011
HTR2A	ENST00000378688.4	5-hydroxytryptamine (serotonin) receptor 2A, G protein-coupled	5	1	1	0	0	1	0	1	0	2	hsa-miR-17-5p	-0.29	-0.29	0.85
FITM2	ENST00000396825.3	fat storage-inducing transmembrane protein 2	215	1	0	1	0	4	0	4	0	0	hsa-miR-106b-5p	-0.29	-0.35	0.56
RBL1	ENST00000373664.3	retinoblastoma-like 1 (p107)	88	1	0	1	0	1	0	1	0	2	hsa-miR-20a-5p	-0.29	-0.29	0.74	2005, 2007, 2009, 2011
PGP	ENST00000333503.7	phosphoglycolate phosphatase	153	1	0	1	0	0	0	0	0	0	hsa-miR-519d-3p	-0.29	-0.29	0.74	2007, 2009, 2011
C7orf41	ENST00000324453.8	chromosome 7 open reading frame 41	235	1	0	1	0	2	0	0	2	2	hsa-miR-106b-5p	-0.29	-0.3	0.74	2009, 2011
NPAT	ENST00000278612.8	nuclear protein, ataxia-telangiectasia locus	163	2	0	1	1	1	0	0	1	1	hsa-miR-106a-5p	-0.29	-0.29	0.86	2005, 2007, 2009, 2011
INTS6	ENST00000311234.4	integrator complex subunit 6	433	1	0	1	0	1	0	0	1	0	hsa-miR-519d-3p	-0.29	-0.29	0.76	2007, 2009, 2011
ST8SIA2	ENST00000268164.3	ST8 alpha-N-acetyl-neuraminide alpha-2,8-sialyltransferase 2	9	1	1	0	0	0	0	0	0	1	hsa-miR-17-5p	-0.28	-0.28	0.91	2007, 2009, 2011
RORC	ENST00000356728.6	RAR-related orphan receptor C	42	1	1	0	0	0	0	0	0	0	hsa-miR-20b-5p	-0.28	-0.28	0.91	2009, 2011
MAT2B	ENST00000518095.1	methionine adenosyltransferase II, beta	1901	1	0	1	0	0	0	0	0	2	hsa-miR-106b-5p	-0.28	-0.28	0.74	2005, 2007, 2009, 2011
NEUROG2	ENST00000313341.3	neurogenin 2	5	1	0	1	0	0	0	0	0	0	hsa-miR-106b-5p	-0.28	-0.28	0.74	2005, 2007, 2009, 2011
TRIP11	ENST00000267622.4	thyroid hormone receptor interactor 11	13	1	1	0	0	0	0	0	0	1	hsa-miR-17-5p	-0.28	-0.28	0.96	2005, 2007, 2009, 2011
TNKS1BP1	ENST00000358252.3	tankyrase 1 binding protein 1, 182kDa	3238	1	0	1	0	0	0	0	0	0	hsa-miR-106b-5p	-0.28	-0.28	0.74	2007, 2009, 2011
SMAD7	ENST00000262158.2	SMAD family member 7	142	1	0	1	0	0	0	0	0	0	hsa-miR-519d-3p	-0.28	-0.29	0.74	2005, 2007, 2009, 2011
FOXF1	ENST00000262426.4	forkhead box F1	836	1	0	1	0	0	0	0	0	1	hsa-miR-519d-3p	-0.28	-0.29	0.74	2009, 2011
STRIP2	ENST00000249344.2	striatin interacting protein 2	87	1	1	0	0	1	0	0	1	2	hsa-miR-17-5p	-0.28	-0.38	0.95	2005, 2007, 2009, 2011
BVES	ENST00000314641.5	blood vessel epicardial substance	30	1	0	1	0	2	0	1	1	1	hsa-miR-519d-3p	-0.28	-0.28	0.75	2011
ZNF217	ENST00000371471.2	zinc finger protein 217	668	1	0	1	0	0	0	0	0	0	hsa-miR-106b-5p	-0.28	-0.28	0.73	2005, 2007, 2009, 2011
TMUB2	ENST00000590235.1	transmembrane and ubiquitin-like domain containing 2	1043	1	0	1	0	0	0	0	0	2	hsa-miR-106b-5p	-0.28	-0.29	0.65	2007, 2009, 2011
TMEM133	ENST00000303130.2	transmembrane protein 133	543	1	0	1	0	0	0	0	0	1	hsa-miR-106b-5p	-0.28	-0.28	0.74	2009, 2011
TXNIP	ENST00000369317.4	thioredoxin interacting protein	11	2	1	1	0	0	0	0	0	1	hsa-miR-106a-5p	-0.28	-0.67	0.97	2011
ZXDA	ENST00000358697.4	zinc finger, X-linked, duplicated A	25	1	1	0	0	2	1	1	0	0	hsa-miR-20b-5p	-0.28	-0.36	0.48	2011
IQSEC1	ENST00000273221.4	IQ motif and Sec7 domain 1	415	1	0	1	0	0	0	0	0	2	hsa-miR-106b-5p	-0.28	-0.28	0.74	2009, 2011
PRDM6	ENST00000407847.4	PR domain containing 6	69	1	0	1	0	0	0	0	0	1	hsa-miR-106b-5p	-0.28	-0.28	0.74
ZNF148	ENST00000360647.4	zinc finger protein 148	230	1	1	0	0	0	0	0	0	4	hsa-miR-106a-5p	-0.28	-0.28	0.9	2005, 2007, 2009, 2011
WASF3	ENST00000335327.5	WAS protein family, member 3	24	1	1	0	0	1	1	0	0	1	hsa-miR-519d-3p	-0.28	-0.33	0.67	2009, 2011
HAS2	ENST00000303924.4	hyaluronan synthase 2	398	1	0	1	0	4	1	2	1	2	hsa-miR-20a-5p	-0.28	-0.4	0.77	2005, 2007, 2009, 2011
PIP4K2A	ENST00000376573.4	phosphatidylinositol-5-phosphate 4-kinase, type II, alpha	632	1	0	1	0	0	0	0	0	0	hsa-miR-519d-3p	-0.28	-0.3	0.73	2009, 2011
HLF	ENST00000226067.5	hepatic leukemia factor	15	1	1	0	0	0	0	0	0	4	hsa-miR-17-5p	-0.28	-0.28	0.96	2005, 2007, 2009, 2011
NEUROG3	ENST00000242462.4	neurogenin 3	5	1	0	1	0	0	0	0	0	0	hsa-miR-106b-5p	-0.28	-0.28	0.74
RNF6	ENST00000346166.3	ring finger protein (C3H2C3 type) 6	47	1	0	1	0	0	0	0	0	0	hsa-miR-20a-5p	-0.28	-0.28	0.67	2005, 2007, 2009, 2011
SIK1	ENST00000270162.6	salt-inducible kinase 1	2163	1	1	0	0	0	0	0	0	0	hsa-miR-17-5p	-0.28	-0.28	0.96	2005, 2007, 2009, 2011
OXR1	ENST00000312046.6	oxidation resistance 1	27	1	1	0	0	0	0	0	0	0	hsa-miR-17-5p	-0.28	-0.28	0.89	2007, 2009, 2011
ETV1	ENST00000430479.1	ets variant 1	160	1	1	0	0	0	0	0	0	4	hsa-miR-17-5p	-0.28	-0.3	0.96	2005, 2007, 2009, 2011
PITPNA	ENST00000313486.7	phosphatidylinositol transfer protein, alpha	366	1	0	1	0	1	0	0	1	1	hsa-miR-106b-5p	-0.28	-0.28	0.75	2007, 2011
ABHD5	ENST00000458276.2	abhydrolase domain containing 5	884	1	1	0	0	0	0	0	0	2	hsa-miR-17-5p	-0.28	-0.45	0.93	2011
SOX4	ENST00000244745.1	SRY (sex determining region Y)-box 4	2736	1	0	1	0	0	0	0	0	1	hsa-miR-106b-5p	-0.28	-0.28	0.74	2007, 2009, 2011
KLHL15	ENST00000328046.8	kelch-like family member 15	42	1	0	1	0	2	0	0	2	2	hsa-miR-20b-5p	-0.28	-0.28	0.77	2011
UBE2W	ENST00000517608.1	ubiquitin-conjugating enzyme E2W (putative)	102	1	0	1	0	0	0	0	0	2	hsa-miR-519d-3p	-0.28	-0.28	0.74	2007, 2009, 2011
CHAF1A	ENST00000301280.5	chromatin assembly factor 1, subunit A (p150)	647	1	0	1	0	0	0	0	0	0	hsa-miR-519d-3p	-0.28	-0.28	0.74	2009, 2011
MAPRE1	ENST00000375571.5	microtubule-associated protein, RP/EB family, member 1	39	1	0	1	0	0	0	0	0	0	hsa-miR-519d-3p	-0.28	-0.28	0.74	2005, 2007, 2009, 2011
SLC11A1	ENST00000233202.6	solute carrier family 11 (proton-coupled divalent metal ion transporter), member 1	33	2	2	0	0	0	0	0	0	0	hsa-miR-519d-3p	-0.28	-0.28	0.45	2011
BNIP2	ENST00000267859.3	BCL2/adenovirus E1B 19kDa interacting protein 2	1255	2	1	0	1	1	0	1	0	2	hsa-miR-20b-5p	-0.28	-0.34	0.93	2005, 2007, 2009, 2011
UNKL	ENST00000389221.4	unkempt homolog (Drosophila)-like	308	1	0	1	0	1	0	1	0	0	hsa-miR-106b-5p	-0.28	-0.3	0.74	2009, 2011
POC1B-GALNT4	ENST00000547474.1	POC1B-GALNT4 readthrough	275	1	0	1	0	1	0	1	0	3	hsa-miR-106b-5p	-0.28	-0.28	0.14	2011
MED12L	ENST00000474524.1	mediator complex subunit 12-like	30	2	2	0	0	0	0	0	0	0	hsa-miR-17-5p	-0.28	-0.32	> 0.99	2005, 2007, 2009, 2011
KIAA0513	ENST00000566428.1	KIAA0513	5	2	2	0	0	1	0	0	1	2	hsa-miR-519d-3p	-0.28	-0.28	0.84	2005, 2007, 2009, 2011
SLC41A1	ENST00000367137.3	solute carrier family 41 (magnesium transporter), member 1	300	1	0	1	0	0	0	0	0	1	hsa-miR-106b-5p	-0.28	-0.28	0.73	2009, 2011
GPR133	ENST00000376682.4	G protein-coupled receptor 133	57	1	1	0	0	0	0	0	0	1	hsa-miR-519d-3p	-0.28	-0.28	0.67	2011
NHLRC3	ENST00000470258.1	NHL repeat containing 3	49	1	1	0	0	0	0	0	0	1	hsa-miR-17-5p	-0.28	-0.4	0.91	2009, 2011
TIMP2	ENST00000585421.1	TIMP metallopeptidase inhibitor 2	3147	1	0	1	0	0	0	0	0	0	hsa-miR-106b-5p	-0.28	-0.32	0.74	2007, 2009, 2011
ESR1	ENST00000440973.1	estrogen receptor 1	5	1	0	1	0	2	0	1	1	0	hsa-miR-106b-5p	-0.28	-0.28	0.13
ABL2	ENST00000502732.1	c-abl oncogene 2, non-receptor tyrosine kinase	892	2	0	2	0	5	0	4	1	2	hsa-miR-20a-5p	-0.28	-0.29	0.9	2009, 2011
OTUD1	ENST00000376495.3	OTU domain containing 1	710	1	0	1	0	1	0	0	1	0	hsa-miR-519d-3p	-0.28	-0.28	0.23	2011
MFSD9	ENST00000258436.5	major facilitator superfamily domain containing 9	395	1	1	0	0	2	0	2	0	0	hsa-miR-519d-3p	-0.28	-0.37	0.78
MYCN	ENST00000281043.3	v-myc avian myelocytomatosis viral oncogene neuroblastoma derived homolog	73	1	0	1	0	0	0	0	0	2	hsa-miR-106b-5p	-0.28	-0.3	0.74	2005, 2007, 2009, 2011
PAK7	ENST00000378423.1	p21 protein (Cdc42/Rac)-activated kinase 7	6	1	0	1	0	0	0	0	0	0	hsa-miR-519d-3p	-0.28	-0.28	0.74	2005, 2007, 2009, 2011
PARD6B	ENST00000371610.2	par-6 family cell polarity regulator beta	277	1	0	1	0	1	0	0	1	0	hsa-miR-106a-5p	-0.27	-0.28	0.79	2007, 2009, 2011
ANO6	ENST00000320560.8	anoctamin 6	2262	1	1	0	0	1	0	0	1	3	hsa-miR-17-5p	-0.27	-0.27	0.88	2007, 2009, 2011
CNGB3	ENST00000320005.5	cyclic nucleotide gated channel beta 3	5	1	1	0	0	1	0	1	0	1	hsa-miR-106a-5p	-0.27	-0.27	0.8	2009, 2011
NCKAP5	ENST00000409261.1	NCK-associated protein 5	51	1	0	1	0	0	0	0	0	1	hsa-miR-519d-3p	-0.27	-0.27	0.73	2007, 2009, 2011
SYTL4	ENST00000372989.1	synaptotagmin-like 4	84	1	1	0	0	1	0	0	1	1	hsa-miR-17-5p	-0.27	-0.29	0.41	2011
FAM102A	ENST00000373095.1	family with sequence similarity 102, member A	85	3	1	2	0	0	0	0	0	0	hsa-miR-106b-5p	-0.27	-0.34	0.99	2007, 2009, 2011
STK38	ENST00000229812.7	serine/threonine kinase 38	156	1	1	0	0	0	0	0	0	1	hsa-miR-17-5p	-0.27	-0.27	0.96	2005, 2007, 2009, 2011
ATE1	ENST00000369043.3	arginyltransferase 1	237	1	0	1	0	0	0	0	0	2	hsa-miR-106b-5p	-0.27	-0.27	0.74
FOXQ1	ENST00000296839.2	forkhead box Q1	181	1	0	1	0	0	0	0	0	0	hsa-miR-106b-5p	-0.27	-0.27	0.52	2009, 2011
DPYSL5	ENST00000288699.6	dihydropyrimidinase-like 5	315	2	1	1	0	1	0	1	0	0	hsa-miR-519d-3p	-0.27	-0.29	0.95	2005, 2007, 2009, 2011
SGTB	ENST00000381007.4	small glutamine-rich tetratricopeptide repeat (TPR)-containing, beta	205	1	1	0	0	1	0	1	0	1	hsa-miR-17-5p	-0.27	-0.4	0.93	2009, 2011
SLC22A23	ENST00000436008.2	solute carrier family 22, member 23	353	1	1	0	0	0	0	0	0	2	hsa-miR-93-5p	-0.27	-0.29	0.96	2005, 2007, 2011
OSTM1	ENST00000193322.3	osteopetrosis associated transmembrane protein 1	63	1	1	0	0	1	0	1	0	1	hsa-miR-519d-3p	-0.27	-0.39	0.96	2009, 2011
YPEL4	ENST00000524669.1	yippee-like 4 (Drosophila)	5	1	0	1	0	0	0	0	0	0	hsa-miR-106b-5p	-0.27	-0.27	0.73	2005, 2007, 2009, 2011
C2CD2	ENST00000329623.7	C2 calcium-dependent domain containing 2	106	2	2	0	0	2	0	0	2	2	hsa-miR-17-5p	-0.27	-0.39	> 0.99	2005, 2007, 2009, 2011
SRPK2	ENST00000393651.3	SRSF protein kinase 2	381	1	1	0	0	0	0	0	0	0	hsa-miR-20b-5p	-0.27	-0.3	0.96	2009, 2011
TRIM37	ENST00000262294.7	tripartite motif containing 37	1070	1	0	1	0	0	0	0	0	0	hsa-miR-519d-3p	-0.27	-0.27	0.29	2009, 2011
ZBTB43	ENST00000449886.1	zinc finger and BTB domain containing 43	396	1	0	1	0	1	0	1	0	0	hsa-miR-20a-5p	-0.27	-0.27	0.74	2011
KAT2B	ENST00000263754.4	K(lysine) acetyltransferase 2B	117	1	0	1	0	0	0	0	0	0	hsa-miR-519d-3p	-0.27	-0.27	0.73	2005, 2007, 2009, 2011
METAP1	ENST00000296411.6	methionyl aminopeptidase 1	887	1	0	1	0	1	0	1	0	1	hsa-miR-106b-5p	-0.27	-0.4	0.74	2009, 2011
XRN1	ENST00000264951.4	5'-3' exoribonuclease 1	612	2	1	1	0	0	0	0	0	1	hsa-miR-519d-3p	-0.27	-0.27	0.74	2005, 2007, 2009, 2011
CYP2U1	ENST00000332884.6	cytochrome P450, family 2, subfamily U, polypeptide 1	202	1	1	0	0	1	0	1	0	1	hsa-miR-106a-5p	-0.26	-0.28	0.47
PSD	ENST00000020673.5	pleckstrin and Sec7 domain containing	5	1	0	1	0	0	0	0	0	0	hsa-miR-106b-5p	-0.26	-0.26	0.74	2005, 2007, 2009, 2011
TANC1	ENST00000263635.6	tetratricopeptide repeat, ankyrin repeat and coiled-coil containing 1	618	1	1	0	0	1	0	1	0	2	hsa-miR-20a-5p	-0.26	-0.27	0.95	2007, 2009, 2011
RAPGEF4	ENST00000409036.1	Rap guanine nucleotide exchange factor (GEF) 4	60	1	0	1	0	0	0	0	0	3	hsa-miR-106b-5p	-0.26	-0.26	0.74	2005, 2007, 2009, 2011
TBC1D8B	ENST00000357242.5	TBC1 domain family, member 8B (with GRAM domain)	69	1	0	1	0	1	0	1	0	2	hsa-miR-106b-5p	-0.26	-0.28	0.48	2007, 2011
BAHD1	ENST00000416165.1	bromo adjacent homology domain containing 1	76	1	0	1	0	0	0	0	0	0	hsa-miR-519d-3p	-0.26	-0.28	0.74	2005, 2007, 2009, 2011
TNKS2	ENST00000371627.4	tankyrase, TRF1-interacting ankyrin-related ADP-ribose polymerase 2	205	1	1	0	0	1	0	0	1	0	hsa-miR-17-5p	-0.26	-0.27	0.96	2005, 2007, 2009, 2011
ARHGEF10	ENST00000520359.1	Rho guanine nucleotide exchange factor (GEF) 10	326	1	1	0	0	0	0	0	0	0	hsa-miR-519d-3p	-0.26	-0.29	0.96	2011
CEP57	ENST00000325542.5	centrosomal protein 57kDa	289	1	0	1	0	0	0	0	0	1	hsa-miR-106b-5p	-0.26	-0.26	0.74	2011
LRRC55	ENST00000497933.1	leucine rich repeat containing 55	5	1	0	1	0	1	0	1	0	2	hsa-miR-106b-5p	-0.26	-0.26	0.73	2011
GJA1	ENST00000282561.3	gap junction protein, alpha 1, 43kDa	1732	1	0	1	0	0	0	0	0	3	hsa-miR-519d-3p	-0.26	-0.26	0.7
MAP3K8	ENST00000375321.1	mitogen-activated protein kinase kinase kinase 8	22	1	0	1	0	0	0	0	0	0	hsa-miR-106b-5p	-0.26	-0.26	0.59	2005, 2007, 2009, 2011
LIF	ENST00000403987.3	leukemia inhibitory factor	55	1	1	0	0	0	0	0	0	2	hsa-miR-20b-5p	-0.26	-0.29	0.94	2005, 2007, 2009, 2011
RPA2	ENST00000373912.3	replication protein A2, 32kDa	1002	1	0	1	0	0	0	0	0	1	hsa-miR-106b-5p	-0.26	-0.26	0.45	2011
ARL4C	ENST00000390645.2	ADP-ribosylation factor-like 4C	84	1	0	1	0	1	0	1	0	0	hsa-miR-106b-5p	-0.26	-0.29	0.74	2007, 2009, 2011
GOLGA1	ENST00000373555.4	golgin A1	334	1	0	1	0	2	0	0	2	2	hsa-miR-106a-5p	-0.26	-0.26	0.75	2009, 2011
FAM134C	ENST00000309428.5	family with sequence similarity 134, member C	397	1	1	0	0	1	0	0	1	0	hsa-miR-17-5p	-0.26	-0.26	0.96	2005, 2007, 2009, 2011
FRMD4A	ENST00000358621.4	FERM domain containing 4A	192	1	0	1	0	0	0	0	0	0	hsa-miR-106b-5p	-0.26	-0.26	0.74	2005, 2007, 2009, 2011
ZNF704	ENST00000327835.3	zinc finger protein 704	124	3	0	3	0	2	0	1	1	3	hsa-miR-106b-5p	-0.26	-0.41	0.98	2007, 2009, 2011
SNX12	ENST00000374274.3	sorting nexin 12	849	1	0	1	0	0	0	0	0	0	hsa-miR-20a-5p	-0.26	-0.26	0.72
PPP1R15B	ENST00000367188.4	protein phosphatase 1, regulatory subunit 15B	2154	1	0	1	0	2	0	1	1	3	hsa-miR-106b-5p	-0.26	-0.28	0.75	2009, 2011
MAP3K9	ENST00000554752.2	mitogen-activated protein kinase kinase kinase 9	44	1	0	1	0	1	0	1	0	4	hsa-miR-106b-5p	-0.26	-0.26	0.74	2005, 2007, 2009, 2011
TNFAIP1	ENST00000226225.2	tumor necrosis factor, alpha-induced protein 1 (endothelial)	1565	1	0	1	0	0	0	0	0	1	hsa-miR-106b-5p	-0.26	-0.27	0.74	2005, 2007, 2009, 2011
FIBIN	ENST00000318627.2	fin bud initiation factor homolog (zebrafish)	135	1	1	0	0	2	0	1	1	1	hsa-miR-93-5p	-0.26	-0.41	< 0.1	2009, 2011
VPS13C	ENST00000249837.3	vacuolar protein sorting 13 homolog C (S. cerevisiae)	85	1	1	0	0	0	0	0	0	0	hsa-miR-519d-3p	-0.26	-0.26	0.8	2009, 2011
PCNP	ENST00000296024.5	PEST proteolytic signal containing nuclear protein	944	1	0	1	0	0	0	0	0	2	hsa-miR-519d-3p	-0.26	-0.27	0.74
ABHD2	ENST00000352732.5	abhydrolase domain containing 2	210	2	1	1	0	1	0	1	0	4	hsa-miR-519d-3p	-0.26	-0.26	0.99	2005, 2007, 2009, 2011
WAC	ENST00000375664.4	WW domain containing adaptor with coiled-coil	322	1	0	1	0	0	0	0	0	0	hsa-miR-106b-5p	-0.26	-0.26	0.74	2005, 2007, 2009, 2011
SOBP	ENST00000317357.5	sine oculis binding protein homolog (Drosophila)	22	1	0	1	0	0	0	0	0	1	hsa-miR-20a-5p	-0.26	-0.27	0.74	2007, 2009, 2011
TP73	ENST00000378280.1	tumor protein p73	831	1	1	0	0	0	0	0	0	0	hsa-miR-17-5p	-0.26	-0.3	0.95	2011
BHLHE41	ENST00000242728.4	basic helix-loop-helix family, member e41	50	2	0	1	1	0	0	0	0	0	hsa-miR-519d-3p	-0.26	-0.28	0.82	2005, 2007, 2009, 2011
CABLES1	ENST00000256925.7	Cdk5 and Abl enzyme substrate 1	341	2	0	2	0	0	0	0	0	1	hsa-miR-106b-5p	-0.26	-0.26	0.93	2009, 2011
SMOC2	ENST00000356284.2	SPARC related modular calcium binding 2	5	1	0	1	0	0	0	0	0	1	hsa-miR-106a-5p	-0.26	-0.26	0.74	2005, 2007, 2009, 2011
POU6F1	ENST00000389243.4	POU class 6 homeobox 1	135	1	0	1	0	0	0	0	0	2	hsa-miR-106b-5p	-0.26	-0.26	0.74	2009, 2011
TET3	ENST00000409262.3	tet methylcytosine dioxygenase 3	1437	2	0	2	0	2	0	0	2	1	hsa-miR-20a-5p	-0.25	-0.26	0.95	2009, 2011
RSRC2	ENST00000331738.7	arginine/serine-rich coiled-coil 2	320	1	0	1	0	0	0	0	0	0	hsa-miR-519d-3p	-0.25	-0.38	0.74	2007, 2011
RNF38	ENST00000259605.6	ring finger protein 38	348	1	0	1	0	1	0	0	1	1	hsa-miR-106b-5p	-0.25	-0.27	0.73	2007, 2009, 2011
ERBB3	ENST00000267101.3	v-erb-b2 avian erythroblastic leukemia viral oncogene homolog 3	926	1	0	1	0	2	0	2	0	1	hsa-miR-106b-5p	-0.25	-0.25	0.74	2009, 2011
LIN52	ENST00000555028.1	lin-52 homolog (C. elegans)	116	1	0	1	0	1	0	1	0	0	hsa-miR-106b-5p	-0.25	-0.25	0.67
LASP1	ENST00000318008.6	LIM and SH3 protein 1	552	1	0	1	0	0	0	0	0	0	hsa-miR-106b-5p	-0.25	-0.26	0.74	2009, 2011
ZNF70	ENST00000341976.3	zinc finger protein 70	99	2	0	2	0	4	0	4	0	1	hsa-miR-106b-5p	-0.25	-0.31	0.85	2009, 2011
C6orf120	ENST00000332290.2	chromosome 6 open reading frame 120	1415	1	1	0	0	0	0	0	0	1	hsa-miR-17-5p	-0.25	-0.32	0.56	2007, 2011
PPARA	ENST00000396000.2	peroxisome proliferator-activated receptor alpha	82	1	0	1	0	4	0	3	1	4	hsa-miR-20a-5p	-0.25	-0.26	< 0.1	2005, 2007, 2009, 2011
DGKH	ENST00000261491.5	diacylglycerol kinase, eta	46	1	0	1	0	5	0	2	3	3	hsa-miR-106a-5p	-0.25	-0.32	0.79
RAPGEFL1	ENST00000264644.6	Rap guanine nucleotide exchange factor (GEF)-like 1	20	1	0	1	0	0	0	0	0	1	hsa-miR-106b-5p	-0.25	-0.25	0.74	2007, 2009, 2011
KMT2A	ENST00000534358.1	lysine (K)-specific methyltransferase 2A	1092	1	0	1	0	0	0	0	0	1	hsa-miR-20a-5p	-0.25	-0.26	0.74	2011
TCF4	ENST00000354452.3	transcription factor 4	394	1	0	1	0	1	0	1	0	2	hsa-miR-519d-3p	-0.25	-0.26	0.74	2009, 2011
DMRTA2	ENST00000418121.1	DMRT-like family A2	9	1	0	1	0	1	0	1	0	1	hsa-miR-20a-5p	-0.25	-0.26	0.74	2009, 2011
APP	ENST00000346798.3	amyloid beta (A4) precursor protein	4570	1	0	1	0	0	0	0	0	0	hsa-miR-106a-5p	-0.25	-0.26	0.74	2005, 2007, 2009, 2011
MTF1	ENST00000373036.4	metal-regulatory transcription factor 1	98	1	1	0	0	0	0	0	0	2	hsa-miR-519d-3p	-0.25	-0.25	0.96	2007, 2009, 2011
C7orf60	ENST00000297145.4	chromosome 7 open reading frame 60	39	1	0	1	0	0	0	0	0	1	hsa-miR-106a-5p	-0.25	-0.25	0.71	2005, 2007, 2009, 2011
SERTAD2	ENST00000313349.3	SERTA domain containing 2	119	1	1	0	0	1	0	1	0	2	hsa-miR-20a-5p	-0.25	-0.36	0.9	2005, 2007, 2009, 2011
FOXB1	ENST00000396057.4	forkhead box B1	31	1	0	1	0	0	0	0	0	0	hsa-miR-106b-5p	-0.25	-0.3	0.74
DAZAP2	ENST00000412716.3	DAZ associated protein 2	4265	1	0	1	0	0	0	0	0	0	hsa-miR-106b-5p	-0.25	-0.25	ORF	2005, 2007, 2009
PDGFRA	ENST00000257290.5	platelet-derived growth factor receptor, alpha polypeptide	39	2	0	1	1	0	0	0	0	0	hsa-miR-106b-5p	-0.25	-0.25	0.81	2011
TPRG1L	ENST00000378344.2	tumor protein p63 regulated 1-like	203	1	1	0	0	0	0	0	0	1	hsa-miR-519d-3p	-0.25	-0.32	< 0.1	2011
MKL2	ENST00000318282.5	MKL/myocardin-like 2	992	2	0	1	1	2	0	1	1	3	hsa-miR-519d-3p	-0.25	-0.25	0.83	2009, 2011
CNOT6L	ENST00000504123.1	CCR4-NOT transcription complex, subunit 6-like	23	1	1	0	0	0	0	0	0	4	hsa-miR-17-5p	-0.25	-0.25	0.86	2007, 2009, 2011
SHOC2	ENST00000369452.4	soc-2 suppressor of clear homolog (C. elegans)	437	1	0	1	0	0	0	0	0	1	hsa-miR-20a-5p	-0.25	-0.25	0.74	2011
EIF4G2	ENST00000526148.1	eukaryotic translation initiation factor 4 gamma, 2	61971	1	0	1	0	0	0	0	0	0	hsa-miR-106a-5p	-0.25	-0.25	0.74	2005, 2007, 2009, 2011
GBF1	ENST00000369983.3	golgi brefeldin A resistant guanine nucleotide exchange factor 1	1009	1	0	1	0	0	0	0	0	0	hsa-miR-106b-5p	-0.25	-0.25	0.74	2005, 2007, 2009, 2011
NRBP1	ENST00000233557.3	nuclear receptor binding protein 1	455	1	0	1	0	0	0	0	0	0	hsa-miR-106b-5p	-0.25	-0.25	0.51
FURIN	ENST00000268171.3	furin (paired basic amino acid cleaving enzyme)	2306	2	0	1	1	0	0	0	0	1	hsa-miR-20b-5p	-0.25	-0.25	0.78	2005, 2007, 2009, 2011
ANKFY1	ENST00000341657.4	ankyrin repeat and FYVE domain containing 1	969	2	0	2	0	2	0	2	0	1	hsa-miR-106b-5p	-0.25	-0.29	0.93	2005, 2007, 2009, 2011
TXLNA	ENST00000373610.3	taxilin alpha	564	2	0	2	0	0	0	0	0	0	hsa-miR-106b-5p	-0.25	-0.26	0.93	2009, 2011
ZBTB37	ENST00000367701.5	zinc finger and BTB domain containing 37	213	2	1	1	0	5	0	2	3	6	hsa-miR-519d-3p	-0.25	-0.28	0.79
DCUN1D3	ENST00000324344.4	DCN1, defective in cullin neddylation 1, domain containing 3	53	1	0	1	0	0	0	0	0	2	hsa-miR-106b-5p	-0.25	-0.25	0.74	2007, 2009, 2011
LPGAT1	ENST00000366997.4	lysophosphatidylglycerol acyltransferase 1	135	1	0	1	0	0	0	0	0	2	hsa-miR-106b-5p	-0.25	-0.25	0.74	2005, 2007, 2009, 2011
ISM1	ENST00000262487.4	isthmin 1, angiogenesis inhibitor	9	1	0	1	0	0	0	0	0	0	hsa-miR-519d-3p	-0.25	-0.25	0.64	2009, 2011
GINS1	ENST00000429262.2	GINS complex subunit 1 (Psf1 homolog)	56	1	0	1	0	0	0	0	0	2	hsa-miR-519d-3p	-0.25	-0.25	< 0.1
RGL1	ENST00000304685.4	ral guanine nucleotide dissociation stimulator-like 1	188	1	0	1	0	2	0	1	1	4	hsa-miR-519d-3p	-0.25	-0.25	0.45	2005, 2007, 2009, 2011
LRIG1	ENST00000273261.3	leucine-rich repeats and immunoglobulin-like domains 1	241	1	0	1	0	0	0	0	0	0	hsa-miR-20a-5p	-0.25	-0.25	0.74	2005, 2007, 2009, 2011
GTDC1	ENST00000392869.2	glycosyltransferase-like domain containing 1	241	1	0	1	0	1	0	1	0	0	hsa-miR-106b-5p	-0.25	-0.26	0.74	2009, 2011
KLF3	ENST00000261438.5	Kruppel-like factor 3 (basic)	515	1	0	1	0	0	0	0	0	1	hsa-miR-519d-3p	-0.25	-0.32	0.74	2009, 2011
SLC29A2	ENST00000311161.7	solute carrier family 29 (equilibrative nucleoside transporter), member 2	198	1	1	0	0	0	0	0	0	0	hsa-miR-17-5p	-0.25	-0.29	0.48	2009, 2011
KDM2A	ENST00000398645.2	lysine (K)-specific demethylase 2A	729	1	1	0	0	0	0	0	0	0	hsa-miR-17-5p	-0.25	-0.25	0.95	2005, 2007, 2009, 2011
IGF2BP1	ENST00000290341.3	insulin-like growth factor 2 mRNA binding protein 1	460	2	1	1	0	1	0	1	0	3	hsa-miR-519d-3p	-0.25	-0.28	0.9	2007, 2009, 2011
EIF4H	ENST00000265753.8	eukaryotic translation initiation factor 4H	5	1	1	0	0	0	0	0	0	0	hsa-miR-519d-3p	-0.24	-0.24	0.71	2007, 2009, 2011
MAP3K11	ENST00000309100.3	mitogen-activated protein kinase kinase kinase 11	339	1	0	1	0	0	0	0	0	0	hsa-miR-106b-5p	-0.24	-0.24	0.7	2005, 2007, 2009, 2011
KCNB1	ENST00000371741.4	potassium voltage-gated channel, Shab-related subfamily, member 1	5	2	2	0	0	1	0	0	1	2	hsa-miR-519d-3p	-0.24	-0.24	> 0.99
MYO1D	ENST00000318217.5	myosin ID	16	1	0	1	0	0	0	0	0	0	hsa-miR-106b-5p	-0.24	-0.24	0.74	2005, 2007, 2009, 2011
LRRC20	ENST00000355790.4	leucine rich repeat containing 20	159	1	1	0	0	1	0	0	1	0	hsa-miR-20b-5p	-0.24	-0.24	< 0.1	2011
TMEM123	ENST00000361236.3	transmembrane protein 123	2135	1	0	1	0	0	0	0	0	1	hsa-miR-106b-5p	-0.24	-0.25	0.74	2009, 2011
SUMF1	ENST00000272902.5	sulfatase modifying factor 1	1341	1	0	1	0	0	0	0	0	0	hsa-miR-106b-5p	-0.24	-0.24	0.74	2005, 2007, 2009, 2011
MMP24	ENST00000246186.6	matrix metallopeptidase 24 (membrane-inserted)	201	1	1	0	0	0	0	0	0	0	hsa-miR-17-5p	-0.24	-0.24	0.86	2007, 2009, 2011
C2orf69	ENST00000319974.5	chromosome 2 open reading frame 69	82	1	0	1	0	0	0	0	0	2	hsa-miR-106b-5p	-0.24	-0.24	0.74	2009, 2011
FNBP1L	ENST00000370253.2	formin binding protein 1-like	219	1	0	1	0	0	0	0	0	1	hsa-miR-20a-5p	-0.24	-0.24	0.74	2007, 2009, 2011
TSHZ3	ENST00000240587.4	teashirt zinc finger homeobox 3	81	1	0	1	0	0	0	0	0	0	hsa-miR-106b-5p	-0.24	-0.24	0.72	2007, 2009, 2011
PARP6	ENST00000260376.7	poly (ADP-ribose) polymerase family, member 6	867	1	0	1	0	0	0	0	0	0	hsa-miR-106a-5p	-0.24	-0.24	ORF
SSX2IP	ENST00000342203.3	synovial sarcoma, X breakpoint 2 interacting protein	197	1	0	1	0	0	0	0	0	1	hsa-miR-519d-3p	-0.24	-0.31	0.74	2005, 2007, 2009, 2011
CCDC25	ENST00000356537.4	coiled-coil domain containing 25	654	1	0	1	0	0	0	0	0	2	hsa-miR-106a-5p	-0.24	-0.24	0.62	2009, 2011
NOL4	ENST00000261592.5	nucleolar protein 4	12	1	0	1	0	0	0	0	0	0	hsa-miR-106b-5p	-0.24	-0.24	0.74	2007, 2009, 2011
LAMP1	ENST00000332556.4	lysosomal-associated membrane protein 1	566	1	0	1	0	0	0	0	0	1	hsa-miR-519d-3p	-0.24	-0.25	0.71
TRIM66	ENST00000299550.6	tripartite motif containing 66	33	1	0	1	0	2	0	1	1	2	hsa-miR-519d-3p	-0.24	-0.29	0.73	2011
GPR63	ENST00000229955.3	G protein-coupled receptor 63	5	1	1	0	0	2	0	0	2	2	hsa-miR-17-5p	-0.24	-0.24	0.97
KLHL20	ENST00000209884.4	kelch-like family member 20	324	1	0	1	0	0	0	0	0	0	hsa-miR-106b-5p	-0.24	-0.25	0.68	2005, 2007, 2009, 2011
HIF1A	ENST00000323441.6	hypoxia inducible factor 1, alpha subunit (basic helix-loop-helix transcription factor)	1955	1	0	1	0	0	0	0	0	3	hsa-miR-20a-5p	-0.24	-0.24	0.74	2005, 2007, 2009, 2011
CCND1	ENST00000227507.2	cyclin D1	4687	2	0	1	1	0	0	0	0	0	hsa-miR-106a-5p	-0.24	-0.25	0.79	2005, 2007, 2009, 2011
CRIM1	ENST00000280527.2	cysteine rich transmembrane BMP regulator 1 (chordin-like)	4842	1	0	1	0	0	0	0	0	2	hsa-miR-106b-5p	-0.24	-0.24	0.74	2005, 2007, 2009, 2011
CNN1	ENST00000252456.2	calponin 1, basic, smooth muscle	96	1	0	1	0	0	0	0	0	0	hsa-miR-519d-3p	-0.24	-0.24	ORF	2009, 2011
PAF1	ENST00000221265.3	Paf1, RNA polymerase II associated factor, homolog (S. cerevisiae)	490	1	0	1	0	0	0	0	0	0	hsa-miR-106b-5p	-0.24	-0.24	ORF	2007
KLHL28	ENST00000396128.4	kelch-like family member 28	9	2	1	1	0	1	0	1	0	1	hsa-miR-519d-3p	-0.24	-0.39	0.95	2007, 2009, 2011
FAM126B	ENST00000418596.3	family with sequence similarity 126, member B	132	2	0	2	0	1	0	0	1	4	hsa-miR-106b-5p	-0.24	-0.24	0.94	2007, 2009, 2011
ELK4	ENST00000357992.4	ELK4, ETS-domain protein (SRF accessory protein 1)	39	4	0	4	0	0	0	0	0	4	hsa-miR-106b-5p	-0.24	-0.47	> 0.99	2011
TRIM8	ENST00000302424.7	tripartite motif containing 8	525	1	0	1	0	0	0	0	0	0	hsa-miR-106a-5p	-0.24	-0.26	0.74	2009, 2011
UCP3	ENST00000314032.4	uncoupling protein 3 (mitochondrial, proton carrier)	10	1	1	0	0	1	0	1	0	1	hsa-miR-17-5p	-0.24	-0.39	< 0.1	2009, 2011
ZFP91	ENST00000316059.6	ZFP91 zinc finger protein	688	2	1	1	0	0	0	0	0	2	hsa-miR-106a-5p	-0.24	-0.24	> 0.99	2005, 2007, 2009, 2011
PEX5L	ENST00000467460.1	peroxisomal biogenesis factor 5-like	5	1	1	0	0	1	0	1	0	5	hsa-miR-20b-5p	-0.24	-0.24	0.96	2005, 2007, 2009, 2011
TAOK1	ENST00000261716.3	TAO kinase 1	164	2	0	2	0	2	0	1	1	4	hsa-miR-519d-3p	-0.24	-0.26	0.92	2011
FAM117B	ENST00000392238.2	family with sequence similarity 117, member B	245	1	1	0	0	0	0	0	0	1	hsa-miR-17-5p	-0.24	-0.24	0.91	2007, 2009, 2011
TBC1D15	ENST00000550746.1	TBC1 domain family, member 15	1164	2	0	1	1	2	0	1	1	3	hsa-miR-519d-3p	-0.23	-0.38	0.8	2011
FBXO31	ENST00000311635.7	F-box protein 31	48	1	0	1	0	1	1	0	0	1	hsa-miR-106a-5p	-0.23	-0.23	0.74	2009, 2011
ZHX2	ENST00000314393.4	zinc fingers and homeoboxes 2	414	1	0	1	0	0	0	0	0	0	hsa-miR-106b-5p	-0.23	-0.23	0.74	2007, 2009, 2011
ARHGEF3	ENST00000296315.3	Rho guanine nucleotide exchange factor (GEF) 3	359	1	0	1	0	0	0	0	0	2	hsa-miR-106b-5p	-0.23	-0.23	0.74	2005, 2007, 2009, 2011
FBXO39	ENST00000321535.4	F-box protein 39	5	1	0	1	0	0	0	0	0	1	hsa-miR-519d-3p	-0.23	-0.23	< 0.1	2011
PPP1R3B	ENST00000310455.3	protein phosphatase 1, regulatory subunit 3B	20	1	1	0	0	3	0	2	1	1	hsa-miR-519d-3p	-0.23	-0.39	0.97	2009, 2011
CSNK1G1	ENST00000303052.7	casein kinase 1, gamma 1	149	1	0	1	0	0	0	0	0	2	hsa-miR-106b-5p	-0.23	-0.23	0.74	2005, 2007, 2009, 2011
MSL1	ENST00000398532.4	male-specific lethal 1 homolog (Drosophila)	4715	1	0	1	0	0	0	0	0	2	hsa-miR-106b-5p	-0.23	-0.23	0.73	2009, 2011
TBC1D10C	ENST00000526387.1	TBC1 domain family, member 10C	5	1	1	0	0	0	0	0	0	0	hsa-miR-17-5p	-0.23	-0.23	0.25	2009, 2011
DAB2	ENST00000339788.6	Dab, mitogen-responsive phosphoprotein, homolog 2 (Drosophila)	2866	1	0	1	0	0	0	0	0	2	hsa-miR-106b-5p	-0.23	-0.3	0.74	2009, 2011
PDE3B	ENST00000282096.4	phosphodiesterase 3B, cGMP-inhibited	258	1	0	1	0	2	0	2	0	3	hsa-miR-20a-5p	-0.23	-0.32	0.74	2009, 2011
FAM189A1	ENST00000261275.4	family with sequence similarity 189, member A1	12	1	1	0	0	1	0	1	0	0	hsa-miR-519d-3p	-0.23	-0.23	0.87	2009, 2011
IL25	ENST00000329715.2	interleukin 25	5	1	0	1	0	0	0	0	0	0	hsa-miR-106b-5p	-0.23	-0.23	0.72	2007, 2009, 2011
POLQ	ENST00000264233.5	polymerase (DNA directed), theta	51	1	0	1	0	0	0	0	0	1	hsa-miR-106b-5p	-0.23	-0.23	0.65	2007, 2009, 2011
ZNF827	ENST00000379448.4	zinc finger protein 827	17	3	1	2	0	0	0	0	0	0	hsa-miR-17-5p	-0.23	-0.69	> 0.99
SOCS6	ENST00000397942.3	suppressor of cytokine signaling 6	140	1	0	1	0	1	0	0	1	3	hsa-miR-20a-5p	-0.23	-0.23	0.75	2005, 2007, 2009, 2011
KPNA2	ENST00000330459.3	karyopherin alpha 2 (RAG cohort 1, importin alpha 1)	254	1	0	1	0	0	0	0	0	0	hsa-miR-106a-5p	-0.23	-0.38	0.74	2005, 2007, 2009, 2011
SLC45A4	ENST00000519067.1	solute carrier family 45, member 4	418	1	0	1	0	1	0	1	0	2	hsa-miR-20a-5p	-0.23	-0.25	0.74	2009, 2011
FAM3C	ENST00000359943.3	family with sequence similarity 3, member C	15	1	0	1	0	1	1	0	0	0	hsa-miR-519d-3p	-0.23	-0.54	0.74	2009, 2011
PAFAH1B2	ENST00000527958.1	platelet-activating factor acetylhydrolase 1b, catalytic subunit 2 (30kDa)	180	1	0	1	0	0	0	0	0	1	hsa-miR-106b-5p	-0.23	-0.23	0.74	2005, 2007, 2011
PHTF2	ENST00000416283.2	putative homeodomain transcription factor 2	1730	1	0	1	0	0	0	0	0	2	hsa-miR-519d-3p	-0.23	-0.23	0.74	2005, 2007, 2009, 2011
SH2D5	ENST00000375031.1	SH2 domain containing 5	7	1	1	0	0	0	0	0	0	1	hsa-miR-17-5p	-0.23	-0.23	< 0.1	2009, 2011
TMED8	ENST00000216468.7	transmembrane emp24 protein transport domain containing 8	53	1	1	0	0	1	0	1	0	2	hsa-miR-17-5p	-0.23	-0.28	0.92
SCAMP2	ENST00000268099.9	secretory carrier membrane protein 2	101	1	0	1	0	1	0	1	0	0	hsa-miR-106b-5p	-0.23	-0.23	0.74	2009, 2011
KLF12	ENST00000377669.2	Kruppel-like factor 12	251	2	0	2	0	2	0	1	1	4	hsa-miR-519d-3p	-0.23	-0.25	0.91	2005, 2007, 2009, 2011
MAP3K3	ENST00000361357.3	mitogen-activated protein kinase kinase kinase 3	144	1	0	1	0	0	0	0	0	1	hsa-miR-93-5p	-0.23	-0.23	0.74	2005, 2007, 2009, 2011
STX6	ENST00000258301.5	syntaxin 6	348	1	0	1	0	0	0	0	0	1	hsa-miR-106b-5p	-0.23	-0.32	0.74	2005, 2007, 2009, 2011
MAP7	ENST00000354570.3	microtubule-associated protein 7	444	1	0	1	0	3	0	2	1	4	hsa-miR-106b-5p	-0.23	-0.31	0.75	2005, 2007, 2009, 2011
ZBTB33	ENST00000326624.2	zinc finger and BTB domain containing 33	65	1	1	0	0	1	0	0	1	1	hsa-miR-17-5p	-0.23	-0.24	0.86	2009, 2011
B4GALT6	ENST00000306851.5	UDP-Gal:betaGlcNAc beta 1,4- galactosyltransferase, polypeptide 6	146	1	0	1	0	0	0	0	0	4	hsa-miR-93-5p	-0.23	-0.24	0.73	2009, 2011
KCNJ10	ENST00000368089.3	potassium inwardly-rectifying channel, subfamily J, member 10	5	1	1	0	0	0	0	0	0	3	hsa-miR-519d-3p	-0.23	-0.23	0.92	2005, 2007, 2009, 2011
PHF1	ENST00000374512.3	PHD finger protein 1	19	1	0	1	0	0	0	0	0	0	hsa-miR-106b-5p	-0.23	-0.23	0.73	2011
RAB11FIP1	ENST00000287263.4	RAB11 family interacting protein 1 (class I)	106	1	1	0	0	2	0	2	0	2	hsa-miR-20b-5p	-0.23	-0.24	0.96	2005, 2007, 2009, 2011
AEN	ENST00000332810.3	apoptosis enhancing nuclease	610	1	1	0	0	0	0	0	0	2	hsa-miR-20b-5p	-0.23	-0.23	0.82	2009, 2011
FRMD4B	ENST00000398540.3	FERM domain containing 4B	12	1	0	1	0	1	0	1	0	0	hsa-miR-106b-5p	-0.23	-0.25	0.74	2011
FBXO21	ENST00000427718.2	F-box protein 21	1035	1	1	0	0	1	0	1	0	0	hsa-miR-20b-5p	-0.23	-0.31	0.96	2005, 2007, 2009, 2011
RBMS1	ENST00000348849.3	RNA binding motif, single stranded interacting protein 1	90	1	0	1	0	1	0	0	1	0	hsa-miR-106b-5p	-0.23	-0.23	0.79	2011
FRS2	ENST00000550389.1	fibroblast growth factor receptor substrate 2	176	2	2	0	0	1	0	0	1	1	hsa-miR-20b-5p	-0.22	-0.3	> 0.99	2007, 2009, 2011
PRRX1	ENST00000367760.3	paired related homeobox 1	57	1	0	1	0	1	0	1	0	0	hsa-miR-106b-5p	-0.22	-0.27	0.44	2005, 2007, 2009, 2011
SYNE1	ENST00000367255.5	spectrin repeat containing, nuclear envelope 1	144	1	0	1	0	0	0	0	0	0	hsa-miR-519d-3p	-0.22	-0.22	0.74	2009, 2011
NCOA3	ENST00000341724.6	nuclear receptor coactivator 3	282	2	1	1	0	0	0	0	0	3	hsa-miR-20b-5p	-0.22	-0.3	0.99	2005, 2007, 2009, 2011
CREBRF	ENST00000540014.1	CREB3 regulatory factor	24	2	0	1	1	0	0	0	0	3	hsa-miR-519d-3p	-0.22	-0.22	0.81	2005, 2007, 2009, 2011
MTMR3	ENST00000333027.3	myotubularin related protein 3	123	2	0	2	0	0	0	0	0	1	hsa-miR-93-5p	-0.22	-0.26	0.93	2005, 2007, 2009, 2011
SLC25A51	ENST00000380590.3	solute carrier family 25, member 51	170	1	0	1	0	1	0	1	0	2	hsa-miR-106b-5p	-0.22	-0.23	0.74
HMGB3	ENST00000325307.7	high mobility group box 3	295	1	0	1	0	0	0	0	0	0	hsa-miR-106b-5p	-0.22	-0.22	0.74	2005, 2007, 2009, 2011
NETO2	ENST00000562435.1	neuropilin (NRP) and tolloid (TLL)-like 2	723	1	0	1	0	1	0	0	1	3	hsa-miR-519d-3p	-0.22	-0.33	0.74	2005, 2007
PCDHA4	ENST00000530339.1	protocadherin alpha 4	86	2	0	2	0	1	0	0	1	0	hsa-miR-106b-5p	-0.22	-0.36	0.76	2005, 2007, 2009, 2011
PCDHA12	ENST00000398631.2	protocadherin alpha 12	86	2	0	2	0	1	0	0	1	0	hsa-miR-106b-5p	-0.22	-0.36	0.76	2005, 2007, 2009, 2011
PCDHA7	ENST00000525929.1	protocadherin alpha 7	86	2	0	2	0	1	0	0	1	0	hsa-miR-106b-5p	-0.22	-0.36	0.76	2005, 2007, 2009, 2011
PCDHA5	ENST00000529859.1	protocadherin alpha 5	86	2	0	2	0	1	0	0	1	0	hsa-miR-106b-5p	-0.22	-0.36	0.76	2005, 2007, 2009, 2011
PCDHA10	ENST00000307360.5	protocadherin alpha 10	86	2	0	2	0	1	0	0	1	0	hsa-miR-106b-5p	-0.22	-0.36	0.76	2005, 2007, 2009, 2011
PCDHA2	ENST00000526136.1	protocadherin alpha 2	86	2	0	2	0	1	0	0	1	0	hsa-miR-106b-5p	-0.22	-0.36	0.76	2005, 2007, 2009, 2011
BICC1	ENST00000373886.3	bicaudal C homolog 1 (Drosophila)	165	1	1	0	0	2	0	0	2	2	hsa-miR-17-5p	-0.22	-0.22	0.94
WEE1	ENST00000299613.6	WEE1 homolog (S. pombe)	331	1	0	1	0	2	0	2	0	1	hsa-miR-106b-5p	-0.22	-0.27	0.74	2007, 2009, 2011
POU6F2	ENST00000518318.2	POU class 6 homeobox 2	5	1	0	1	0	0	0	0	0	2	hsa-miR-519d-3p	-0.22	-0.22	0.74
CDCA3	ENST00000540683.1	cell division cycle associated 3	1066	1	0	1	0	0	0	0	0	0	hsa-miR-519d-3p	-0.22	-0.22	ORF
ATP1A2	ENST00000361216.3	ATPase, Na+/K+ transporting, alpha 2 polypeptide	5	1	1	0	0	2	0	1	1	2	hsa-miR-17-5p	-0.22	-0.23	0.84	2011
PCDHAC1	ENST00000253807.2	protocadherin alpha subfamily C, 1	86	2	0	2	0	1	0	0	1	0	hsa-miR-106b-5p	-0.22	-0.36	0.76	2005, 2007, 2009, 2011
PCDHA9	ENST00000532602.1	protocadherin alpha 9	86	2	0	2	0	1	0	0	1	0	hsa-miR-106b-5p	-0.22	-0.36	0.76	2011
PCDHA13	ENST00000289272.2	protocadherin alpha 13	86	2	0	2	0	1	0	0	1	0	hsa-miR-106b-5p	-0.22	-0.36	0.76	2005, 2007, 2009, 2011
PCDHA6	ENST00000529310.1	protocadherin alpha 6	86	2	0	2	0	1	0	0	1	0	hsa-miR-106b-5p	-0.22	-0.36	0.76	2005, 2007, 2009, 2011
PCDHA8	ENST00000531613.1	protocadherin alpha 8	86	2	0	2	0	1	0	0	1	0	hsa-miR-106b-5p	-0.22	-0.36	0.76	2005, 2007, 2009, 2011
PCDHA11	ENST00000398640.2	protocadherin alpha 11	86	2	0	2	0	1	0	0	1	0	hsa-miR-106b-5p	-0.22	-0.36	0.76	2009, 2011
PCDHA1	ENST00000504120.2	protocadherin alpha 1	86	2	0	2	0	1	0	0	1	0	hsa-miR-106b-5p	-0.22	-0.36	0.76	2005, 2007, 2009, 2011
PCDHA3	ENST00000522353.2	protocadherin alpha 3	86	2	0	2	0	1	0	0	1	0	hsa-miR-106b-5p	-0.22	-0.36	0.76	2005, 2007, 2009, 2011
CHIC1	ENST00000373504.6	cysteine-rich hydrophobic domain 1	16	1	0	1	0	1	0	1	0	3	hsa-miR-106b-5p	-0.22	-0.32	0.74	2007, 2009, 2011
PGBD5	ENST00000391860.1	piggyBac transposable element derived 5	20	1	0	1	0	2	0	2	0	0	hsa-miR-106b-5p	-0.22	-0.31	0.74	2005, 2007, 2009
MAP3K12	ENST00000267079.2	mitogen-activated protein kinase kinase kinase 12	61	1	0	1	0	0	0	0	0	1	hsa-miR-106b-5p	-0.22	-0.27	0.74	2005, 2007, 2009, 2011
ZNF385A	ENST00000551109.1	zinc finger protein 385A	94	1	0	1	0	0	0	0	0	0	hsa-miR-106b-5p	-0.22	-0.22	0.71	2009, 2011
VPS26A	ENST00000395098.1	vacuolar protein sorting 26 homolog A (S. pombe)	127	1	0	1	0	0	0	0	0	0	hsa-miR-20a-5p	-0.22	-0.25	0.28	2007
PCDHAC2	ENST00000289269.5	protocadherin alpha subfamily C, 2	86	2	0	2	0	1	0	0	1	0	hsa-miR-106b-5p	-0.22	-0.35	0.76	2005, 2007, 2009, 2011
PANX2	ENST00000159647.5	pannexin 2	169	1	0	1	0	0	0	0	0	0	hsa-miR-519d-3p	-0.22	-0.22	0.74	2005, 2007, 2009, 2011
L3MBTL3	ENST00000529410.1	l(3)mbt-like 3 (Drosophila)	60	1	1	0	0	0	0	0	0	0	hsa-miR-17-5p	-0.22	-0.29	0.8	2005, 2007, 2009, 2011
UBE3C	ENST00000348165.5	ubiquitin protein ligase E3C	1332	1	1	0	0	0	0	0	0	2	hsa-miR-106a-5p	-0.22	-0.3	0.78	2005, 2007, 2009, 2011
RGS9BP	ENST00000334176.3	regulator of G protein signaling 9 binding protein	13	1	0	1	0	1	0	1	0	2	hsa-miR-519d-3p	-0.22	-0.23	0.74
ATXN1L	ENST00000427980.2	ataxin 1-like	12	2	1	1	0	0	0	0	0	1	hsa-miR-519d-3p	-0.22	-0.22	0.99	2011
KIAA1522	ENST00000401073.2	KIAA1522	13	1	0	1	0	0	0	0	0	0	hsa-miR-106b-5p	-0.22	-0.22	0.74	2007, 2009, 2011
ARAP2	ENST00000303965.4	ArfGAP with RhoGAP domain, ankyrin repeat and PH domain 2	121	1	0	1	0	0	0	0	0	0	hsa-miR-106b-5p	-0.22	-0.22	0.74	2009, 2011
PFKFB3	ENST00000536985.1	6-phosphofructo-2-kinase/fructose-2,6-biphosphatase 3	29	1	0	1	0	0	0	0	0	4	hsa-miR-106b-5p	-0.22	-0.22	0.74	2009, 2011
RPS6KA1	ENST00000374168.2	ribosomal protein S6 kinase, 90kDa, polypeptide 1	1449	1	0	1	0	0	0	0	0	0	hsa-miR-106b-5p	-0.22	-0.22	0.69	2005, 2007, 2009, 2011
GDF11	ENST00000257868.5	growth differentiation factor 11	847	1	1	0	0	1	0	1	0	0	hsa-miR-17-5p	-0.22	-0.26	0.92	2011
TBCEL	ENST00000422003.2	tubulin folding cofactor E-like	89	2	0	2	0	1	0	1	0	1	hsa-miR-20a-5p	-0.22	-0.55	0.74
SCN2A	ENST00000375437.2	sodium channel, voltage-gated, type II, alpha subunit	7	1	0	1	0	1	0	0	1	1	hsa-miR-106b-5p	-0.21	-0.21	0.76	2007, 2009, 2011
ZNF202	ENST00000336139.4	zinc finger protein 202	704	1	0	1	0	1	0	0	1	0	hsa-miR-106b-5p	-0.21	-0.21	0.68	2009, 2011
RND3	ENST00000375734.2	Rho family GTPase 3	574	1	0	1	0	0	0	0	0	2	hsa-miR-106b-5p	-0.21	-0.27	0.74	2009, 2011
YES1	ENST00000577961.1	v-yes-1 Yamaguchi sarcoma viral oncogene homolog 1	168	1	0	1	0	1	0	0	1	3	hsa-miR-106b-5p	-0.21	-0.22	0.76	2005, 2007, 2009, 2011
MXI1	ENST00000332674.5	MAX interactor 1, dimerization protein	278	2	0	1	1	1	0	1	0	0	hsa-miR-20a-5p	-0.21	-0.25	0.81
LDLRAP1	ENST00000374338.4	low density lipoprotein receptor adaptor protein 1	111	1	1	0	0	1	0	0	1	0	hsa-miR-17-5p	-0.21	-0.21	0.96	2011
SCAMP5	ENST00000425597.3	secretory carrier membrane protein 5	127	1	0	1	0	0	0	0	0	1	hsa-miR-20a-5p	-0.21	-0.21	0.72	2009, 2011
AL163636.6	ENST00000553909.1	Homo sapiens ribonuclease, RNase A family, 4 (RNASE4), transcript variant 4, mRNA.	103	1	0	1	0	0	0	0	0	0	hsa-miR-106b-5p	-0.21	-0.21	ORF
RABEP1	ENST00000262477.6	rabaptin, RAB GTPase binding effector protein 1	1163	2	0	2	0	1	0	0	1	0	hsa-miR-20a-5p	-0.21	-0.37	0.83	2009, 2011
RAD23B	ENST00000358015.3	RAD23 homolog B (S. cerevisiae)	1012	1	0	1	0	1	0	1	0	0	hsa-miR-519d-3p	-0.21	-0.28	0.74	2009, 2011
FZD3	ENST00000240093.3	frizzled family receptor 3	192	1	1	0	0	1	0	1	0	1	hsa-miR-17-5p	-0.21	-0.26	0.96	2011
IPO7	ENST00000379719.3	importin 7	1331	1	0	1	0	1	0	0	1	1	hsa-miR-519d-3p	-0.21	-0.21	0.75	2011
KIRREL	ENST00000368172.1	kin of IRRE like (Drosophila)	493	1	0	1	0	1	0	1	0	2	hsa-miR-106b-5p	-0.21	-0.21	0.74
SUCO	ENST00000367723.4	SUN domain containing ossification factor	86	1	0	1	0	0	0	0	0	0	hsa-miR-106b-5p	-0.21	-0.25	0.73	2005, 2007, 2009, 2011
PTPN3	ENST00000412145.1	protein tyrosine phosphatase, non-receptor type 3	374	1	1	0	0	1	0	1	0	0	hsa-miR-17-5p	-0.21	-0.22	0.96	2005, 2007, 2009, 2011
ATG2B	ENST00000359933.4	autophagy related 2B	146	1	1	0	0	0	0	0	0	5	hsa-miR-17-5p	-0.21	-0.21	0.96	2009, 2011
RUNX3	ENST00000399916.1	runt-related transcription factor 3	378	2	1	1	0	0	0	0	0	0	hsa-miR-106a-5p	-0.21	-0.21	0.93	2009, 2011
NEK9	ENST00000238616.5	NIMA-related kinase 9	733	2	0	2	0	2	0	2	0	1	hsa-miR-106b-5p	-0.21	-0.27	0.93	2005, 2007, 2011
PRKACB	ENST00000370689.2	protein kinase, cAMP-dependent, catalytic, beta	344	1	0	1	0	0	0	0	0	2	hsa-miR-519d-3p	-0.21	-0.21	0.74	2009, 2011
RNF2	ENST00000367510.3	ring finger protein 2	414	1	1	0	0	0	0	0	0	0	hsa-miR-20b-5p	-0.21	-0.32	0.81	2009, 2011
SMAD5	ENST00000545279.1	SMAD family member 5	225	1	0	1	0	1	0	1	0	1	hsa-miR-106b-5p	-0.21	-0.27	0.74	2005, 2007, 2009, 2011
E2F2	ENST00000361729.2	E2F transcription factor 2	96	1	0	1	0	3	0	2	1	0	hsa-miR-106b-5p	-0.21	-0.22	0.74	2009, 2011
FBXW11	ENST00000296933.6	F-box and WD repeat domain containing 11	81	1	0	1	0	0	0	0	0	1	hsa-miR-106b-5p	-0.21	-0.22	0.69	2005, 2007, 2009, 2011
HOXA2	ENST00000222718.5	homeobox A2	14	1	1	0	0	0	0	0	0	2	hsa-miR-519d-3p	-0.21	-0.47	0.6
SLC39A6	ENST00000269187.5	solute carrier family 39 (zinc transporter), member 6	208	1	0	1	0	0	0	0	0	0	hsa-miR-93-5p	-0.21	-0.21	0.3	2011
SNTB2	ENST00000336278.4	syntrophin, beta 2 (dystrophin-associated protein A1, 59kDa, basic component 2)	254	2	0	2	0	1	0	0	1	3	hsa-miR-106b-5p	-0.21	-0.32	0.93	2007, 2009, 2011
SS18L1	ENST00000331758.3	synovial sarcoma translocation gene on chromosome 18-like 1	274	1	0	1	0	1	0	1	0	0	hsa-miR-519d-3p	-0.21	-0.26	0.74	2005, 2007, 2009, 2011
PTEN	ENST00000371953.3	phosphatase and tensin homolog	118	1	0	1	0	0	0	0	0	1	hsa-miR-519d-3p	-0.21	-0.21	0.74	2011
BNC2	ENST00000380672.4	basonuclin 2	770	3	0	2	1	0	0	0	0	3	hsa-miR-106b-5p	-0.21	-0.25	0.95	2005, 2007, 2009, 2011
RNF145	ENST00000274542.2	ring finger protein 145	12145	1	0	1	0	0	0	0	0	2	hsa-miR-106b-5p	-0.21	-0.21	0.53
PLEKHA7	ENST00000531066.1	pleckstrin homology domain containing, family A member 7	40	1	0	1	0	1	0	0	1	0	hsa-miR-519d-3p	-0.21	-0.21	0.78
PURB	ENST00000395699.2	purine-rich element binding protein B	497	2	1	1	0	0	0	0	0	1	hsa-miR-519d-3p	-0.21	-0.49	0.98	2005, 2007, 2009, 2011
ULK1	ENST00000321867.4	unc-51 like autophagy activating kinase 1	3083	1	1	0	0	1	0	0	1	0	hsa-miR-17-5p	-0.21	-0.21	0.97	2007, 2009, 2011
NUBP1	ENST00000283027.5	nucleotide binding protein 1	21	1	0	0	1	0	0	0	0	2	hsa-miR-106a-5p	-0.21	-0.21	0.21
ANKRD13C	ENST00000370944.4	ankyrin repeat domain 13C	369	1	1	0	0	0	0	0	0	0	hsa-miR-519d-3p	-0.21	-0.54	0.93	2007, 2009, 2011
BCL2L2	ENST00000250405.5	BCL2-like 2	1380	2	0	2	0	1	0	1	0	0	hsa-miR-106b-5p	-0.21	-0.23	0.92	2005, 2007, 2009, 2011
PLEKHO2	ENST00000323544.4	pleckstrin homology domain containing, family O member 2	279	1	0	1	0	0	0	0	0	1	hsa-miR-106b-5p	-0.2	-0.2	0.74	2007, 2009, 2011
NHLH1	ENST00000302101.5	nescient helix loop helix 1	5	1	0	1	0	0	0	0	0	0	hsa-miR-106b-5p	-0.2	-0.2	0.74	2005, 2007, 2009, 2011
CSNK1A1	ENST00000261798.5	casein kinase 1, alpha 1	769	1	0	1	0	1	0	1	0	1	hsa-miR-106b-5p	-0.2	-0.36	0.74
FAM199X	ENST00000493442.1	family with sequence similarity 199, X-linked	856	1	0	1	0	0	0	0	0	3	hsa-miR-20a-5p	-0.2	-0.29	0.74	2011
SH3PXD2A	ENST00000369774.4	SH3 and PX domains 2A	152	1	1	0	0	0	0	0	0	4	hsa-miR-519d-3p	-0.2	-0.24	0.96	2007, 2009, 2011
SLITRK2	ENST00000370490.1	SLIT and NTRK-like family, member 2	5	1	1	0	0	0	0	0	0	0	hsa-miR-519d-3p	-0.2	-0.2	0.81	2009, 2011
ZFYVE26	ENST00000347230.4	zinc finger, FYVE domain containing 26	104	2	2	0	0	0	0	0	0	0	hsa-miR-519d-3p	-0.2	-0.45	> 0.99	2005, 2007, 2009, 2011
PAK3	ENST00000372007.5	p21 protein (Cdc42/Rac)-activated kinase 3	8	1	0	1	0	1	0	1	0	3	hsa-miR-519d-3p	-0.2	-0.21	0.74
DNAJC16	ENST00000375847.3	DnaJ (Hsp40) homolog, subfamily C, member 16	366	1	0	1	0	0	0	0	0	0	hsa-miR-20a-5p	-0.2	-0.23	0.74	2007, 2009, 2011
PANK3	ENST00000239231.6	pantothenate kinase 3	522	2	1	1	0	2	0	2	0	5	hsa-miR-106b-5p	-0.2	-0.44	0.97	2009, 2011
MARCH8	ENST00000453424.2	membrane-associated ring finger (C3HC4) 8, E3 ubiquitin protein ligase	48	1	1	0	0	0	0	0	0	0	hsa-miR-17-5p	-0.2	-0.2	0.94	2007, 2009, 2011
PLEKHM1	ENST00000430334.3	pleckstrin homology domain containing, family M (with RUN domain) member 1	90	1	0	1	0	0	0	0	0	0	hsa-miR-106b-5p	-0.2	-0.2	0.74	2005, 2007, 2009, 2011
DIP2A	ENST00000318711.7	DIP2 disco-interacting protein 2 homolog A (Drosophila)	298	1	0	1	0	1	0	1	0	1	hsa-miR-106b-5p	-0.2	-0.2	0.65	2007, 2009, 2011
NEK10	ENST00000295720.6	NIMA-related kinase 10	66	1	0	1	0	0	0	0	0	0	hsa-miR-20a-5p	-0.2	-0.2	0.54
CEP120	ENST00000306467.5	centrosomal protein 120kDa	261	1	1	0	0	0	0	0	0	0	hsa-miR-20b-5p	-0.2	-0.2	0.42	2007, 2009, 2011
KRT81	ENST00000327741.5	keratin 81	49	1	0	1	0	0	0	0	0	0	hsa-miR-106b-5p	-0.2	-0.2	< 0.1	2009, 2011
LMO3	ENST00000354662.1	LIM domain only 3 (rhombotin-like 2)	7	1	0	1	0	1	0	0	1	2	hsa-miR-519d-3p	-0.2	-0.31	0.77	2005, 2007, 2009, 2011
ATXN1	ENST00000244769.4	ataxin 1	106	3	0	2	1	1	0	0	1	5	hsa-miR-106a-5p	-0.2	-0.23	0.94	2005, 2007, 2009, 2011
TLE4	ENST00000376544.3	transducin-like enhancer of split 4 (E(sp1) homolog, Drosophila)	369	1	0	1	0	0	0	0	0	0	hsa-miR-106b-5p	-0.2	-0.2	0.74	2005, 2007, 2009, 2011
ZNF697	ENST00000421812.2	zinc finger protein 697	43	1	0	1	0	1	0	1	0	3	hsa-miR-519d-3p	-0.2	-0.2	0.72	2007, 2009, 2011
ZNF362	ENST00000539719.1	zinc finger protein 362	27	1	0	1	0	0	0	0	0	1	hsa-miR-20a-5p	-0.2	-0.2	0.74	2005, 2007, 2009, 2011
CPEB3	ENST00000412050.4	cytoplasmic polyadenylation element binding protein 3	48	1	0	1	0	0	0	0	0	1	hsa-miR-106b-5p	-0.2	-0.2	0.74	2009, 2011
QKI	ENST00000392127.2	QKI, KH domain containing, RNA binding	323	1	0	1	0	1	0	1	0	5	hsa-miR-106b-5p	-0.2	-0.2	0.74	2005, 2007, 2011
SLC16A12	ENST00000341233.4	solute carrier family 16, member 12	35	1	0	1	0	1	0	1	0	1	hsa-miR-106b-5p	-0.2	-0.2	0.73	2009
NBEA	ENST00000379939.2	neurobeachin	5	1	0	1	0	1	0	1	0	1	hsa-miR-20a-5p	-0.2	-0.2	0.74	2005, 2007, 2009, 2011
FAM117A	ENST00000240364.2	family with sequence similarity 117, member A	185	1	0	1	0	1	0	0	1	0	hsa-miR-106b-5p	-0.2	-0.2	0.67	2007, 2009, 2011
SH3BP5	ENST00000383791.3	SH3-domain binding protein 5 (BTK-associated)	4289	1	0	1	0	2	0	1	1	1	hsa-miR-106b-5p	-0.2	-0.22	0.75	2005, 2007, 2009, 2011
PKN2	ENST00000370521.3	protein kinase N2	747	1	0	1	0	0	0	0	0	3	hsa-miR-106b-5p	-0.2	-0.21	0.74	2007, 2009, 2011
RB1CC1	ENST00000025008.5	RB1-inducible coiled-coil 1	621	1	0	1	0	0	0	0	0	0	hsa-miR-106b-5p	-0.2	-0.21	0.74	2009, 2011
PLAG1	ENST00000316981.3	pleiomorphic adenoma gene 1	58	1	0	1	0	0	0	0	0	1	hsa-miR-20a-5p	-0.2	-0.24	0.74	2005, 2007, 2009, 2011
AJUBA	ENST00000262713.2	ajuba LIM protein	871	1	0	1	0	0	0	0	0	1	hsa-miR-519d-3p	-0.2	-0.21	0.74	2005, 2007, 2009, 2011
DOCK4	ENST00000428084.1	dedicator of cytokinesis 4	211	1	1	0	0	0	0	0	0	3	hsa-miR-17-5p	-0.2	-0.2	0.92	2009, 2011
ARHGEF11	ENST00000368194.3	Rho guanine nucleotide exchange factor (GEF) 11	346	1	0	1	0	0	0	0	0	1	hsa-miR-106a-5p	-0.2	-0.2	0.74	2005, 2007, 2009, 2011
TP53INP2	ENST00000374810.3	tumor protein p53 inducible nuclear protein 2	12	1	0	1	0	0	0	0	0	0	hsa-miR-20a-5p	-0.2	-0.2	0.74	2005, 2007, 2011
AHCTF1	ENST00000366508.1	AT hook containing transcription factor 1	5	1	0	1	0	0	0	0	0	0	hsa-miR-20a-5p	-0.2	-0.2	0.6	2007
ZNF25	ENST00000302609.7	zinc finger protein 25	11	1	1	0	0	0	0	0	0	0	hsa-miR-519d-3p	-0.2	-0.2	< 0.1	2007, 2009, 2011
SNX8	ENST00000222990.3	sorting nexin 8	303	1	1	0	0	0	0	0	0	0	hsa-miR-17-5p	-0.2	-0.21	0.95	2011
SFMBT1	ENST00000394752.3	Scm-like with four mbt domains 1	116	2	0	2	0	3	0	1	2	2	hsa-miR-106b-5p	-0.2	-0.42	0.94	2005, 2007, 2009, 2011
SORL1	ENST00000260197.7	sortilin-related receptor, L(DLR class) A repeats containing	40	1	0	1	0	0	0	0	0	1	hsa-miR-519d-3p	-0.2	-0.2	0.74	2005, 2007, 2009, 2011
MIER2	ENST00000264819.4	mesoderm induction early response 1, family member 2	137	1	1	0	0	0	0	0	0	0	hsa-miR-519d-3p	-0.19	-0.19	0.93	2007, 2009, 2011
FXR1	ENST00000357559.4	fragile X mental retardation, autosomal homolog 1	434	1	0	1	0	1	0	0	1	1	hsa-miR-106b-5p	-0.19	-0.2	0.75	2009, 2011
SASH1	ENST00000367467.3	SAM and SH3 domain containing 1	79	1	0	1	0	0	0	0	0	0	hsa-miR-519d-3p	-0.19	-0.19	0.74	2005, 2007, 2009, 2011
ATG2A	ENST00000421419.2	autophagy related 2A	3795	1	0	1	0	0	0	0	0	0	hsa-miR-106b-5p	-0.19	-0.19	0.74	2007, 2009, 2011
CSF1	ENST00000329608.6	colony stimulating factor 1 (macrophage)	290	1	0	1	0	0	0	0	0	1	hsa-miR-106b-5p	-0.19	-0.19	0.74
GLTSCR1L	ENST00000314073.5	GLTSCR1-like	59	1	0	1	0	1	0	0	1	0	hsa-miR-106b-5p	-0.19	-0.19	0.6	2009, 2011
HOOK3	ENST00000307602.4	hook microtubule-tethering protein 3	403	2	1	1	0	3	0	3	0	1	hsa-miR-106a-5p	-0.19	-0.28	0.99	2011
TMEM168	ENST00000312814.6	transmembrane protein 168	195	1	0	1	0	3	0	2	1	2	hsa-miR-106b-5p	-0.19	-0.26	0.74	2007, 2009, 2011
LYSMD3	ENST00000509384.1	LysM, putative peptidoglycan-binding, domain containing 3	92	1	0	1	0	0	0	0	0	2	hsa-miR-106b-5p	-0.19	-0.2	< 0.1	2011
MXD1	ENST00000264444.2	MAX dimerization protein 1	183	1	0	1	0	1	0	0	1	0	hsa-miR-20b-5p	-0.19	-0.19	0.76	2009, 2011
IKZF4	ENST00000262032.5	IKAROS family zinc finger 4 (Eos)	329	1	1	0	0	2	0	0	2	1	hsa-miR-17-5p	-0.19	-0.2	0.89	2007, 2009, 2011
YTHDF3	ENST00000539294.1	YTH domain family, member 3	444	2	0	1	1	0	0	0	0	0	hsa-miR-106b-5p	-0.19	-0.19	0.8	2005, 2007, 2009, 2011
PRR14L	ENST00000434485.1	proline rich 14-like	39	1	0	1	0	1	0	1	0	2	hsa-miR-519d-3p	-0.19	-0.19	0.74	2011
FGF4	ENST00000168712.1	fibroblast growth factor 4	5	1	0	1	0	0	0	0	0	0	hsa-miR-106b-5p	-0.19	-0.19	0.45	2009, 2011
KIF3B	ENST00000375712.3	kinesin family member 3B	182	1	0	1	0	2	0	1	1	0	hsa-miR-106b-5p	-0.19	-0.19	0.77	2005, 2007, 2009, 2011
GDA	ENST00000358399.3	guanine deaminase	5	1	0	1	0	2	0	1	1	3	hsa-miR-106b-5p	-0.19	-0.19	0.73	2009, 2011
RAB5B	ENST00000553116.1	RAB5B, member RAS oncogene family	14	2	1	1	0	0	0	0	0	1	hsa-miR-93-5p	-0.19	-0.56	0.99	2005, 2007, 2009, 2011
XKR4	ENST00000327381.6	XK, Kell blood group complex subunit-related family, member 4	5	1	0	1	0	5	0	1	4	11	hsa-miR-519d-3p	-0.19	-0.19	0.78
MID1	ENST00000453318.2	midline 1 (Opitz/BBB syndrome)	677	1	0	1	0	0	0	0	0	2	hsa-miR-20a-5p	-0.19	-0.19	0.74	2011
TMEM200C	ENST00000581347.2	transmembrane protein 200C	54	1	1	0	0	3	0	1	2	1	hsa-miR-106a-5p	-0.19	-0.38	0.97
SRCIN1	ENST00000264659.7	SRC kinase signaling inhibitor 1	5	1	1	0	0	0	0	0	0	0	hsa-miR-17-5p	-0.19	-0.19	0.95	2011
EIF5A2	ENST00000474096.1	eukaryotic translation initiation factor 5A2	443	1	0	1	0	3	1	2	0	1	hsa-miR-106b-5p	-0.19	-0.71	0.72	2005, 2007, 2009, 2011
ITCH	ENST00000374864.4	itchy E3 ubiquitin protein ligase	769	1	0	1	0	1	0	0	1	1	hsa-miR-106b-5p	-0.19	-0.22	0.74	2011
PHF6	ENST00000332070.3	PHD finger protein 6	630	1	1	0	0	0	0	0	0	0	hsa-miR-17-5p	-0.18	-0.18	0.79	2005, 2007, 2009, 2011
BICD2	ENST00000356884.6	bicaudal D homolog 2 (Drosophila)	38	1	0	1	0	0	0	0	0	0	hsa-miR-106b-5p	-0.18	-0.18	0.74	2005, 2007, 2009, 2011
KIAA0922	ENST00000409663.3	KIAA0922	313	1	0	1	0	0	0	0	0	0	hsa-miR-20a-5p	-0.18	-0.32	0.74	2005, 2007, 2009, 2011
OCRL	ENST00000371113.4	oculocerebrorenal syndrome of Lowe	818	1	0	1	0	1	0	1	0	1	hsa-miR-106b-5p	-0.18	-0.18	0.43	2005, 2007, 2009, 2011
SNX9	ENST00000392185.3	sorting nexin 9	210	1	0	1	0	0	0	0	0	1	hsa-miR-519d-3p	-0.18	-0.35	0.74	2009, 2011
BBX	ENST00000415149.2	bobby sox homolog (Drosophila)	141	1	0	1	0	0	0	0	0	0	hsa-miR-106b-5p	-0.18	-0.19	0.73	2011
MCC	ENST00000302475.4	mutated in colorectal cancers	115	1	0	1	0	0	0	0	0	2	hsa-miR-20a-5p	-0.18	-0.21	0.6	2011
CTDSPL2	ENST00000260327.4	CTD (carboxy-terminal domain, RNA polymerase II, polypeptide A) small phosphatase like 2	457	1	0	1	0	0	0	0	0	1	hsa-miR-519d-3p	-0.18	-0.19	0.74	2007, 2009, 2011
WDR82	ENST00000296490.3	WD repeat domain 82	319	1	0	1	0	2	0	2	0	0	hsa-miR-20a-5p	-0.18	-0.19	0.2	2009, 2011
RBM20	ENST00000369519.3	RNA binding motif protein 20	7	1	0	1	0	1	0	0	1	0	hsa-miR-20b-5p	-0.18	-0.23	0.75	2011
NKX3-2	ENST00000382438.5	NK3 homeobox 2	36	1	0	1	0	0	0	0	0	0	hsa-miR-106b-5p	-0.18	-0.27	0.74	2009, 2011
NR2C2	ENST00000425241.1	nuclear receptor subfamily 2, group C, member 2	227	1	0	1	0	3	1	1	1	3	hsa-miR-20a-5p	-0.18	-0.28	0.75	2007, 2009, 2011
CXorf56	ENST00000320339.4	chromosome X open reading frame 56	279	1	1	0	0	2	1	0	1	0	hsa-miR-93-5p	-0.18	-0.39	< 0.1
NRIP3	ENST00000309166.3	nuclear receptor interacting protein 3	58	1	1	0	0	0	0	0	0	2	hsa-miR-17-5p	-0.18	-0.21	0.67	2011
HEG1	ENST00000311127.4	heart development protein with EGF-like domains 1	380	1	1	0	0	2	0	2	0	1	hsa-miR-106a-5p	-0.18	-0.18	0.94	2009, 2011
SLC35F3	ENST00000366618.3	solute carrier family 35, member F3	5	1	0	1	0	0	0	0	0	0	hsa-miR-106b-5p	-0.18	-0.18	< 0.1
GCNT4	ENST00000322348.4	glucosaminyl (N-acetyl) transferase 4, core 2	19	1	0	1	0	1	0	1	0	2	hsa-miR-20a-5p	-0.18	-0.19	< 0.1
NIN	ENST00000389868.3	ninein (GSK3B interacting protein)	594	1	1	0	0	1	0	1	0	1	hsa-miR-17-5p	-0.18	-0.18	0.78	2009, 2011
ZNF618	ENST00000288466.7	zinc finger protein 618	778	1	0	1	0	2	0	1	1	3	hsa-miR-106b-5p	-0.18	-0.18	0.7	2007, 2009, 2011
TET1	ENST00000373644.4	tet methylcytosine dioxygenase 1	5	1	0	1	0	0	0	0	0	1	hsa-miR-519d-3p	-0.18	-0.18	0.74	2005, 2007, 2009, 2011
NEURL1B	ENST00000369800.5	neuralized homolog 1B (Drosophila)	5	1	0	1	0	0	0	0	0	1	hsa-miR-106b-5p	-0.18	-0.18	0.74	2011
SNX21	ENST00000462307.1	sorting nexin family member 21	343	1	0	1	0	0	0	0	0	1	hsa-miR-106b-5p	-0.18	-0.26	0.65	2007, 2009, 2011
MAPK4	ENST00000592595.1	mitogen-activated protein kinase 4	77	1	0	1	0	0	0	0	0	1	hsa-miR-106b-5p	-0.18	-0.22	0.72	2005, 2007, 2009, 2011
PTPRD	ENST00000381196.4	protein tyrosine phosphatase, receptor type, D	101	2	0	2	0	0	0	0	0	0	hsa-miR-20a-5p	-0.18	-0.39	0.93	2007, 2009, 2011
CEP170	ENST00000366542.1	centrosomal protein 170kDa	6	1	0	1	0	0	0	0	0	1	hsa-miR-106b-5p	-0.18	-0.18	0.64	2011
FAM216B	ENST00000537894.1	family with sequence similarity 216, member B	5	1	0	1	0	0	0	0	0	2	hsa-miR-106b-5p	-0.18	-0.18	0.18
TP53INP1	ENST00000448464.2	tumor protein p53 inducible nuclear protein 1	39	2	0	1	1	1	0	1	0	2	hsa-miR-106a-5p	-0.18	-0.33	0.8	2005, 2007, 2009, 2011
KIAA1671	ENST00000401395.1	KIAA1671	549	1	1	0	0	0	0	0	0	0	hsa-miR-93-5p	-0.18	-0.18	0.91	2011
ABCG4	ENST00000307417.3	ATP-binding cassette, sub-family G (WHITE), member 4	5	1	1	0	0	0	0	0	0	0	hsa-miR-17-5p	-0.18	-0.18	0.87	2009, 2011
GMPR	ENST00000259727.4	guanosine monophosphate reductase	49	1	0	0	1	1	0	1	0	0	hsa-miR-519d-3p	-0.18	-0.2	0.27
CANT1	ENST00000392446.5	calcium activated nucleotidase 1	538	1	0	1	0	0	0	0	0	0	hsa-miR-519d-3p	-0.18	-0.19	< 0.1	2009, 2011
AGO1	ENST00000373204.4	argonaute RISC catalytic component 1	402	2	0	1	1	1	0	1	0	0	hsa-miR-106b-5p	-0.18	-0.18	0.81	2005, 2007, 2009, 2011
GPC6	ENST00000377047.4	glypican 6	410	1	0	1	0	0	0	0	0	1	hsa-miR-20a-5p	-0.18	-0.18	0.74	2011
ZDHHC8	ENST00000334554.7	zinc finger, DHHC-type containing 8	5	1	1	0	0	0	0	0	0	0	hsa-miR-17-5p	-0.18	-0.18	0.85	2011
EPHB4	ENST00000360620.3	EPH receptor B4	350	1	0	1	0	0	0	0	0	0	hsa-miR-106b-5p	-0.18	-0.18	0.74	2009, 2011
ERO1LB	ENST00000354619.5	ERO1-like beta (S. cerevisiae)	478	1	0	1	0	0	0	0	0	2	hsa-miR-519d-3p	-0.18	-0.19	0.55	2011
DCBLD2	ENST00000326840.6	discoidin, CUB and LCCL domain containing 2	798	1	0	1	0	1	0	1	0	1	hsa-miR-106b-5p	-0.18	-0.23	0.74	2005, 2007, 2009, 2011
KIAA0247	ENST00000342745.4	KIAA0247	161	2	1	1	0	1	0	0	1	0	hsa-miR-519d-3p	-0.17	-0.17	0.94	2009, 2011
GRIK1-AS2	ENST00000333765.4	GRIK1 antisense RNA 2	5	1	0	0	1	0	0	0	0	0	hsa-miR-106a-5p	-0.17	-0.17	ORF
PDS5A	ENST00000303538.8	PDS5, regulator of cohesion maintenance, homolog A (S. cerevisiae)	1518	1	0	0	1	1	1	0	0	0	hsa-miR-519d-3p	-0.17	-0.18	0.2
RACGAP1	ENST00000427314.2	Rac GTPase activating protein 1	19	1	0	1	0	2	0	2	0	0	hsa-miR-106b-5p	-0.17	-0.32	0.74	2009, 2011
AAK1	ENST00000409085.4	AP2 associated kinase 1	27	2	2	0	0	4	0	4	0	8	hsa-miR-93-5p	-0.17	-0.22	> 0.99	2007, 2009, 2011
SIRPA	ENST00000400068.3	signal-regulatory protein alpha	1235	1	1	0	0	0	0	0	0	1	hsa-miR-17-5p	-0.17	-0.2	0.79	2009, 2011
TRIM44	ENST00000299413.5	tripartite motif containing 44	4203	1	0	1	0	1	0	1	0	3	hsa-miR-519d-3p	-0.17	-0.18	0.72	2011
SKI	ENST00000378536.4	v-ski avian sarcoma viral oncogene homolog	613	1	0	1	0	0	0	0	0	1	hsa-miR-106b-5p	-0.17	-0.17	0.74	2005, 2007, 2009, 2011
FGD1	ENST00000375135.3	FYVE, RhoGEF and PH domain containing 1	138	1	0	1	0	0	0	0	0	0	hsa-miR-93-5p	-0.17	-0.17	0.73	2005, 2007, 2009, 2011
LPPR5	ENST00000370188.3	Lipid phosphate phosphatase-related protein type 5	23	1	0	0	1	0	0	0	0	1	hsa-miR-519d-3p	-0.17	-0.17	0.22
CAPN15	ENST00000219611.2	calpain 15	5	1	1	0	0	0	0	0	0	0	hsa-miR-17-5p	-0.17	-0.17	0.95	2005, 2007, 2009, 2011
SIRT7	ENST00000328666.6	sirtuin 7	8	1	0	1	0	0	0	0	0	0	hsa-miR-106b-5p	-0.17	-0.17	0.74	2009, 2011
BCL2L11	ENST00000393256.3	BCL2-like 11 (apoptosis facilitator)	105	2	1	0	1	0	0	0	0	3	hsa-miR-20b-5p	-0.17	-0.21	0.94	2005, 2007, 2009, 2011
NPAS3	ENST00000346562.2	neuronal PAS domain protein 3	9	1	0	1	0	0	0	0	0	0	hsa-miR-20a-5p	-0.17	-0.17	0.74	2005, 2007, 2009, 2011
PLS1	ENST00000457734.2	plastin 1	467	1	1	0	0	1	0	0	1	2	hsa-miR-519d-3p	-0.17	-0.18	< 0.1	2005, 2007, 2009, 2011
FSD1L	ENST00000374710.3	fibronectin type III and SPRY domain containing 1-like	16	1	1	0	0	3	0	1	2	3	hsa-miR-17-5p	-0.17	-0.2	0.95
HECA	ENST00000367658.2	headcase homolog (Drosophila)	783	1	0	1	0	0	0	0	0	0	hsa-miR-106b-5p	-0.17	-0.17	0.74	2005, 2007, 2009, 2011
SYAP1	ENST00000380155.3	synapse associated protein 1	2689	1	0	1	0	3	0	3	0	1	hsa-miR-519d-3p	-0.17	-0.28	0.74	2005, 2007, 2011
STYX	ENST00000354586.4	serine/threonine/tyrosine interacting protein	250	1	0	1	0	1	0	0	1	0	hsa-miR-106b-5p	-0.17	-0.31	0.79	2005, 2007, 2009, 2011
GABBR2	ENST00000259455.2	gamma-aminobutyric acid (GABA) B receptor, 2	214	1	1	0	0	0	0	0	0	0	hsa-miR-519d-3p	-0.17	-0.17	0.85	2007, 2009, 2011
CCND2	ENST00000261254.3	cyclin D2	66	1	0	1	0	0	0	0	0	0	hsa-miR-93-5p	-0.17	-0.2	0.74	2005, 2007, 2009, 2011
EXPH5	ENST00000265843.4	exophilin 5	49	1	0	1	0	0	0	0	0	0	hsa-miR-106a-5p	-0.17	-0.2	0.74	2011
FAM131B	ENST00000443739.2	family with sequence similarity 131, member B	5	1	0	1	0	1	0	1	0	1	hsa-miR-519d-3p	-0.17	-0.17	0.72	2011
CSRNP3	ENST00000314499.7	cysteine-serine-rich nuclear protein 3	24	2	1	1	0	1	0	0	1	4	hsa-miR-519d-3p	-0.17	-0.17	> 0.99	2007, 2009, 2011
PHLPP2	ENST00000568954.1	PH domain and leucine rich repeat protein phosphatase 2	172	1	0	1	0	2	0	0	2	3	hsa-miR-519d-3p	-0.17	-0.17	0.78	2007, 2009, 2011
LAMTOR1	ENST00000538404.1	late endosomal/lysosomal adaptor, MAPK and MTOR activator 1	1317	1	0	1	0	0	0	0	0	0	hsa-miR-20a-5p	-0.17	-0.17	ORF
ZDHHC9	ENST00000357166.6	zinc finger, DHHC-type containing 9	1203	2	0	2	0	0	0	0	0	0	hsa-miR-519d-3p	-0.17	-0.31	0.45	2005, 2007, 2009, 2011
PURG	ENST00000475541.1	purine-rich element binding protein G	29	1	1	0	0	1	0	1	0	0	hsa-miR-519d-3p	-0.17	-0.39	0.88
HS2ST1	ENST00000370550.5	heparan sulfate 2-O-sulfotransferase 1	787	1	0	1	0	0	0	0	0	0	hsa-miR-106b-5p	-0.17	-0.17	0.43	2011
ENTPD4	ENST00000358689.4	ectonucleoside triphosphate diphosphohydrolase 4	465	1	0	1	0	1	0	1	0	1	hsa-miR-519d-3p	-0.17	-0.22	0.74	2011
NFIB	ENST00000397575.3	nuclear factor I/B	1149	1	0	1	0	1	0	1	0	4	hsa-miR-106b-5p	-0.17	-0.2	0.74	2007, 2009, 2011
SETD7	ENST00000274031.3	SET domain containing (lysine methyltransferase) 7	76	1	0	1	0	0	0	0	0	2	hsa-miR-106b-5p	-0.17	-0.2	< 0.1	2011
ZBTB8A	ENST00000316459.4	zinc finger and BTB domain containing 8A	287	1	1	0	0	4	0	3	1	0	hsa-miR-17-5p	-0.17	-0.2	0.58	2009, 2011
TVP23B	ENST00000307767.8	trans-golgi network vesicle protein 23 homolog B (S. cerevisiae)	5	1	0	1	0	0	0	0	0	0	hsa-miR-519d-3p	-0.17	-0.17	0.46	2011
FAT2	ENST00000261800.5	FAT atypical cadherin 2	5	2	0	2	0	0	0	0	0	0	hsa-miR-519d-3p	-0.16	-0.16	0.92	2005, 2007, 2009, 2011
SALL3	ENST00000575389.2	sal-like 3 (Drosophila)	64	1	0	1	0	1	0	0	1	2	hsa-miR-20a-5p	-0.16	-0.25	0.74
RAB30	ENST00000533486.1	RAB30, member RAS oncogene family	274	1	0	1	0	1	0	0	1	4	hsa-miR-106b-5p	-0.16	-0.17	0.75	2005, 2007, 2009
MAP3K1	ENST00000399503.3	mitogen-activated protein kinase kinase kinase 1, E3 ubiquitin protein ligase	137	1	0	1	0	0	0	0	0	1	hsa-miR-106b-5p	-0.16	-0.16	0.74	2011
PCMTD1	ENST00000360540.5	protein-L-isoaspartate (D-aspartate) O-methyltransferase domain containing 1	136	1	1	0	0	0	0	0	0	1	hsa-miR-17-5p	-0.16	-0.16	0.73	2009, 2011
CDH24	ENST00000397359.3	cadherin 24, type 2	44	1	0	0	1	0	0	0	0	0	hsa-miR-519d-3p	-0.16	-0.17	0.26	2011
GRHL2	ENST00000251808.3	grainyhead-like 2 (Drosophila)	5	1	0	1	0	0	0	0	0	1	hsa-miR-106a-5p	-0.16	-0.16	0.74	2007, 2009, 2011
EDA2R	ENST00000374719.3	ectodysplasin A2 receptor	64	1	1	0	0	0	0	0	0	1	hsa-miR-17-5p	-0.16	-0.16	< 0.1
SLC4A4	ENST00000340595.3	solute carrier family 4 (sodium bicarbonate cotransporter), member 4	400	1	0	1	0	0	0	0	0	0	hsa-miR-106b-5p	-0.16	-0.17	0.74	2009, 2011
SLC7A2	ENST00000494857.1	solute carrier family 7 (cationic amino acid transporter, y+ system), member 2	1233	1	0	1	0	3	0	0	3	1	hsa-miR-519d-3p	-0.16	-0.17	0.12	2011
TRAPPC10	ENST00000291574.4	trafficking protein particle complex 10	302	1	1	0	0	0	0	0	0	0	hsa-miR-20b-5p	-0.16	-0.16	0.9	2009, 2011
TNS1	ENST00000171887.4	tensin 1	591	1	0	1	0	0	0	0	0	2	hsa-miR-519d-3p	-0.16	-0.16	0.74	2009, 2011
SCRT2	ENST00000246104.6	scratch homolog 2, zinc finger protein (Drosophila)	5	1	0	1	0	0	0	0	0	0	hsa-miR-106b-5p	-0.16	-0.16	0.69	2005, 2007, 2009, 2011
BECN1	ENST00000438274.3	beclin 1, autophagy related	2879	1	0	0	1	0	0	0	0	1	hsa-miR-519d-3p	-0.16	-0.16	0.26	2009, 2011
ZNF805	ENST00000535550.1	zinc finger protein 805	58	1	1	0	0	4	0	1	3	2	hsa-miR-519d-3p	-0.16	-0.25	0.12
ARHGEF18	ENST00000319670.9	Rho/Rac guanine nucleotide exchange factor (GEF) 18	2596	1	1	0	0	0	0	0	0	0	hsa-miR-20b-5p	-0.16	-0.16	0.96	2005, 2007, 2009, 2011
TENM1	ENST00000371130.3	teneurin transmembrane protein 1	5	1	0	1	0	1	0	1	0	2	hsa-miR-106b-5p	-0.16	-0.16	0.74	2007, 2009, 2011
BMP2K	ENST00000335016.5	BMP2 inducible kinase	164	1	0	1	0	1	0	0	1	0	hsa-miR-106b-5p	-0.16	-0.16	0.76
WDFY3	ENST00000322366.6	WD repeat and FYVE domain containing 3	596	1	0	1	0	0	0	0	0	3	hsa-miR-20a-5p	-0.16	-0.16	0.73	2005, 2007, 2009, 2011
FBXO28	ENST00000424254.2	F-box protein 28	461	1	1	0	0	0	0	0	0	2	hsa-miR-106a-5p	-0.16	-0.34	0.83	2011
PLEKHA8	ENST00000449726.1	pleckstrin homology domain containing, family A (phosphoinositide binding specific) member 8	661	1	0	1	0	0	0	0	0	3	hsa-miR-20a-5p	-0.16	-0.17	0.74	2011
LHX9	ENST00000367390.3	LIM homeobox 9	40	1	0	1	0	0	0	0	0	2	hsa-miR-106b-5p	-0.16	-0.22	0.72
VWA7	ENST00000375686.3	von Willebrand factor A domain containing 7	53	1	0	1	0	0	0	0	0	0	hsa-miR-106b-5p	-0.16	-0.17	< 0.1
VEGFA	ENST00000417285.2	vascular endothelial growth factor A	907	1	0	1	0	0	0	0	0	0	hsa-miR-106b-5p	-0.16	-0.16	0.73	2007, 2009, 2011
CCNJ	ENST00000265992.5	cyclin J	5	1	0	1	0	0	0	0	0	2	hsa-miR-20a-5p	-0.16	-0.16	0.73	2005, 2007, 2009, 2011
DEDD	ENST00000368006.3	death effector domain containing	239	1	0	1	0	0	0	0	0	3	hsa-miR-106b-5p	-0.16	-0.29	0.56	2005, 2007, 2011
MAK16	ENST00000360128.6	MAK16 homolog (S. cerevisiae)	97	1	0	1	0	1	0	0	1	1	hsa-miR-106a-5p	-0.16	-0.21	< 0.1
PIKFYVE	ENST00000264380.4	phosphoinositide kinase, FYVE finger containing	107	1	0	1	0	0	0	0	0	1	hsa-miR-106b-5p	-0.16	-0.16	0.57	2009, 2011
CHD5	ENST00000262450.3	chromodomain helicase DNA binding protein 5	5	1	0	1	0	1	0	0	1	0	hsa-miR-106b-5p	-0.16	-0.16	0.76	2005, 2007, 2009, 2011
PLCB1	ENST00000378641.3	phospholipase C, beta 1 (phosphoinositide-specific)	21	1	0	1	0	0	0	0	0	1	hsa-miR-106b-5p	-0.15	-0.15	0.71	2005, 2007, 2009, 2011
RB1	ENST00000267163.4	retinoblastoma 1	1891	1	0	1	0	0	0	0	0	1	hsa-miR-519d-3p	-0.15	-0.15	0.74	2011
CIT	ENST00000392521.2	citron (rho-interacting, serine/threonine kinase 21)	134	1	0	1	0	0	0	0	0	0	hsa-miR-106b-5p	-0.15	-0.15	0.67	2009, 2011
PTPN21	ENST00000328736.3	protein tyrosine phosphatase, non-receptor type 21	104	1	0	1	0	0	0	0	0	0	hsa-miR-20a-5p	-0.15	-0.18	0.74	2009, 2011
PDGFB	ENST00000331163.6	platelet-derived growth factor beta polypeptide	5	1	0	1	0	0	0	0	0	0	hsa-miR-106b-5p	-0.15	-0.15	0.36
PKNOX1	ENST00000291547.5	PBX/knotted 1 homeobox 1	297	2	0	2	0	0	0	0	0	0	hsa-miR-519d-3p	-0.15	-0.35	0.74	2005, 2007, 2009, 2011
PPP6R3	ENST00000393800.2	protein phosphatase 6, regulatory subunit 3	400	1	0	1	0	0	0	0	0	0	hsa-miR-106b-5p	-0.15	-0.2	0.6	2007, 2011
NDEL1	ENST00000402554.3	nudE neurodevelopment protein 1-like 1	396	1	0	1	0	0	0	0	0	0	hsa-miR-106b-5p	-0.15	-0.15	< 0.1	2005, 2007, 2009, 2011
GOSR1	ENST00000225724.5	golgi SNAP receptor complex member 1	668	2	0	1	1	2	0	1	1	1	hsa-miR-106b-5p	-0.15	-0.27	0.84	2005, 2007, 2009, 2011
LIMK1	ENST00000418310.1	LIM domain kinase 1	464	2	0	1	1	0	0	0	0	1	hsa-miR-106b-5p	-0.15	-0.2	0.8	2005, 2007, 2009, 2011
ELAVL2	ENST00000380110.4	ELAV like neuron-specific RNA binding protein 2	78	2	0	1	1	0	0	0	0	1	hsa-miR-519d-3p	-0.15	-0.17	0.61	2007, 2011
CNNM3	ENST00000377060.3	cyclin M3	934	1	0	1	0	1	0	0	1	1	hsa-miR-106b-5p	-0.15	-0.16	0.73	2009, 2011
CAPRIN1	ENST00000341394.4	cell cycle associated protein 1	650	1	0	1	0	2	0	1	1	0	hsa-miR-106b-5p	-0.15	-0.2	0.75	2009, 2011
CRAMP1L	ENST00000397412.3	Crm, cramped-like (Drosophila)	731	1	0	1	0	1	0	1	0	0	hsa-miR-519d-3p	-0.15	-0.15	0.74	2009, 2011
TIPARP	ENST00000295924.7	TCDD-inducible poly(ADP-ribose) polymerase	166	1	0	1	0	0	0	0	0	0	hsa-miR-106b-5p	-0.15	-0.15	0.41
APBB2	ENST00000295974.8	amyloid beta (A4) precursor protein-binding, family B, member 2	704	1	0	1	0	5	1	1	3	4	hsa-miR-20a-5p	-0.15	-0.24	0.77	2005, 2007, 2009, 2011
RGS4	ENST00000531057.1	regulator of G-protein signaling 4	489	1	0	1	0	0	0	0	0	2	hsa-miR-106b-5p	-0.15	-0.15	< 0.1
WNT9B	ENST00000290015.2	wingless-type MMTV integration site family, member 9B	28	1	0	1	0	1	0	0	1	2	hsa-miR-106a-5p	-0.15	-0.18	0.75
CYP26B1	ENST00000001146.2	cytochrome P450, family 26, subfamily B, polypeptide 1	1315	1	0	1	0	0	0	0	0	0	hsa-miR-106b-5p	-0.15	-0.15	0.74	2005, 2007, 2009, 2011
AKT3	ENST00000366539.1	v-akt murine thymoma viral oncogene homolog 3	168	1	0	1	0	0	0	0	0	1	hsa-miR-106b-5p	-0.15	-0.16	0.74	2005, 2007, 2009, 2011
ANKRD12	ENST00000262126.4	ankyrin repeat domain 12	11	1	0	1	0	1	0	1	0	0	hsa-miR-106b-5p	-0.15	-0.19	0.74	2009, 2011
SALL1	ENST00000566102.1	sal-like 1 (Drosophila)	95	1	0	1	0	0	0	0	0	2	hsa-miR-106b-5p	-0.15	-0.39	0.74	2007, 2009, 2011
TBX3	ENST00000349155.2	T-box 3	71	1	0	1	0	0	0	0	0	1	hsa-miR-106b-5p	-0.15	-0.15	0.7	2005, 2007, 2009, 2011
LITAF	ENST00000413364.2	lipopolysaccharide-induced TNF factor	11008	1	0	0	1	0	0	0	0	0	hsa-miR-106a-5p	-0.15	-0.15	0.26	2011
PHIP	ENST00000275034.4	pleckstrin homology domain interacting protein	668	1	0	1	0	1	0	0	1	6	hsa-miR-106b-5p	-0.15	-0.16	0.73	2011
CCNT2	ENST00000295238.6	cyclin T2	381	1	0	1	0	1	0	0	1	2	hsa-miR-519d-3p	-0.15	-0.16	0.75	2007, 2011
DLGAP2	ENST00000421627.2	discs, large (Drosophila) homolog-associated protein 2	5	2	1	1	0	0	0	0	0	2	hsa-miR-106a-5p	-0.15	-0.15	> 0.99	2005, 2007, 2009, 2011
PURA	ENST00000331327.3	purine-rich element binding protein A	367	2	1	0	1	3	1	1	1	1	hsa-miR-519d-3p	-0.15	-0.28	0.44	2007, 2011
MGEA5	ENST00000439817.1	meningioma expressed antigen 5 (hyaluronidase)	1253	1	0	1	0	1	0	0	1	1	hsa-miR-106b-5p	-0.15	-0.17	0.74	2005, 2007, 2009, 2011
PEAK1	ENST00000312493.4	pseudopodium-enriched atypical kinase 1	209	1	1	0	0	2	0	0	2	2	hsa-miR-20b-5p	-0.15	-0.17	0.61	2009, 2011
ADIPOR2	ENST00000357103.4	adiponectin receptor 2	138	1	0	1	0	1	0	0	1	1	hsa-miR-106b-5p	-0.15	-0.16	0.67	2009, 2011
SPRY4	ENST00000344120.4	sprouty homolog 4 (Drosophila)	110	2	0	2	0	0	0	0	0	1	hsa-miR-519d-3p	-0.15	-0.16	0.84	2005, 2007, 2009, 2011
PTPRJ	ENST00000418331.2	protein tyrosine phosphatase, receptor type, J	145	1	0	1	0	0	0	0	0	2	hsa-miR-519d-3p	-0.15	-0.17	0.74	2009, 2011
ITGA4	ENST00000397033.2	integrin, alpha 4 (antigen CD49D, alpha 4 subunit of VLA-4 receptor)	29	1	1	0	0	2	0	0	2	0	hsa-miR-17-5p	-0.15	-0.18	0.95	2009, 2011
FLT1	ENST00000282397.4	fms-related tyrosine kinase 1	7	1	1	0	0	0	0	0	0	0	hsa-miR-17-5p	-0.14	-0.14	0.94	2005, 2007, 2011
BMP2	ENST00000378827.4	bone morphogenetic protein 2	1193	1	0	0	1	0	0	0	0	1	hsa-miR-106a-5p	-0.14	-0.14	0.39	2007, 2009, 2011
STK11IP	ENST00000456909.1	serine/threonine kinase 11 interacting protein	20	1	0	1	0	0	0	0	0	0	hsa-miR-106b-5p	-0.14	-0.14	0.12
FAF2	ENST00000261942.6	Fas associated factor family member 2	1700	1	1	0	0	0	0	0	0	0	hsa-miR-519d-3p	-0.14	-0.18	0.6	2009, 2011
RASGEF1A	ENST00000374459.1	RasGEF domain family, member 1A	10	1	0	1	0	0	0	0	0	0	hsa-miR-106b-5p	-0.14	-0.19	0.74	2005, 2007, 2009, 2011
FBXO10	ENST00000432825.2	F-box protein 10	14	1	0	1	0	0	0	0	0	0	hsa-miR-106b-5p	-0.14	-0.14	0.7	2007, 2009, 2011
CACUL1	ENST00000369151.3	CDK2-associated, cullin domain 1	213	1	0	1	0	1	0	0	1	1	hsa-miR-106b-5p	-0.14	-0.22	0.76	2005, 2007, 2009, 2011
U2SURP	ENST00000397933.2	U2 snRNP-associated SURP domain containing	1353	2	1	0	1	1	0	0	1	1	hsa-miR-17-5p	-0.14	-0.3	0.92	2007, 2009, 2011
SEMA5A	ENST00000382496.5	sema domain, seven thrombospondin repeats (type 1 and type 1-like), transmembrane domain (TM) and short cytoplasmic domain, (semaphorin) 5A	98	1	0	1	0	4	0	3	1	5	hsa-miR-519d-3p	-0.14	-0.15	0.62	2009, 2011
C9orf64	ENST00000376344.3	chromosome 9 open reading frame 64	126	1	1	0	0	4	0	2	2	3	hsa-miR-519d-3p	-0.14	-0.25	0.54
ZNF280B	ENST00000360412.2	zinc finger protein 280B	7	1	1	0	0	0	0	0	0	2	hsa-miR-519d-3p	-0.14	-0.19	0.88	2011
KLF9	ENST00000377126.2	Kruppel-like factor 9	20	1	0	1	0	0	0	0	0	1	hsa-miR-519d-3p	-0.14	-0.21	0.42	2005, 2007
PTGFRN	ENST00000393203.2	prostaglandin F2 receptor inhibitor	591	1	0	1	0	0	0	0	0	1	hsa-miR-93-5p	-0.14	-0.14	0.74	2005, 2007, 2009, 2011
PLCXD3	ENST00000377801.3	phosphatidylinositol-specific phospholipase C, X domain containing 3	81	1	1	0	0	2	0	1	1	3	hsa-miR-20b-5p	-0.14	-0.14	0.12	2009, 2011
ACSL4	ENST00000469796.2	acyl-CoA synthetase long-chain family member 4	229	1	0	1	0	0	0	0	0	0	hsa-miR-106b-5p	-0.14	-0.26	0.73	2005, 2007, 2009, 2011
SLC33A1	ENST00000392845.3	solute carrier family 33 (acetyl-CoA transporter), member 1	145	1	1	0	0	2	0	1	1	4	hsa-miR-519d-3p	-0.14	-0.27	0.88	2011
AGO3	ENST00000373191.4	argonaute RISC catalytic component 3	198	3	0	2	1	6	0	6	0	1	hsa-miR-106b-5p	-0.14	-0.34	0.95
VTI1A	ENST00000393077.2	vesicle transport through interaction with t-SNAREs 1A	376	1	0	0	1	1	0	1	0	0	hsa-miR-106b-5p	-0.14	-0.21	0.23
LDLRAD3	ENST00000315571.5	low density lipoprotein receptor class A domain containing 3	90	1	0	1	0	0	0	0	0	0	hsa-miR-106b-5p	-0.14	-0.14	0.66	2009, 2011
ZNF532	ENST00000336078.4	zinc finger protein 532	5	1	0	1	0	0	0	0	0	1	hsa-miR-106b-5p	-0.14	-0.14	0.43	2007, 2009, 2011
MYNN	ENST00000544106.1	myoneurin	289	1	0	1	0	1	0	1	0	1	hsa-miR-106b-5p	-0.14	-0.42	0.74	2009, 2011
KPNA3	ENST00000261667.3	karyopherin alpha 3 (importin alpha 4)	104	2	0	1	1	0	0	0	0	2	hsa-miR-20a-5p	-0.14	-0.27	0.81	2005, 2007, 2009, 2011
ADAMTSL2	ENST00000354484.4	ADAMTS-like 2	5	1	0	1	0	0	0	0	0	0	hsa-miR-106b-5p	-0.14	-0.14	0.74	2009, 2011
MCM3	ENST00000229854.7	minichromosome maintenance complex component 3	3350	1	0	1	0	0	0	0	0	0	hsa-miR-106b-5p	-0.14	-0.14	0.47	2011
IL1RAP	ENST00000072516.3	interleukin 1 receptor accessory protein	313	1	0	1	0	0	0	0	0	0	hsa-miR-106b-5p	-0.14	-0.14	0.37	2009
INO80	ENST00000361937.3	INO80 complex subunit	279	1	0	1	0	1	0	1	0	1	hsa-miR-106b-5p	-0.14	-0.16	0.74	2007, 2009, 2011
ATP2B2	ENST00000352432.4	ATPase, Ca++ transporting, plasma membrane 2	170	1	0	1	0	0	0	0	0	3	hsa-miR-106b-5p	-0.14	-0.14	0.74	2005, 2007, 2009, 2011
GPR157	ENST00000377411.4	G protein-coupled receptor 157	48	1	0	1	0	2	0	2	0	1	hsa-miR-106b-5p	-0.14	-0.15	0.11
FOXA1	ENST00000250448.2	forkhead box A1	249	1	0	1	0	0	0	0	0	1	hsa-miR-106b-5p	-0.14	-0.14	0.72	2005, 2007, 2011
BID	ENST00000317361.7	BH3 interacting domain death agonist	187	1	0	1	0	3	0	2	1	1	hsa-miR-106a-5p	-0.14	-0.39	0.74
RYBP	ENST00000477973.2	RING1 and YY1 binding protein	342	2	0	1	1	0	0	0	0	2	hsa-miR-106b-5p	-0.14	-0.15	0.8	2007, 2009, 2011
PIP4K2C	ENST00000354947.5	phosphatidylinositol-5-phosphate 4-kinase, type II, gamma	457	1	0	1	0	0	0	0	0	1	hsa-miR-106b-5p	-0.14	-0.14	0.6	2011
TMEM231	ENST00000258173.6	transmembrane protein 231	243	1	0	1	0	1	0	1	0	2	hsa-miR-20a-5p	-0.14	-0.18	< 0.1
ZNF236	ENST00000253159.8	zinc finger protein 236	60	1	0	1	0	2	0	1	1	1	hsa-miR-106b-5p	-0.14	-0.29	0.74	2005, 2007, 2009, 2011
PDLIM5	ENST00000437932.1	PDZ and LIM domain 5	1002	1	1	0	0	2	0	2	0	0	hsa-miR-17-5p	-0.14	-0.17	0.9	2009, 2011
NFIC	ENST00000346156.5	nuclear factor I/C (CCAAT-binding transcription factor)	26	2	0	2	0	0	0	0	0	1	hsa-miR-106a-5p	-0.14	-0.17	0.93
DSTYK	ENST00000367160.4	dual serine/threonine and tyrosine protein kinase	256	1	0	0	1	2	0	2	0	2	hsa-miR-106a-5p	-0.14	-0.14	0.24	2007, 2009, 2011
RAPGEF2	ENST00000264431.4	Rap guanine nucleotide exchange factor (GEF) 2	484	1	0	1	0	0	0	0	0	0	hsa-miR-106b-5p	-0.14	-0.14	0.74	2009, 2011
SAMD8	ENST00000372687.4	sterile alpha motif domain containing 8	100	1	0	1	0	4	1	2	1	1	hsa-miR-20b-5p	-0.13	-0.27	0.74	2011
CRTC3	ENST00000420329.2	CREB regulated transcription coactivator 3	612	1	1	0	0	0	0	0	0	1	hsa-miR-519d-3p	-0.13	-0.13	0.86	2009, 2011
KIF1B	ENST00000377086.1	kinesin family member 1B	234	1	0	1	0	1	0	0	1	2	hsa-miR-106b-5p	-0.13	-0.13	0.75
GAN	ENST00000568107.2	gigaxonin	185	2	0	2	0	5	0	2	3	1	hsa-miR-20a-5p	-0.13	-0.23	0.89
GPR37	ENST00000303921.2	G protein-coupled receptor 37 (endothelin receptor type B-like)	395	1	0	0	1	1	0	0	1	1	hsa-miR-519d-3p	-0.13	-0.14	0.29
SEPT2	ENST00000391971.2	septin 2	1445	1	1	0	0	0	0	0	0	1	hsa-miR-106a-5p	-0.13	-0.3	0.71	2011
RASA2	ENST00000286364.3	RAS p21 protein activator 2	170	1	1	0	0	1	0	0	1	2	hsa-miR-17-5p	-0.13	-0.13	0.96
MCF2L	ENST00000397030.1	MCF.2 cell line derived transforming sequence-like	79	1	1	0	0	0	0	0	0	1	hsa-miR-519d-3p	-0.13	-0.13	0.94	2009, 2011
SHANK2	ENST00000449833.2	SH3 and multiple ankyrin repeat domains 2	26	1	0	1	0	1	0	1	0	3	hsa-miR-106a-5p	-0.13	-0.26	0.74	2009, 2011
PGM2L1	ENST00000298198.4	phosphoglucomutase 2-like 1	183	1	1	0	0	2	0	2	0	3	hsa-miR-17-5p	-0.13	-0.26	0.8	2009, 2011
KIF26B	ENST00000366518.4	kinesin family member 26B	25	1	0	1	0	1	0	1	0	2	hsa-miR-106b-5p	-0.13	-0.13	0.74	2007, 2009, 2011
USP53	ENST00000450251.1	ubiquitin specific peptidase 53	300	1	0	1	0	0	0	0	0	0	hsa-miR-519d-3p	-0.13	-0.13	0.72	2009, 2011
USP6	ENST00000332776.4	ubiquitin specific peptidase 6 (Tre-2 oncogene)	5	1	1	0	0	1	0	0	1	0	hsa-miR-17-5p	-0.13	-0.13	0.3	2005, 2007, 2009, 2011
PDE1B	ENST00000243052.3	phosphodiesterase 1B, calmodulin-dependent	6	1	1	0	0	0	0	0	0	0	hsa-miR-17-5p	-0.13	-0.13	< 0.1
FNDC3A	ENST00000492622.2	fibronectin type III domain containing 3A	122	1	0	1	0	1	1	0	0	0	hsa-miR-106b-5p	-0.13	-0.19	0.74	2005, 2007, 2009, 2011
TCTEX1D1	ENST00000282670.2	Tctex1 domain containing 1	20	1	1	0	0	0	0	0	0	1	hsa-miR-17-5p	-0.13	-0.36	0.7	2007, 2009, 2011
MAST3	ENST00000262811.6	microtubule associated serine/threonine kinase 3	46	1	0	1	0	0	0	0	0	0	hsa-miR-519d-3p	-0.13	-0.13	0.74	2009, 2011
C16orf72	ENST00000327827.7	chromosome 16 open reading frame 72	379	1	0	1	0	0	0	0	0	1	hsa-miR-106b-5p	-0.13	-0.27	0.73	2007, 2009, 2011
RASGRF2	ENST00000265080.4	Ras protein-specific guanine nucleotide-releasing factor 2	140	1	1	0	0	2	0	1	1	3	hsa-miR-106a-5p	-0.13	-0.16	0.96
GIGYF1	ENST00000275732.5	GRB10 interacting GYF protein 1	5	1	1	0	0	0	0	0	0	0	hsa-miR-93-5p	-0.13	-0.13	0.91	2005, 2007, 2009, 2011
EFNB2	ENST00000245323.4	ephrin-B2	25	1	0	1	0	0	0	0	0	2	hsa-miR-106b-5p	-0.13	-0.13	0.7	2009, 2011
SLC48A1	ENST00000442218.2	solute carrier family 48 (heme transporter), member 1	470	1	0	0	1	1	0	1	0	0	hsa-miR-106a-5p	-0.13	-0.24	0.26	2011
ATOH8	ENST00000306279.3	atonal homolog 8 (Drosophila)	21	1	0	1	0	1	0	1	0	2	hsa-miR-106b-5p	-0.13	-0.15	0.74	2011
RPS6KA2	ENST00000265678.4	ribosomal protein S6 kinase, 90kDa, polypeptide 2	1043	2	0	2	0	0	0	0	0	1	hsa-miR-106b-5p	-0.13	-0.18	0.8	2009, 2011
SRGAP1	ENST00000355086.3	SLIT-ROBO Rho GTPase activating protein 1	64	1	0	1	0	1	0	0	1	1	hsa-miR-106b-5p	-0.13	-0.21	0.75	2011
IPO9	ENST00000361565.4	importin 9	3549	1	0	1	0	4	1	2	1	2	hsa-miR-106b-5p	-0.13	-0.2	< 0.1
SLC24A4	ENST00000393265.2	solute carrier family 24 (sodium/potassium/calcium exchanger), member 4	5	1	0	1	0	2	0	0	2	3	hsa-miR-106b-5p	-0.13	-0.13	0.78	2005, 2007, 2009, 2011
IPCEF1	ENST00000265198.4	interaction protein for cytohesin exchange factors 1	16	1	0	1	0	1	0	0	1	3	hsa-miR-106b-5p	-0.13	-0.13	0.74
MARCH1	ENST00000274056.7	membrane-associated ring finger (C3HC4) 1, E3 ubiquitin protein ligase	5	1	0	1	0	0	0	0	0	1	hsa-miR-106b-5p	-0.13	-0.13	0.7	2011
RPP14	ENST00000445193.3	ribonuclease P/MRP 14kDa subunit	1612	1	0	1	0	4	0	4	0	4	hsa-miR-106b-5p	-0.13	-0.45	0.74
RNF150	ENST00000515673.2	ring finger protein 150	518	1	1	0	0	0	0	0	0	1	hsa-miR-17-5p	-0.13	-0.19	0.96
TNRC6C	ENST00000335749.4	trinucleotide repeat containing 6C	248	1	0	1	0	1	0	1	0	2	hsa-miR-519d-3p	-0.13	-0.15	0.74	2011
ANKIB1	ENST00000265742.3	ankyrin repeat and IBR domain containing 1	127	3	0	1	2	1	0	0	1	0	hsa-miR-519d-3p	-0.12	-0.29	0.85	2009, 2011
EEA1	ENST00000322349.8	early endosome antigen 1	78	1	0	1	0	0	0	0	0	3	hsa-miR-519d-3p	-0.12	-0.17	0.74	2007, 2009, 2011
RAB21	ENST00000261263.3	RAB21, member RAS oncogene family	1823	1	0	1	0	1	0	0	1	3	hsa-miR-106b-5p	-0.12	-0.22	0.68
YPEL1	ENST00000339468.3	yippee-like 1 (Drosophila)	81	1	0	1	0	1	0	1	0	3	hsa-miR-20a-5p	-0.12	-0.23	0.74	2009, 2011
THBS2	ENST00000366787.3	thrombospondin 2	372	1	0	1	0	0	0	0	0	1	hsa-miR-106b-5p	-0.12	-0.13	0.73
UBR5	ENST00000520539.1	ubiquitin protein ligase E3 component n-recognin 5	733	1	0	1	0	2	0	1	1	2	hsa-miR-106b-5p	-0.12	-0.15	0.71	2007, 2011
FAT4	ENST00000394329.3	FAT atypical cadherin 4	75	1	1	0	0	0	0	0	0	1	hsa-miR-17-5p	-0.12	-0.12	0.85	2009, 2011
GATAD2B	ENST00000368655.4	GATA zinc finger domain containing 2B	48	1	0	1	0	0	0	0	0	1	hsa-miR-519d-3p	-0.12	-0.24	0.73	2011
KMT2C	ENST00000262189.6	lysine (K)-specific methyltransferase 2C	417	1	0	1	0	0	0	0	0	0	hsa-miR-106b-5p	-0.12	-0.12	0.69	2005, 2007, 2009, 2011
CAPN7	ENST00000253693.2	calpain 7	76	1	0	1	0	1	0	0	1	3	hsa-miR-106b-5p	-0.12	-0.14	0.1
ZC3H7B	ENST00000352645.4	zinc finger CCCH-type containing 7B	888	2	0	1	1	0	0	0	0	1	hsa-miR-519d-3p	-0.12	-0.36	0.81	2009, 2011
SLC30A1	ENST00000367001.4	solute carrier family 30 (zinc transporter), member 1	831	1	0	1	0	0	0	0	0	1	hsa-miR-106b-5p	-0.12	-0.17	0.74
FBXL3	ENST00000355619.5	F-box and leucine-rich repeat protein 3	842	1	0	0	1	1	0	0	1	4	hsa-miR-106a-5p	-0.12	-0.16	0.32	2005, 2007, 2011
KIAA1462	ENST00000375377.1	KIAA1462	360	1	0	1	0	0	0	0	0	2	hsa-miR-106b-5p	-0.12	-0.12	0.7	2009, 2011
CCDC144A	ENST00000443444.2	coiled-coil domain containing 144A	5	1	1	0	0	0	0	0	0	1	hsa-miR-20b-5p	-0.12	-0.12	0.68
GRIN2B	ENST00000609686.1	glutamate receptor, ionotropic, N-methyl D-aspartate 2B	5	1	0	0	1	7	1	2	4	4	hsa-miR-106a-5p	-0.12	-0.12	0.56
RPS6KA4	ENST00000528057.1	ribosomal protein S6 kinase, 90kDa, polypeptide 4	1763	1	0	0	1	1	0	0	1	0	hsa-miR-106a-5p	-0.12	-0.12	0.34	2005, 2007, 2009, 2011
TBC1D2	ENST00000375064.1	TBC1 domain family, member 2	873	1	0	1	0	0	0	0	0	0	hsa-miR-106b-5p	-0.12	-0.12	< 0.1
COL4A1	ENST00000375820.4	collagen, type IV, alpha 1	6549	1	0	1	0	0	0	0	0	0	hsa-miR-106b-5p	-0.12	-0.12	0.13	2011
MYO9A	ENST00000564571.1	myosin IXA	137	3	0	2	1	0	0	0	0	1	hsa-miR-106a-5p	-0.12	-0.2	0.8
ISM2	ENST00000493585.1	isthmin 2	7	1	1	0	0	0	0	0	0	0	hsa-miR-17-5p	-0.12	-0.61	0.96	2009, 2011
ALX4	ENST00000329255.3	ALX homeobox 4	52	1	0	1	0	0	0	0	0	0	hsa-miR-106b-5p	-0.12	-0.12	0.74	2005, 2007, 2009, 2011
UBFD1	ENST00000395878.3	ubiquitin family domain containing 1	6826	1	0	1	0	0	0	0	0	0	hsa-miR-519d-3p	-0.12	-0.12	0.59	2007, 2009, 2011
BTG1	ENST00000256015.3	B-cell translocation gene 1, anti-proliferative	1677	1	0	0	1	0	0	0	0	2	hsa-miR-519d-3p	-0.12	-0.13	0.21	2005, 2007
FAM160B1	ENST00000369248.4	family with sequence similarity 160, member B1	91	1	0	1	0	1	0	0	1	1	hsa-miR-519d-3p	-0.12	-0.17	0.71	2009, 2011
POFUT1	ENST00000375749.3	protein O-fucosyltransferase 1	647	1	0	1	0	3	0	2	1	1	hsa-miR-106b-5p	-0.12	-0.18	< 0.1
DUSP8	ENST00000397374.3	dual specificity phosphatase 8	26	1	0	1	0	0	0	0	0	0	hsa-miR-106b-5p	-0.12	-0.13	0.74	2005, 2007, 2009, 2011
TSKU	ENST00000333090.4	tsukushi, small leucine rich proteoglycan	293	1	0	1	0	3	0	1	2	2	hsa-miR-106b-5p	-0.12	-0.16	0.15
TBL1X	ENST00000407597.2	transducin (beta)-like 1X-linked	125	2	0	2	0	0	0	0	0	1	hsa-miR-519d-3p	-0.12	-0.13	0.93	2005, 2007, 2009, 2011
SULF1	ENST00000458141.2	sulfatase 1	11	1	0	1	0	0	0	0	0	0	hsa-miR-106b-5p	-0.12	-0.12	0.72	2009, 2011
SLC36A1	ENST00000243389.3	solute carrier family 36 (proton/amino acid symporter), member 1	236	1	0	0	1	0	0	0	0	0	hsa-miR-106a-5p	-0.12	-0.12	0.26	2005, 2007, 2011
RAB8B	ENST00000321437.4	RAB8B, member RAS oncogene family	45	1	1	0	0	2	0	0	2	3	hsa-miR-106a-5p	-0.12	-0.18	0.56	2007, 2009, 2011
LRP12	ENST00000424843.2	low density lipoprotein receptor-related protein 12	378	1	0	0	1	1	0	0	1	0	hsa-miR-20b-5p	-0.12	-0.12	0.34
GPD2	ENST00000540309.1	glycerol-3-phosphate dehydrogenase 2 (mitochondrial)	196	1	0	1	0	1	0	0	1	3	hsa-miR-106b-5p	-0.12	-0.15	0.64	2009, 2011
FMNL3	ENST00000335154.5	formin-like 3	132	1	0	1	0	2	1	0	1	6	hsa-miR-106b-5p	-0.11	-0.14	0.75	2009, 2011
SFXN5	ENST00000410065.1	sideroflexin 5	56	1	1	0	0	1	0	0	1	0	hsa-miR-17-5p	-0.11	-0.3	0.9	2009, 2011
ZBTB14	ENST00000357006.4	zinc finger and BTB domain containing 14	459	1	0	1	0	0	0	0	0	2	hsa-miR-106b-5p	-0.11	-0.27	0.74	2009, 2011
MYLIP	ENST00000349606.4	myosin regulatory light chain interacting protein	452	1	0	0	1	0	0	0	0	0	hsa-miR-106a-5p	-0.11	-0.12	0.26	2005, 2007, 2009, 2011
KCNS2	ENST00000287042.4	potassium voltage-gated channel, delayed-rectifier, subfamily S, member 2	5	1	0	1	0	0	0	0	0	1	hsa-miR-106b-5p	-0.11	-0.11	0.51
BCL6	ENST00000406870.2	B-cell CLL/lymphoma 6	20	1	0	0	1	0	0	0	0	0	hsa-miR-106a-5p	-0.11	-0.11	0.2	2005, 2007
DPP3	ENST00000360510.2	dipeptidyl-peptidase 3	189	1	0	1	0	0	0	0	0	0	hsa-miR-106b-5p	-0.11	-0.11	< 0.1	2011
KCNRG	ENST00000360473.4	potassium channel regulator	5	1	0	0	1	0	0	0	0	0	hsa-miR-106a-5p	-0.11	-0.11	ORF
ANKRD28	ENST00000399451.2	ankyrin repeat domain 28	798	1	0	1	0	0	0	0	0	1	hsa-miR-519d-3p	-0.11	-0.11	< 0.1	2007
NACC2	ENST00000371753.1	NACC family member 2, BEN and BTB (POZ) domain containing	172	1	1	0	0	0	0	0	0	1	hsa-miR-519d-3p	-0.11	-0.16	0.92	2011
CREB1	ENST00000432329.2	cAMP responsive element binding protein 1	295	2	0	2	0	2*	0	1	0	2	hsa-miR-106b-5p	-0.11	-0.31	0.93	2011
LHX4	ENST00000263726.2	LIM homeobox 4	13	1	1	0	0	0	0	0	0	2	hsa-miR-519d-3p	-0.11	-0.24	0.96
PKD1	ENST00000262304.4	polycystic kidney disease 1 (autosomal dominant)	14	1	1	0	0	0	0	0	0	0	hsa-miR-17-5p	-0.11	-0.11	0.94	2005, 2007, 2009, 2011
SLC9A2	ENST00000233969.2	solute carrier family 9, subfamily A (NHE2, cation proton antiporter 2), member 2	27	1	0	1	0	0	0	0	0	2	hsa-miR-106b-5p	-0.11	-0.11	0.73	2009, 2011
KDM6B	ENST00000254846.5	lysine (K)-specific demethylase 6B	8	1	0	1	0	0	0	0	0	0	hsa-miR-93-5p	-0.11	-0.11	0.72	2007, 2009, 2011
JOSD1	ENST00000216039.5	Josephin domain containing 1	24	1	0	1	0	0	0	0	0	2	hsa-miR-106b-5p	-0.11	-0.24	0.72	2007, 2011
RAB11FIP5	ENST00000258098.6	RAB11 family interacting protein 5 (class I)	81	1	1	0	0	1	0	1	0	0	hsa-miR-17-5p	-0.11	-0.42	0.96	2009, 2011
PDK3	ENST00000441463.2	pyruvate dehydrogenase kinase, isozyme 3	659	1	1	0	0	1	0	0	1	2	hsa-miR-20b-5p	-0.11	-0.19	0.94	2011
TBC1D9	ENST00000442267.2	TBC1 domain family, member 9 (with GRAM domain)	200	2	0	1	1	1	0	0	1	0	hsa-miR-106a-5p	-0.11	-0.27	0.85	2007, 2009, 2011
OTUD4	ENST00000454497.2	OTU domain containing 4	18	2	0	1	1	1	0	0	1	4	hsa-miR-20a-5p	-0.11	-0.11	0.84	2007, 2009
SESN2	ENST00000253063.3	sestrin 2	854	1	0	1	0	0	0	0	0	0	hsa-miR-20a-5p	-0.11	-0.11	0.7	2009, 2011
SLC30A3	ENST00000233535.4	solute carrier family 30 (zinc transporter), member 3	5	1	0	1	0	0	0	0	0	0	hsa-miR-519d-3p	-0.11	-0.11	0.45	2005, 2007, 2011
CAMTA2	ENST00000358183.4	calmodulin binding transcription activator 2	424	1	0	1	0	0	0	0	0	0	hsa-miR-93-5p	-0.11	-0.11	0.44	2005, 2007, 2009, 2011
CYB561D1	ENST00000496961.1	cytochrome b561 family, member D1	105	1	0	0	1	0	0	0	0	0	hsa-miR-20b-5p	-0.11	-0.11	0.26	2005, 2007, 2009, 2011
ERMP1	ENST00000381506.3	endoplasmic reticulum metallopeptidase 1	53	1	0	1	0	0	0	0	0	1	hsa-miR-106b-5p	-0.11	-0.11	ORF
SMAD1	ENST00000302085.4	SMAD family member 1	240	1	1	0	0	0	0	0	0	0	hsa-miR-17-5p	-0.11	-0.11	< 0.1
FAM83F	ENST00000333407.6	family with sequence similarity 83, member F	5	1	0	1	0	2	0	2	0	3	hsa-miR-106b-5p	-0.11	-0.11	0.7
SCD5	ENST00000319540.4	stearoyl-CoA desaturase 5	1181	1	0	1	0	0	0	0	0	0	hsa-miR-20a-5p	-0.11	-0.11	0.38	2009, 2011
LYST	ENST00000389794.3	lysosomal trafficking regulator	9	1	1	0	0	0	0	0	0	0	hsa-miR-93-5p	-0.11	-0.11	< 0.1	2009, 2011
ASXL3	ENST00000269197.5	additional sex combs like 3 (Drosophila)	65	1	0	1	0	0	0	0	0	0	hsa-miR-20a-5p	-0.11	-0.11	0.73
ST8SIA3	ENST00000324000.3	ST8 alpha-N-acetyl-neuraminide alpha-2,8-sialyltransferase 3	5	1	0	1	0	3	0	0	3	6	hsa-miR-106b-5p	-0.11	-0.11	0.65	2007, 2009, 2011
UHMK1	ENST00000538489.1	U2AF homology motif (UHM) kinase 1	48	1	0	1	0	0	0	0	0	2	hsa-miR-106b-5p	-0.11	-0.22	0.73	2011
ACVR1B	ENST00000257963.4	activin A receptor, type IB	3319	1	0	0	1	0	0	0	0	0	hsa-miR-106a-5p	-0.11	-0.11	0.31	2005, 2007, 2009, 2011
ARHGAP26	ENST00000378004.3	Rho GTPase activating protein 26	131	1	1	0	0	4	0	2	2	1	hsa-miR-519d-3p	-0.1	-0.26	0.83	2007, 2009, 2011
TET2	ENST00000545826.1	tet methylcytosine dioxygenase 2	558	1	0	1	0	1	0	0	1	1	hsa-miR-20a-5p	-0.1	-0.1	0.73	2011
PRDM10	ENST00000358825.5	PR domain containing 10	68	1	1	0	0	0	0	0	0	0	hsa-miR-519d-3p	-0.1	-0.1	0.62	2009, 2011
PREX1	ENST00000396220.1	phosphatidylinositol-3,4,5-trisphosphate-dependent Rac exchange factor 1	14	1	0	1	0	0	0	0	0	0	hsa-miR-106b-5p	-0.1	-0.1	0.74	2005, 2007, 2009, 2011
AKAP9	ENST00000356239.3	A kinase (PRKA) anchor protein 9	514	1	0	1	0	0	0	0	0	0	hsa-miR-106b-5p	-0.1	-0.12	< 0.1
MBD5	ENST00000407073.1	methyl-CpG binding domain protein 5	7	1	0	0	1	0	0	0	0	5	hsa-miR-20b-5p	-0.1	-0.12	0.32	2005, 2007, 2009, 2011
PCYT1B	ENST00000379145.1	phosphate cytidylyltransferase 1, choline, beta	5	1	0	1	0	3	0	2	1	1	hsa-miR-106b-5p	-0.1	-0.1	0.52	2007, 2009, 2011
CRIPT	ENST00000238892.3	cysteine-rich PDZ-binding protein	1213	1	0	1	0	1	0	0	1	0	hsa-miR-106a-5p	-0.1	-0.5	0.75	2009, 2011
DIEXF	ENST00000491415.2	digestive organ expansion factor homolog (zebrafish)	493	1	0	1	0	0	0	0	0	3	hsa-miR-106b-5p	-0.1	-0.15	0.74	2009, 2011
CERS6	ENST00000305747.6	ceramide synthase 6	1932	1	1	0	0	0	0	0	0	1	hsa-miR-106a-5p	-0.1	-0.13	0.57	2005, 2007, 2009, 2011
PPARGC1B	ENST00000309241.5	peroxisome proliferator-activated receptor gamma, coactivator 1 beta	12	2	0	2	0	0	0	0	0	1	hsa-miR-106b-5p	-0.1	-0.13	0.89	2011
NBEAL1	ENST00000449802.1	neurobeachin-like 1	42	1	0	0	1	3	1	1	1	0	hsa-miR-20b-5p	-0.1	-0.11	0.37	2009, 2011
HCN4	ENST00000261917.3	hyperpolarization activated cyclic nucleotide-gated potassium channel 4	19	1	1	0	0	1	0	1	0	1	hsa-miR-17-5p	-0.1	-0.11	0.74	2011
MBNL3	ENST00000370839.3	muscleblind-like splicing regulator 3	593	1	0	1	0	0	0	0	0	3	hsa-miR-106b-5p	-0.1	-0.12	0.74	2011
SCN2B	ENST00000278947.5	sodium channel, voltage-gated, type II, beta subunit	5	1	0	1	0	1	0	1	0	0	hsa-miR-20a-5p	-0.1	-0.1	< 0.1
RASSF3	ENST00000542104.1	Ras association (RalGDS/AF-6) domain family member 3	461	1	0	0	1	0	0	0	0	1	hsa-miR-106a-5p	-0.1	-0.1	0.2	2011
TADA2B	ENST00000310074.7	transcriptional adaptor 2B	38	1	1	0	0	1	0	1	0	1	hsa-miR-93-5p	-0.1	-0.11	0.95	2009, 2011
ANKRD33B	ENST00000296657.5	ankyrin repeat domain 33B	9	2	1	1	0	0	0	0	0	2	hsa-miR-519d-3p	-0.1	-0.24	0.98	2011
RNF217	ENST00000521654.2	ring finger protein 217	92	1	1	0	0	0	0	0	0	7	hsa-miR-519d-3p	-0.1	-0.35	0.88
RORB	ENST00000376896.3	RAR-related orphan receptor B	5	1	0	1	0	0	0	0	0	2	hsa-miR-106b-5p	-0.1	-0.1	0.51
MYCL	ENST00000397332.2	v-myc avian myelocytomatosis viral oncogene lung carcinoma derived homolog	10	1	0	0	1	0	0	0	0	0	hsa-miR-106b-5p	-0.1	-0.1	0.26	2007, 2009, 2011
ITGB6	ENST00000283249.2	integrin, beta 6	5	1	0	1	0	0	0	0	0	0	hsa-miR-106b-5p	-0.1	-0.1	< 0.1
ZBTB21	ENST00000398505.3	zinc finger and BTB domain containing 21	802	1	1	0	0	0	0	0	0	0	hsa-miR-519d-3p	-0.1	-0.15	0.59	2009, 2011
DYRK1A	ENST00000339659.4	dual-specificity tyrosine-(Y)-phosphorylation regulated kinase 1A	448	1	0	1	0	0	0	0	0	3	hsa-miR-106b-5p	-0.1	-0.1	0.74	2005, 2007, 2009, 2011
FGF5	ENST00000456523.3	fibroblast growth factor 5	1478	1	0	1	0	0	0	0	0	0	hsa-miR-106b-5p	-0.09	-0.37	0.7	2011
TTC9	ENST00000256367.2	tetratricopeptide repeat domain 9	39	1	0	1	0	0	0	0	0	3	hsa-miR-20a-5p	-0.09	-0.21	0.74	2009, 2011
JAZF1	ENST00000283928.5	JAZF zinc finger 1	869	1	0	1	0	0	0	0	0	2	hsa-miR-519d-3p	-0.09	-0.25	0.74	2005, 2007, 2009, 2011
ANKRD29	ENST00000592179.1	ankyrin repeat domain 29	60	1	1	0	0	1	0	1	0	1	hsa-miR-106b-5p	-0.09	-0.43	0.82	2009, 2011
UPF3A	ENST00000375299.3	UPF3 regulator of nonsense transcripts homolog A (yeast)	44	1	0	1	0	0	0	0	0	1	hsa-miR-106b-5p	-0.09	-0.09	0.71	2009, 2011
DPF3	ENST00000541685.1	D4, zinc and double PHD fingers, family 3	5	1	0	1	0	0	0	0	0	1	hsa-miR-106b-5p	-0.09	-0.09	0.14	2011
FRK	ENST00000606080.1	fyn-related kinase	37	1	0	1	0	0	0	0	0	4	hsa-miR-20a-5p	-0.09	-0.21	0.74
UBASH3B	ENST00000284273.5	ubiquitin associated and SH3 domain containing B	281	1	0	1	0	2	0	1	1	0	hsa-miR-106b-5p	-0.09	-0.1	0.14	2009, 2011
EPGN	ENST00000413830.1	epithelial mitogen	26	1	0	1	0	1	0	1	0	0	hsa-miR-20a-5p	-0.09	-0.22	0.74
SLC25A44	ENST00000359511.4	solute carrier family 25, member 44	760	1	0	1	0	0	0	0	0	0	hsa-miR-106b-5p	-0.09	-0.09	< 0.1
RAB11FIP4	ENST00000325874.8	RAB11 family interacting protein 4 (class II)	169	1	0	1	0	1	0	1	0	1	hsa-miR-106b-5p	-0.09	-0.11	0.74	2009, 2011
SLC40A1	ENST00000261024.2	solute carrier family 40 (iron-regulated transporter), member 1	25	2	0	2	0	0	0	0	0	0	hsa-miR-20a-5p	-0.09	-0.52	0.93	2005, 2007, 2009, 2011
WNK3	ENST00000375169.3	WNK lysine deficient protein kinase 3	55	2	1	1	0	0	0	0	0	3	hsa-miR-519d-3p	-0.09	-0.09	0.98	2005, 2007, 2009, 2011
CIC	ENST00000575354.2	capicua transcriptional repressor	260	1	0	1	0	1	0	0	1	0	hsa-miR-106b-5p	-0.09	-0.09	0.73	2009, 2011
C6orf62	ENST00000378119.4	chromosome 6 open reading frame 62	300	1	0	0	1	0	0	0	0	1	hsa-miR-106a-5p	-0.09	-0.09	0.24
DOK6	ENST00000382713.5	docking protein 6	8	1	1	0	0	1	0	0	1	4	hsa-miR-17-5p	-0.09	-0.09	< 0.1	2011
SPRED1	ENST00000299084.4	sprouty-related, EVH1 domain containing 1	547	2	0	2	0	0	0	0	0	1	hsa-miR-519d-3p	-0.09	-0.38	0.88	2011
TGOLN2	ENST00000377386.3	trans-golgi network protein 2	1914	1	0	1	0	0	0	0	0	0	hsa-miR-106b-5p	-0.09	-0.09	0.74	2005, 2007, 2009, 2011
FAIM2	ENST00000320634.3	Fas apoptotic inhibitory molecule 2	5	1	0	1	0	0	0	0	0	1	hsa-miR-106b-5p	-0.09	-0.09	0.45	2009, 2011
TSPAN9	ENST00000537971.1	tetraspanin 9	1410	1	0	1	0	0	0	0	0	3	hsa-miR-106b-5p	-0.09	-0.17	0.74	2007, 2009, 2011
DNAJC28	ENST00000381947.3	DnaJ (Hsp40) homolog, subfamily C, member 28	24	1	1	0	0	1	0	0	1	1	hsa-miR-106a-5p	-0.09	-0.38	0.54
TCF21	ENST00000367882.4	transcription factor 21	552	1	0	0	1	0	0	0	0	0	hsa-miR-93-5p	-0.09	-0.09	0.23
ACTR1A	ENST00000487599.1	ARP1 actin-related protein 1 homolog A, centractin alpha (yeast)	190	1	0	0	1	1	0	1	0	1	hsa-miR-519d-3p	-0.09	-0.11	0.29	2005, 2007, 2009, 2011
ROCK2	ENST00000315872.6	Rho-associated, coiled-coil containing protein kinase 2	142	2	0	1	1	1	0	1	0	0	hsa-miR-106a-5p	-0.09	-0.22	0.78
ACBD5	ENST00000396271.3	acyl-CoA binding domain containing 5	77	1	0	1	0	0	0	0	0	2	hsa-miR-106b-5p	-0.09	-0.17	0.74	2009, 2011
IGSF10	ENST00000282466.3	immunoglobulin superfamily, member 10	191	1	0	1	0	0	0	0	0	1	hsa-miR-106b-5p	-0.09	-0.28	0.74	2011
GAD2	ENST00000376261.3	glutamate decarboxylase 2 (pancreatic islets and brain, 65kDa)	5	1	1	0	0	0	0	0	0	1	hsa-miR-17-5p	-0.09	-0.09	0.86
PRDM12	ENST00000253008.2	PR domain containing 12	15	1	0	0	1	0	0	0	0	1	hsa-miR-519d-3p	-0.09	-0.09	0.38	2005, 2007, 2009, 2011
HIAT1	ENST00000370152.3	hippocampus abundant transcript 1	1473	1	0	0	1	0	0	0	0	1	hsa-miR-106a-5p	-0.09	-0.09	0.22	2005, 2007
SLK	ENST00000335753.4	STE20-like kinase	260	1	0	1	0	0	0	0	0	3	hsa-miR-106a-5p	-0.09	-0.09	< 0.1
SSH1	ENST00000360239.3	slingshot protein phosphatase 1	115	1	0	1	0	1	0	1	0	1	hsa-miR-106b-5p	-0.09	-0.21	0.74	2011
SLC6A9	ENST00000372310.3	solute carrier family 6 (neurotransmitter transporter, glycine), member 9	74	1	0	1	0	0	0	0	0	0	hsa-miR-519d-3p	-0.09	-0.09	0.74	2007, 2009, 2011
DSG4	ENST00000359747.4	desmoglein 4	5	1	1	0	0	0	0	0	0	0	hsa-miR-20b-5p	-0.09	-0.09	< 0.1	2009, 2011
RAPGEF5	ENST00000401957.2	Rap guanine nucleotide exchange factor (GEF) 5	32	1	0	1	0	0	0	0	0	2	hsa-miR-106b-5p	-0.09	-0.09	< 0.1	2009, 2011
SYNM	ENST00000560674.1	synemin, intermediate filament protein	36	1	0	1	0	0	0	0	0	1	hsa-miR-106b-5p	-0.09	-0.14	0.71	2011
NAV2	ENST00000360655.4	neuron navigator 2	337	1	0	1	0	0	0	0	0	0	hsa-miR-20a-5p	-0.09	-0.09	0.7	2009, 2011
TAL1	ENST00000371884.2	T-cell acute lymphocytic leukemia 1	5	1	0	1	0	0	0	0	0	0	hsa-miR-106b-5p	-0.09	-0.09	0.74	2005, 2007, 2009, 2011
UBE2B	ENST00000265339.2	ubiquitin-conjugating enzyme E2B	3421	1	1	0	0	3	0	3	0	1	hsa-miR-20b-5p	-0.09	-0.86	0.46
WDFY2	ENST00000298125.5	WD repeat and FYVE domain containing 2	85	2	2	0	0	0	0	0	0	5	hsa-miR-17-5p	-0.08	-0.41	0.92	2009, 2011
MOSPD2	ENST00000380492.3	motile sperm domain containing 2	76	1	1	0	0	0	0	0	0	0	hsa-miR-17-5p	-0.08	-0.36	0.87
DNM2	ENST00000314646.5	dynamin 2	1182	1	0	1	0	0	0	0	0	0	hsa-miR-106b-5p	-0.08	-0.08	0.74	2005, 2007, 2009, 2011
FAM84B	ENST00000304916.3	family with sequence similarity 84, member B	45	1	0	0	1	2	0	1	1	2	hsa-miR-106a-5p	-0.08	-0.08	0.26	2007, 2009
SLC30A7	ENST00000370112.4	solute carrier family 30 (zinc transporter), member 7	204	1	1	0	0	2	0	1	1	2	hsa-miR-17-5p	-0.08	-0.31	0.88	2011
AFF4	ENST00000265343.5	AF4/FMR2 family, member 4	2755	2	0	1	1	1	0	0	1	1	hsa-miR-106b-5p	-0.08	-0.09	0.59	2007, 2009, 2011
C16orf70	ENST00000219139.3	chromosome 16 open reading frame 70	485	1	0	0	1	0	0	0	0	0	hsa-miR-20b-5p	-0.08	-0.08	0.29	2007, 2009, 2011
VASP	ENST00000245932.6	vasodilator-stimulated phosphoprotein	1627	1	0	0	1	0	0	0	0	0	hsa-miR-20b-5p	-0.08	-0.08	0.25	2005, 2007, 2009, 2011
SLC5A3	ENST00000608209.1	sodium/myo-inositol cotransporter	24	1	1	0	0	1	0	0	1	2	hsa-miR-519d-3p	-0.08	-0.11	0.59	2011
ARHGAP31	ENST00000264245.4	Rho GTPase activating protein 31	32	2	0	2	0	0	0	0	0	2	hsa-miR-106b-5p	-0.08	-0.26	0.74
SIN3B	ENST00000379803.1	SIN3 transcription regulator family member B	1084	1	0	1	0	0	0	0	0	2	hsa-miR-106b-5p	-0.08	-0.08	0.64
USP31	ENST00000219689.7	ubiquitin specific peptidase 31	214	2	0	2	0	1	0	0	1	1	hsa-miR-106a-5p	-0.08	-0.34	0.93	2007, 2009, 2011
IL17RD	ENST00000296318.7	interleukin 17 receptor D	108	3	0	2	1	0	0	0	0	1	hsa-miR-519d-3p	-0.08	-0.08	0.39	2005, 2007, 2009, 2011
BTG2	ENST00000290551.4	BTG family, member 2	758	1	0	0	1	0	0	0	0	1	hsa-miR-20b-5p	-0.08	-0.08	0.2	2005, 2007
ZSCAN25	ENST00000394152.2	zinc finger and SCAN domain containing 25	230	1	1	0	0	0	0	0	0	1	hsa-miR-519d-3p	-0.08	-0.13	0.12	2011
LACE1	ENST00000368977.4	lactation elevated 1	42	1	0	1	0	1	0	0	1	1	hsa-miR-106b-5p	-0.08	-0.25	0.74	2005, 2007, 2009, 2011
USP32	ENST00000300896.4	ubiquitin specific peptidase 32	85	1	1	0	0	0	0	0	0	0	hsa-miR-17-5p	-0.08	-0.21	0.38	2005, 2007, 2009, 2011
RUNDC1	ENST00000361677.1	RUN domain containing 1	927	1	0	1	0	3	0	2	1	2	hsa-miR-106b-5p	-0.08	-0.34	0.75	2009, 2011
FEM1B	ENST00000306917.4	fem-1 homolog b (C. elegans)	656	1	0	1	0	0	0	0	0	3	hsa-miR-20a-5p	-0.08	-0.19	0.33
SUV420H1	ENST00000304363.4	suppressor of variegation 4-20 homolog 1 (Drosophila)	62	2	0	1	1	1	0	1	0	1	hsa-miR-20b-5p	-0.08	-0.27	0.8	2005, 2007
SLC25A36	ENST00000446041.2	solute carrier family 25 (pyrimidine nucleotide carrier ), member 36	264	1	0	1	0	2	0	1	1	3	hsa-miR-106b-5p	-0.08	-0.21	0.74	2009, 2011
TMEM245	ENST00000374586.3	transmembrane protein 245	1320	1	1	0	0	1	0	1	0	4	hsa-miR-17-5p	-0.08	-0.09	0.7	2009, 2011
SLC4A7	ENST00000295736.5	solute carrier family 4, sodium bicarbonate cotransporter, member 7	146	1	0	1	0	0	0	0	0	2	hsa-miR-106b-5p	-0.08	-0.12	0.7	2005, 2007, 2009, 2011
AP3D1	ENST00000355272.6	adaptor-related protein complex 3, delta 1 subunit	464	1	0	0	1	0	0	0	0	0	hsa-miR-106a-5p	-0.08	-0.1	0.4	2005, 2007, 2009, 2011
MLLT1	ENST00000252674.7	myeloid/lymphoid or mixed-lineage leukemia (trithorax homolog, Drosophila); translocated to, 1	33	1	0	1	0	1	0	1	0	0	hsa-miR-106b-5p	-0.08	-0.1	0.74	2009
SV2B	ENST00000394232.1	synaptic vesicle glycoprotein 2B	7	1	0	1	0	0	0	0	0	0	hsa-miR-106b-5p	-0.08	-0.08	0.65	2009, 2011
GALNT10	ENST00000297107.6	UDP-N-acetyl-alpha-D-galactosamine:polypeptide N-acetylgalactosaminyltransferase 10 (GalNAc-T10)	3445	1	1	0	0	0	0	0	0	1	hsa-miR-519d-3p	-0.08	-0.08	0.43	2011
GIT2	ENST00000355312.3	G protein-coupled receptor kinase interacting ArfGAP 2	924	1	1	0	0	0	0	0	0	1	hsa-miR-17-5p	-0.08	-0.08	0.31	2009, 2011
TSR1	ENST00000301364.5	TSR1, 20S rRNA accumulation, homolog (S. cerevisiae)	559	1	1	0	0	1	0	1	0	1	hsa-miR-17-5p	-0.08	-0.31	< 0.1
ZBTB44	ENST00000525842.1	zinc finger and BTB domain containing 44	236	1	0	1	0	0	0	0	0	0	hsa-miR-106b-5p	-0.08	-0.08	ORF	2007, 2009, 2011
KIAA1147	ENST00000536163.1	KIAA1147	73	1	1	0	0	2	0	0	2	1	hsa-miR-17-5p	-0.08	-0.11	0.92	2007, 2009, 2011
MARCH6	ENST00000274140.5	membrane-associated ring finger (C3HC4) 6, E3 ubiquitin protein ligase	14086	1	0	0	1	1	1	0	0	0	hsa-miR-519d-3p	-0.07	-0.09	0.41	2007, 2009, 2011
RHO	ENST00000296271.3	rhodopsin	5	1	0	1	0	0	0	0	0	1	hsa-miR-106b-5p	-0.07	-0.07	< 0.1	2011
COL4A3	ENST00000396578.3	collagen, type IV, alpha 3 (Goodpasture antigen)	286	1	1	0	0	0	0	0	0	1	hsa-miR-519d-3p	-0.07	-0.07	0.49	2011
PTBP1	ENST00000350092.4	polypyrimidine tract binding protein 1	7007	1	0	0	1	0	0	0	0	0	hsa-miR-519d-3p	-0.07	-0.07	0.35	2007, 2009, 2011
UBE2QL1	ENST00000399816.3	ubiquitin-conjugating enzyme E2Q family-like 1	10	1	0	0	1	0	0	0	0	1	hsa-miR-106a-5p	-0.07	-0.07	0.26	2011
FNBP4	ENST00000263773.5	formin binding protein 4	91	1	0	0	1	0	0	0	0	1	hsa-miR-519d-3p	-0.07	-0.07	0.2	2005, 2007
KIAA0226	ENST00000273582.5	KIAA0226	89	1	0	1	0	1	0	1	0	0	hsa-miR-106b-5p	-0.07	-0.1	0.74	2009, 2011
FBXO41	ENST00000295133.5	F-box protein 41	175	1	0	1	0	1	0	1	0	1	hsa-miR-106b-5p	-0.07	-0.09	0.74	2007, 2009, 2011
AKAP11	ENST00000025301.2	A kinase (PRKA) anchor protein 11	71	1	0	0	1	2	0	1	1	2	hsa-miR-106a-5p	-0.07	-0.07	0.32	2009, 2011
TRIOBP	ENST00000406386.3	TRIO and F-actin binding protein	1545	1	0	0	1	2	0	2	0	1	hsa-miR-106a-5p	-0.07	-0.11	0.24	2011
PLXDC2	ENST00000377252.4	plexin domain containing 2	506	2	1	1	0	2	0	1	1	2	hsa-miR-519d-3p	-0.07	-0.18	0.92
AFF1	ENST00000395146.4	AF4/FMR2 family, member 1	28	1	0	1	0	1	0	0	1	1	hsa-miR-519d-3p	-0.07	-0.19	0.77	2009, 2011
FIGN	ENST00000333129.3	fidgetin	10	1	0	1	0	1	0	0	1	1	hsa-miR-106b-5p	-0.07	-0.14	0.73
RAB10	ENST00000264710.4	RAB10, member RAS oncogene family	998	1	0	1	0	2	0	2	0	2	hsa-miR-519d-3p	-0.07	-0.34	0.74	2005, 2007, 2011
PPARD	ENST00000448077.2	peroxisome proliferator-activated receptor delta	239	1	0	0	1	0	0	0	0	0	hsa-miR-106a-5p	-0.07	-0.07	0.26	2009, 2011
TMEM132B	ENST00000299308.3	transmembrane protein 132B	5	1	1	0	0	3	0	1	2	2	hsa-miR-106a-5p	-0.07	-0.07	0.26
SRSF12	ENST00000452027.2	serine/arginine-rich splicing factor 12	53	1	0	1	0	2	0	2	0	1	hsa-miR-106b-5p	-0.07	-0.36	0.6	2009, 2011
ST3GAL1	ENST00000319914.5	ST3 beta-galactoside alpha-2,3-sialyltransferase 1	59	1	0	1	0	0	0	0	0	3	hsa-miR-519d-3p	-0.07	-0.19	0.74	2011
E2F3	ENST00000346618.3	E2F transcription factor 3	91	1	1	0	0	0	0	0	0	0	hsa-miR-17-5p	-0.07	-0.07	0.78	2007, 2009, 2011
EPAS1	ENST00000263734.3	endothelial PAS domain protein 1	3689	2	0	1	1	1	0	0	1	0	hsa-miR-106a-5p	-0.07	-0.07	0.36	2005, 2007
HOXD11	ENST00000249504.5	homeobox D11	124	1	1	0	0	1	0	1	0	2	hsa-miR-519d-3p	-0.07	-0.21	0.71
ARHGEF7	ENST00000426073.2	Rho guanine nucleotide exchange factor (GEF) 7	361	1	0	1	0	0	0	0	0	2	hsa-miR-106b-5p	-0.07	-0.07	< 0.1	2011
SIPA1L3	ENST00000222345.6	signal-induced proliferation-associated 1 like 3	1578	1	0	1	0	0	0	0	0	0	hsa-miR-106b-5p	-0.07	-0.07	0.74	2007, 2009, 2011
SKIDA1	ENST00000449193.2	SKI/DACH domain containing 1	18	1	0	0	1	0	0	0	0	0	hsa-miR-106a-5p	-0.07	-0.07	0.23	2005, 2007
LRP1B	ENST00000389484.3	low density lipoprotein receptor-related protein 1B	26	1	0	1	0	0	0	0	0	0	hsa-miR-106b-5p	-0.07	-0.08	0.23	2011
PAFAH1B1	ENST00000397195.5	platelet-activating factor acetylhydrolase 1b, regulatory subunit 1 (45kDa)	1570	1	1	0	0	0	0	0	0	1	hsa-miR-93-5p	-0.07	-0.16	0.9	2005, 2007, 2009, 2011
RASD1	ENST00000579152.1	RAS, dexamethasone-induced 1	6	1	1	0	0	0	0	0	0	0	hsa-miR-519d-3p	-0.07	-0.55	0.94	2005, 2007, 2009, 2011
NBEAL2	ENST00000450053.3	neurobeachin-like 2	70	1	0	1	0	0	0	0	0	0	hsa-miR-106b-5p	-0.07	-0.07	< 0.1
TOLLIP	ENST00000317204.6	toll interacting protein	1536	1	1	0	0	0	0	0	0	0	hsa-miR-17-5p	-0.07	-0.28	0.51	2011
FAM168A	ENST00000064778.4	family with sequence similarity 168, member A	68	1	0	0	1	1	0	0	1	2	hsa-miR-519d-3p	-0.07	-0.07	0.39	2007, 2009, 2011
NKX2-2	ENST00000377142.4	NK2 homeobox 2	10	1	0	0	1	0	0	0	0	0	hsa-miR-519d-3p	-0.07	-0.07	0.21	2005, 2007, 2009, 2011
ZBTB6	ENST00000373659.3	zinc finger and BTB domain containing 6	55	1	0	1	0	1	0	0	1	0	hsa-miR-106b-5p	-0.07	-0.16	0.76	2007, 2009, 2011
MPDZ	ENST00000319217.7	multiple PDZ domain protein	341	1	0	0	1	0	0	0	0	0	hsa-miR-519d-3p	-0.07	-0.07	0.24	2009, 2011
ATL3	ENST00000398868.3	atlastin GTPase 3	734	1	1	0	0	3	0	0	3	2	hsa-miR-106a-5p	-0.07	-0.21	0.96	2005, 2007, 2009, 2011
FAM46C	ENST00000369448.3	family with sequence similarity 46, member C	74	1	1	0	0	2	0	1	1	1	hsa-miR-519d-3p	-0.06	-0.23	0.86	2005, 2007, 2009, 2011
GXYLT1	ENST00000398675.3	glucoside xylosyltransferase 1	126	2	0	0	2	1	0	1	0	1	hsa-miR-20b-5p	-0.06	-0.08	0.52	2009, 2011
ACIN1	ENST00000557515.1	apoptotic chromatin condensation inducer 1	141	1	0	0	1	0	0	0	0	0	hsa-miR-106a-5p	-0.06	-0.06	0.22	2005, 2007
ZNF74	ENST00000357502.5	zinc finger protein 74	142	1	0	1	0	1	0	1	0	1	hsa-miR-106b-5p	-0.06	-0.2	< 0.1
ARHGAP35	ENST00000404338.3	Rho GTPase activating protein 35	278	1	1	0	0	1	0	1	0	0	hsa-miR-17-5p	-0.06	-0.06	0.96	2005, 2007, 2009, 2011
ARSJ	ENST00000315366.7	arylsulfatase family, member J	386	1	0	0	1	0	0	0	0	0	hsa-miR-20b-5p	-0.06	-0.06	0.25	2009, 2011
ABI1	ENST00000376170.4	abl-interactor 1	317	1	0	1	0	0	0	0	0	0	hsa-miR-106b-5p	-0.06	-0.1	0.3
TACC1	ENST00000330691.6	transforming, acidic coiled-coil containing protein 1	186	1	0	1	0	0	0	0	0	1	hsa-miR-519d-3p	-0.06	-0.23	0.74	2009, 2011
STXBP5	ENST00000367481.3	syntaxin binding protein 5 (tomosyn)	555	1	0	1	0	3	0	2	1	4	hsa-miR-519d-3p	-0.06	-0.41	0.69	2011
CELSR2	ENST00000271332.3	cadherin, EGF LAG seven-pass G-type receptor 2	2475	1	0	1	0	0	0	0	0	0	hsa-miR-106b-5p	-0.06	-0.06	0.72	2005, 2007, 2009, 2011
URGCP	ENST00000223341.7	upregulator of cell proliferation	180	1	0	1	0	0	0	0	0	0	hsa-miR-106b-5p	-0.06	-0.06	< 0.1
TNRC6B	ENST00000335727.9	trinucleotide repeat containing 6B	69	2	1	0	1	3*	0	2	0	4	hsa-miR-106a-5p	-0.06	-0.08	0.82	2007, 2009, 2011
MKLN1	ENST00000352689.6	muskelin 1, intracellular mediator containing kelch motifs	477	1	1	0	0	4	0	1	3	3	hsa-miR-519d-3p	-0.06	-0.09	< 0.1	2009, 2011
ERC1	ENST00000355446.5	ELKS/RAB6-interacting/CAST family member 1	159	1	1	0	0	1	1	0	0	1	hsa-miR-106a-5p	-0.06	-0.06	0.96	2011
SP8	ENST00000418710.2	Sp8 transcription factor	95	1	0	1	0	0	0	0	0	2	hsa-miR-106b-5p	-0.06	-0.07	0.74	2007, 2009, 2011
BZW1	ENST00000409600.1	basic leucine zipper and W2 domains 1	470	1	0	0	1	0	0	0	0	1	hsa-miR-93-5p	-0.06	-0.06	0.24
PHC3	ENST00000495893.2	polyhomeotic homolog 3 (Drosophila)	366	1	0	1	0	3	0	2	1	1	hsa-miR-519d-3p	-0.06	-0.21	0.73	2009, 2011
MED6	ENST00000440435.2	mediator complex subunit 6	776	1	0	1	0	1	0	1	0	0	hsa-miR-106a-5p	-0.06	-0.15	< 0.1
TIAM1	ENST00000286827.3	T-cell lymphoma invasion and metastasis 1	20	1	0	1	0	0	0	0	0	1	hsa-miR-20a-5p	-0.06	-0.23	0.71	2007, 2009, 2011
C3orf70	ENST00000335012.2	chromosome 3 open reading frame 70	19	1	0	0	1	2	0	0	2	2	hsa-miR-106a-5p	-0.06	-0.07	0.33	2007, 2009, 2011
TTC7A	ENST00000319190.5	tetratricopeptide repeat domain 7A	400	1	0	1	0	0	0	0	0	0	hsa-miR-106a-5p	-0.06	-0.06	< 0.1
PPP4R1L	ENST00000334187.8	protein phosphatase 4, regulatory subunit 1-like	27	1	1	0	0	2	0	2	0	0	hsa-miR-20a-5p	-0.06	-0.09	< 0.1
ARMC8	ENST00000469044.1	armadillo repeat containing 8	398	1	1	0	0	0	0	0	0	2	hsa-miR-17-5p	-0.05	-0.38	0.89
CDCA7	ENST00000306721.3	cell division cycle associated 7	182	1	0	1	0	0	0	0	0	1	hsa-miR-20a-5p	-0.05	-0.23	< 0.1	2009, 2011
RARB	ENST00000437042.2	retinoic acid receptor, beta	48	1	0	0	1	0	0	0	0	1	hsa-miR-106a-5p	-0.05	-0.05	0.24	2007, 2009, 2011
ITFG1	ENST00000544001.2	integrin alpha FG-GAP repeat containing 1	1443	1	0	1	0	0	0	0	0	0	hsa-miR-106b-5p	-0.05	-0.29	0.3	2009, 2011
UGDH	ENST00000316423.6	UDP-glucose 6-dehydrogenase	735	1	0	0	1	0	0	0	0	0	hsa-miR-519d-3p	-0.05	-0.08	0.21	2009
WHSC1	ENST00000382895.3	Wolf-Hirschhorn syndrome candidate 1	1148	1	0	1	0	2	0	1	1	2	hsa-miR-106a-5p	-0.05	-0.05	0.32	2011
PPP1R3G	ENST00000405617.2	protein phosphatase 1, regulatory subunit 3G	29	1	1	0	0	0	0	0	0	0	hsa-miR-17-5p	-0.05	-0.07	< 0.1
XIAP	ENST00000371199.3	X-linked inhibitor of apoptosis	153	2	0	0	2	2	0	2	0	2	hsa-miR-106a-5p	-0.05	-0.08	0.45	2011
SEPT7	ENST00000435235.1	septin 7	97	1	0	0	1	0	0	0	0	1	hsa-miR-519d-3p	-0.05	-0.06	0.23
HS3ST3A1	ENST00000284110.1	heparan sulfate (glucosamine) 3-O-sulfotransferase 3A1	148	1	0	0	1	0	0	0	0	3	hsa-miR-106a-5p	-0.05	-0.06	0.22
WNK1	ENST00000315939.6	WNK lysine deficient protein kinase 1	950	1	0	0	1	0	0	0	0	1	hsa-miR-106a-5p	-0.05	-0.05	0.23	2009, 2011
NFAT5	ENST00000354436.2	nuclear factor of activated T-cells 5, tonicity-responsive	128	1	1	0	0	5	0	0	5	1	hsa-miR-20b-5p	-0.05	-0.11	0.96	2005, 2007, 2009, 2011
GPR37L1	ENST00000367282.5	G protein-coupled receptor 37 like 1	5	1	0	0	1	1	0	1	0	2	hsa-miR-93-5p	-0.05	-0.05	0.4
CHD2	ENST00000394196.4	chromodomain helicase DNA binding protein 2	1237	1	0	1	0	0	0	0	0	2	hsa-miR-106b-5p	-0.05	-0.05	< 0.1
PALLD	ENST00000261509.6	palladin, cytoskeletal associated protein	4423	1	0	1	0	0	0	0	0	0	hsa-miR-20a-5p	-0.05	-0.05	ORF	2009
ZRANB1	ENST00000359653.4	zinc finger, RAN-binding domain containing 1	724	1	0	1	0	0	0	0	0	1	hsa-miR-106b-5p	-0.05	-0.14	0.74	2009, 2011
HP1BP3	ENST00000312239.5	heterochromatin protein 1, binding protein 3	1886	1	0	1	0	1	0	0	1	1	hsa-miR-106b-5p	-0.05	-0.23	0.74	2011
FNDC3B	ENST00000336824.4	fibronectin type III domain containing 3B	509	1	1	0	0	1	0	0	1	0	hsa-miR-519d-3p	-0.05	-0.09	0.27	2005, 2007, 2009, 2011
UBE2Q2	ENST00000267938.4	ubiquitin-conjugating enzyme E2Q family member 2	106	1	0	1	0	0	0	0	0	0	hsa-miR-106b-5p	-0.05	-0.3	0.67	2007, 2011
FAM160B2	ENST00000289921.7	family with sequence similarity 160, member B2	803	1	0	1	0	0	0	0	0	0	hsa-miR-106b-5p	-0.04	-0.04	< 0.1
TRIM36	ENST00000282369.3	tripartite motif containing 36	85	1	1	0	0	1	0	0	1	1	hsa-miR-519d-3p	-0.04	-0.42	0.95	2005, 2007, 2009, 2011
RNF4	ENST00000511859.1	ring finger protein 4	33	1	0	0	1	0	0	0	0	0	hsa-miR-106a-5p	-0.04	-0.06	0.23	2005, 2007, 2009, 2011
KLHL8	ENST00000273963.5	kelch-like family member 8	266	1	0	0	1	2	0	1	1	1	hsa-miR-106a-5p	-0.04	-0.05	0.29
SPTY2D1	ENST00000336349.5	SPT2, Suppressor of Ty, domain containing 1 (S. cerevisiae)	241	1	0	1	0	1	0	1	0	0	hsa-miR-106b-5p	-0.04	-0.21	0.64	2007, 2009, 2011
HIVEP3	ENST00000372583.1	human immunodeficiency virus type I enhancer binding protein 3	84	1	0	0	1	0	0	0	0	2	hsa-miR-106a-5p	-0.04	-0.04	0.36
RIMKLA	ENST00000431473.3	ribosomal modification protein rimK-like family member A	100	1	0	1	0	2	0	0	2	5	hsa-miR-106b-5p	-0.04	-0.17	0.78	2009, 2011
TMTC1	ENST00000256062.5	transmembrane and tetratricopeptide repeat containing 1	379	1	1	0	0	1	0	1	0	2	hsa-miR-106a-5p	-0.04	-0.05	< 0.1	2011
ICMT	ENST00000343813.5	isoprenylcysteine carboxyl methyltransferase	558	1	0	1	0	0	0	0	0	0	hsa-miR-106b-5p	-0.04	-0.24	0.74	2009, 2011
MBTPS1	ENST00000343411.3	membrane-bound transcription factor peptidase, site 1	1502	1	0	0	1	0	0	0	0	0	hsa-miR-519d-3p	-0.04	-0.04	0.29	2009, 2011
ABCA1	ENST00000374736.3	ATP-binding cassette, sub-family A (ABC1), member 1	184	1	1	0	0	0	0	0	0	4	hsa-miR-17-5p	-0.04	-0.04	0.96	2005, 2007, 2009, 2011
TIMM8B	ENST00000504148.2	translocase of inner mitochondrial membrane 8 homolog B (yeast)	12	1	1	0	0	0	0	0	0	0	hsa-miR-519d-3p	-0.04	-0.39	< 0.1
CDK6	ENST00000265734.4	cyclin-dependent kinase 6	1116	1	0	1	0	0	0	0	0	3	hsa-miR-106b-5p	-0.04	-0.05	< 0.1	2011
ZNF652	ENST00000362063.2	zinc finger protein 652	33	3	0	3	0	0	0	0	0	5	hsa-miR-106b-5p	-0.04	-0.51	0.97	2005, 2007, 2011
FSTL4	ENST00000265342.7	follistatin-like 4	60	1	0	0	1	1	1	0	0	0	hsa-miR-519d-3p	-0.04	-0.05	0.2	2009, 2011
AP2B1	ENST00000262325.7	adaptor-related protein complex 2, beta 1 subunit	353	1	1	0	0	1	0	1	0	0	hsa-miR-106a-5p	-0.04	-0.34	0.96	2009, 2011
AHRR	ENST00000316418.5	aryl-hydrocarbon receptor repressor	1049	1	0	1	0	1	1	0	0	2	hsa-miR-106a-5p	-0.04	-0.05	< 0.1	2009, 2011
PPP6R1	ENST00000412770.2	protein phosphatase 6, regulatory subunit 1	292	1	0	1	0	0	0	0	0	0	hsa-miR-106b-5p	-0.04	-0.05	< 0.1	2009
TWIST1	ENST00000242261.5	twist basic helix-loop-helix transcription factor 1	190	1	0	1	0	0	0	0	0	1	hsa-miR-106b-5p	-0.04	-0.04	< 0.1
SRI	ENST00000265729.2	sorcin	278	1	0	0	1	1	0	0	1	1	hsa-miR-106a-5p	-0.04	-0.14	0.45
GPLD1	ENST00000230036.1	glycosylphosphatidylinositol specific phospholipase D1	51	1	0	1	0	0	0	0	0	0	hsa-miR-106b-5p	-0.04	-0.2	0.36
EGFR	ENST00000275493.2	epidermal growth factor receptor	632	1	0	1	0	0	0	0	0	3	hsa-miR-106b-5p	-0.04	-0.05	< 0.1
GNA11	ENST00000078429.4	guanine nucleotide binding protein (G protein), alpha 11 (Gq class)	1513	1	0	1	0	0	0	0	0	0	hsa-miR-106b-5p	-0.04	-0.04	0.54
FAT3	ENST00000298047.6	FAT atypical cadherin 3	30	1	1	0	0	1	0	0	1	1	hsa-miR-106a-5p	-0.04	-0.04	0.51	2009, 2011
AK4	ENST00000545314.1	adenylate kinase 4	116	1	1	0	0	1	0	0	1	1	hsa-miR-106a-5p	-0.04	-0.04	< 0.1	2011
SLC1A2	ENST00000278379.3	solute carrier family 1 (glial high affinity glutamate transporter), member 2	5	1	0	1	0	1	0	1	0	1	hsa-miR-106a-5p	-0.04	-0.04	< 0.1	2005, 2007, 2009, 2011
SENP5	ENST00000323460.5	SUMO1/sentrin specific peptidase 5	125	1	1	0	0	1	0	1	0	2	hsa-miR-106a-5p	-0.04	-0.05	0.66	2009, 2011
PER1	ENST00000317276.4	period circadian clock 1	1210	1	0	1	0	0	0	0	0	1	hsa-miR-20a-5p	-0.04	-0.15	0.6
IL6ST	ENST00000381287.4	interleukin 6 signal transducer (gp130, oncostatin M receptor)	213	1	0	0	1	3	0	0	3	6	hsa-miR-106a-5p	-0.04	-0.04	0.39	2011
DAB1	ENST00000371236.2	Dab, reelin signal transducer, homolog 1 (Drosophila)	490	1	0	0	1	0	0	0	0	1	hsa-miR-20b-5p	-0.04	-0.06	0.22
SLC30A5	ENST00000396591.3	solute carrier family 30 (zinc transporter), member 5	677	1	0	0	1	2	0	2	0	0	hsa-miR-106a-5p	-0.04	-0.11	0.25
G3BP1	ENST00000394123.3	GTPase activating protein (SH3 domain) binding protein 1	688	2	2	0	0	1	0	1	0	7	hsa-miR-519d-3p	-0.04	-0.16	0.95
REV3L	ENST00000368802.3	REV3-like, polymerase (DNA directed), zeta, catalytic subunit	9	1	0	0	1	0	0	0	0	1	hsa-miR-20b-5p	-0.04	-0.04	0.2	2005, 2007
ALG3	ENST00000418734.2	ALG3, alpha-1,3- mannosyltransferase	63	1	1	0	0	0	0	0	0	0	hsa-miR-519d-3p	-0.04	-0.59	0.94
ATG14	ENST00000247178.5	autophagy related 14	25	1	1	0	0	2	1	0	1	1	hsa-miR-20b-5p	-0.04	-0.21	0.96	2009, 2011
CHST7	ENST00000276055.3	carbohydrate (N-acetylglucosamine 6-O) sulfotransferase 7	406	1	0	1	0	0	0	0	0	1	hsa-miR-106a-5p	-0.04	-0.06	0.55
BRWD1	ENST00000342449.3	bromodomain and WD repeat domain containing 1	96	1	1	0	0	3	1	1	1	4	hsa-miR-519d-3p	-0.04	-0.15	0.52
SHISA6	ENST00000441885.3	shisa family member 6	5	1	0	0	1	0	0	0	0	2	hsa-miR-519d-3p	-0.04	-0.04	0.21
TRPC4	ENST00000379705.3	transient receptor potential cation channel, subfamily C, member 4	21	1	0	0	1	0	0	0	0	2	hsa-miR-106a-5p	-0.04	-0.04	0.21
HDAC4	ENST00000345617.3	histone deacetylase 4	48	1	1	0	0	1	0	0	1	3	hsa-miR-519d-3p	-0.04	-0.06	0.76	2005, 2007, 2009, 2011
TRIM71	ENST00000383763.5	tripartite motif containing 71, E3 ubiquitin protein ligase	67	2	0	2	0	1	0	0	1	3	hsa-miR-106a-5p	-0.04	-0.05	0.84
C14orf28	ENST00000325192.3	chromosome 14 open reading frame 28	98	1	1	0	0	1	1	0	0	0	hsa-miR-17-5p	-0.04	-0.69	0.72	2007, 2009, 2011
M6PR	ENST00000000412.3	mannose-6-phosphate receptor (cation dependent)	46	1	0	1	0	1	0	0	1	0	hsa-miR-519d-3p	-0.04	-0.38	0.69	2005, 2007, 2009, 2011
USP37	ENST00000258399.3	ubiquitin specific peptidase 37	14	1	0	1	0	0	0	0	0	1	hsa-miR-106b-5p	-0.04	-0.09	0.74	2009, 2011
SMAD6	ENST00000288840.5	SMAD family member 6	660	1	0	1	0	0	0	0	0	0	hsa-miR-519d-3p	-0.04	-0.31	0.74	2005, 2007, 2009, 2011
SEMA4G	ENST00000210633.3	sema domain, immunoglobulin domain (Ig), transmembrane domain (TM) and short cytoplasmic domain, (semaphorin) 4G	1015	1	0	1	0	0	0	0	0	0	hsa-miR-106b-5p	-0.04	-0.04	0.69	2005, 2007, 2009, 2011
CREB5	ENST00000357727.2	cAMP responsive element binding protein 5	54	1	1	0	0	2	0	1	1	2	hsa-miR-519d-3p	-0.04	-0.19	0.69	2005, 2007, 2009, 2011
RAPH1	ENST00000319170.5	Ras association (RalGDS/AF-6) and pleckstrin homology domains 1	126	1	1	0	0	1	0	0	1	2	hsa-miR-519d-3p	-0.04	-0.05	0.71	2009, 2011
GID4	ENST00000268719.4	GID complex subunit 4	79	1	0	1	0	0	0	0	0	0	hsa-miR-106b-5p	-0.04	-0.26	0.74	2007, 2009, 2011
ATXN7L1	ENST00000419735.3	ataxin 7-like 1	67	1	1	0	0	0	0	0	0	0	hsa-miR-17-5p	-0.04	-0.04	0.9	2009, 2011
APPL1	ENST00000288266.3	adaptor protein, phosphotyrosine interaction, PH domain and leucine zipper containing 1	908	1	0	0	1	2	0	0	2	1	hsa-miR-106a-5p	-0.04	-0.05	0.25	2009, 2011
TMEM50B	ENST00000542230.2	transmembrane protein 50B	528	1	0	1	0	1	0	1	0	0	hsa-miR-106b-5p	-0.03	-0.25	0.57	2007, 2009, 2011
EFNB1	ENST00000204961.4	ephrin-B1	386	1	0	1	0	0	0	0	0	0	hsa-miR-106b-5p	-0.03	-0.03	< 0.1	2005, 2007, 2009, 2011
RUNX1	ENST00000344691.4	runt-related transcription factor 1	182	1	0	1	0	0	0	0	0	4	hsa-miR-106b-5p	-0.03	-0.1	0.74	2011
TMEM167A	ENST00000502346.1	transmembrane protein 167A	1029	1	1	0	0	0	0	0	0	1	hsa-miR-519d-3p	-0.03	-0.52	0.85	2009, 2011
WHSC1L1	ENST00000317025.8	Wolf-Hirschhorn syndrome candidate 1-like 1	481	1	0	0	1	1	0	1	0	1	hsa-miR-93-5p	-0.03	-0.04	0.21
MYO5B	ENST00000285039.7	myosin VB	12	1	1	0	0	0	0	0	0	4	hsa-miR-17-5p	-0.03	-0.03	0.68	2009, 2011
WIPF2	ENST00000323571.4	WAS/WASL interacting protein family, member 2	214	2	0	2	0	1	0	1	0	1	hsa-miR-20a-5p	-0.03	-0.21	0.58	2009, 2011
PPP2CA	ENST00000481195.1	protein phosphatase 2, catalytic subunit, alpha isozyme	11344	1	0	0	1	2	0	2	0	0	hsa-miR-106a-5p	-0.03	-0.09	0.39	2005, 2007, 2009, 2011
MECP2	ENST00000303391.6	methyl CpG binding protein 2 (Rett syndrome)	1474	1	0	1	0	1	0	0	1	2	hsa-miR-106b-5p	-0.03	-0.17	0.71	2005, 2007, 2009, 2011
AJAP1	ENST00000378191.4	adherens junctions associated protein 1	5	1	0	1	0	1	0	0	1	5	hsa-miR-106a-5p	-0.03	-0.03	< 0.1
SRGAP3	ENST00000383836.3	SLIT-ROBO Rho GTPase activating protein 3	38	2	0	2	0	0	0	0	0	0	hsa-miR-106b-5p	-0.03	-0.16	0.93	2005, 2007, 2009, 2011
TANC2	ENST00000424789.2	tetratricopeptide repeat, ankyrin repeat and coiled-coil containing 2	155	1	1	0	0	0	0	0	0	1	hsa-miR-106a-5p	-0.03	-0.03	0.96	2009, 2011
NTN1	ENST00000173229.2	netrin 1	12	1	1	0	0	0	0	0	0	1	hsa-miR-106a-5p	-0.03	-0.03	0.87	2009, 2011
BCR	ENST00000305877.8	breakpoint cluster region	5	1	1	0	0	0	0	0	0	3	hsa-miR-106a-5p	-0.03	-0.03	0.81	2009, 2011
KIAA2018	ENST00000316407.4	KIAA2018	23	1	1	0	0	0	0	0	0	4	hsa-miR-106a-5p	-0.03	-0.03	0.74	2009, 2011
ADAR	ENST00000292205.5	adenosine deaminase, RNA-specific	633	1	1	0	0	0	0	0	0	2	hsa-miR-106a-5p	-0.03	-0.03	0.63	2009, 2011
ITPKB	ENST00000272117.3	inositol-trisphosphate 3-kinase B	5	1	1	0	0	0	0	0	0	1	hsa-miR-106a-5p	-0.03	-0.03	0.57	2009, 2011
ONECUT3	ENST00000382349.4	one cut homeobox 3	5	1	0	0	1	1	0	1	0	1	hsa-miR-106a-5p	-0.03	-0.03	0.25
TGFBRAP1	ENST00000393359.2	transforming growth factor, beta receptor associated protein 1	435	1	1	0	0	0	0	0	0	0	hsa-miR-106a-5p	-0.03	-0.03	0.11
PPM1A	ENST00000395076.4	protein phosphatase, Mg2+/Mn2+ dependent, 1A	412	1	0	1	0	1	0	0	1	3	hsa-miR-519d-3p	-0.03	-0.17	0.74	2011
SEMA7A	ENST00000261918.4	semaphorin 7A, GPI membrane anchor (John Milton Hagen blood group)	65	1	1	0	0	0	0	0	0	0	hsa-miR-17-5p	-0.03	-0.44	0.95	2011
LUZP1	ENST00000418342.1	leucine zipper protein 1	434	1	1	0	0	0	0	0	0	2	hsa-miR-106a-5p	-0.03	-0.03	0.95	2005, 2007, 2009, 2011
KPNA4	ENST00000334256.4	karyopherin alpha 4 (importin alpha 3)	111	1	0	0	1	1	1	0	0	3	hsa-miR-106a-5p	-0.03	-0.04	0.42	2005, 2007, 2009, 2011
ATP11A	ENST00000487903.1	ATPase, class VI, type 11A	731	1	0	0	1	1	0	1	0	1	hsa-miR-106a-5p	-0.03	-0.03	0.23	2009, 2011
MCL1	ENST00000369026.2	myeloid cell leukemia sequence 1 (BCL2-related)	374	1	1	0	0	0	0	0	0	0	hsa-miR-519d-3p	-0.03	-0.34	0.93	2007, 2009, 2011
CCDC50	ENST00000392455.3	coiled-coil domain containing 50	961	1	1	0	0	1	0	1	0	5	hsa-miR-519d-3p	-0.03	-0.08	0.67	2011
TRPS1	ENST00000395715.3	trichorhinophalangeal syndrome I	94	1	0	1	0	0	0	0	0	2	hsa-miR-106a-5p	-0.03	-0.06	0.12	2009, 2011
UBN2	ENST00000473989.3	ubinuclein 2	238	1	0	1	0	0	0	0	0	7	hsa-miR-519d-3p	-0.03	-0.03	0.65
KCNMB3	ENST00000497599.1	potassium large conductance calcium-activated channel, subfamily M beta member 3	8	1	0	0	1	1	0	0	1	0	hsa-miR-519d-3p	-0.03	-0.07	0.25
RIMS2	ENST00000507740.1	regulating synaptic membrane exocytosis 2	8	1	0	0	1	2	0	0	2	1	hsa-miR-519d-3p	-0.03	-0.03	0.24	2011
WWC2	ENST00000403733.3	WW and C2 domain containing 2	717	1	0	1	0	1	0	0	1	1	hsa-miR-106a-5p	-0.03	-0.14	0.78	2009, 2011
KLF11	ENST00000305883.1	Kruppel-like factor 11	42	1	1	0	0	0	0	0	0	0	hsa-miR-17-5p	-0.03	-0.16	0.96	2005, 2007, 2009, 2011
MICAL3	ENST00000441493.2	microtubule associated monooxygenase, calponin and LIM domain containing 3	58	1	0	1	0	0	0	0	0	0	hsa-miR-20a-5p	-0.03	-0.03	< 0.1	2009, 2011
PSMB5	ENST00000493471.2	proteasome (prosome, macropain) subunit, beta type, 5	156	1	0	1	0	1	0	1	0	1	hsa-miR-106b-5p	-0.03	-0.26	0.74
FRZB	ENST00000295113.4	frizzled-related protein	43	1	1	0	0	0	0	0	0	0	hsa-miR-17-5p	-0.03	-0.24	0.67	2011
AKAP13	ENST00000394518.2	A kinase (PRKA) anchor protein 13	53	1	1	0	0	0	0	0	0	1	hsa-miR-106a-5p	-0.03	-0.03	0.95	2005, 2007, 2009, 2011
OTUD3	ENST00000375120.3	OTU domain containing 3	438	1	0	0	1	0	0	0	0	2	hsa-miR-519d-3p	-0.03	-0.03	0.28	2009, 2011
STRBP	ENST00000447404.2	spermatid perinuclear RNA binding protein	575	2	1	0	1	0	0	0	0	2	hsa-miR-93-5p	-0.03	-0.08	0.21
TCEB3	ENST00000418390.2	transcription elongation factor B (SIII), polypeptide 3 (110kDa, elongin A)	3007	1	1	0	0	1	0	0	1	1	hsa-miR-106a-5p	-0.03	-0.27	0.89	2011
ACAP2	ENST00000326793.6	ArfGAP with coiled-coil, ankyrin repeat and PH domains 2	253	1	1	0	0	0	0	0	0	2	hsa-miR-106a-5p	-0.03	-0.03	0.53	2009, 2011
SATB1	ENST00000338745.6	SATB homeobox 1	312	1	0	1	0	0	0	0	0	2	hsa-miR-106b-5p	-0.02	-0.12	0.6
CLUH	ENST00000570628.2	clustered mitochondria (cluA/CLU1) homolog	125	1	1	0	0	0	0	0	0	0	hsa-miR-106a-5p	-0.02	-0.03	0.24	2009, 2011
SLC2A8	ENST00000373360.3	solute carrier family 2 (facilitated glucose transporter), member 8	324	1	1	0	0	1	0	1	0	0	hsa-miR-106a-5p	-0.02	-0.59	< 0.1
EIF2S1	ENST00000256383.4	eukaryotic translation initiation factor 2, subunit 1 alpha, 35kDa	3360	1	0	1	0	0	0	0	0	2	hsa-miR-106b-5p	-0.02	-0.25	0.69	2009
PIK3R1	ENST00000521381.1	phosphoinositide-3-kinase, regulatory subunit 1 (alpha)	217	1	0	1	0	0	0	0	0	2	hsa-miR-20a-5p	-0.02	-0.03	0.65	2005, 2007, 2009, 2011
FZD4	ENST00000531380.1	frizzled family receptor 4	5	1	0	0	1	0	0	0	0	3	hsa-miR-519d-3p	-0.02	-0.02	0.26	2005, 2007, 2009, 2011
ACVRL1	ENST00000550683.1	activin A receptor type II-like 1	68	2	0	2	0	0	0	0	0	0	hsa-miR-106a-5p	-0.02	-0.04	0.15
PSEN1	ENST00000344094.3	presenilin 1	1340	1	0	1	0	0	0	0	0	1	hsa-miR-106b-5p	-0.02	-0.04	< 0.1	2011
USP47	ENST00000339865.5	ubiquitin specific peptidase 47	665	1	1	0	0	0	0	0	0	1	hsa-miR-519d-3p	-0.02	-0.14	0.34
MAGOHB	ENST00000539554.1	mago-nashi homolog B (Drosophila)	63	1	0	0	1	0	0	0	0	0	hsa-miR-20b-5p	-0.02	-0.07	0.2
IPMK	ENST00000373935.3	inositol polyphosphate multikinase	196	1	0	0	1	1	0	1	0	2	hsa-miR-106a-5p	-0.02	-0.06	0.3	2011
EIF5B	ENST00000289371.6	eukaryotic translation initiation factor 5B	188	2	0	2	0	0	0	0	0	0	hsa-miR-20a-5p	-0.02	-0.44	0.93
CBX8	ENST00000269385.4	chromobox homolog 8	474	1	1	0	0	0	0	0	0	0	hsa-miR-17-5p	-0.02	-0.18	0.95
SCML2	ENST00000398048.3	sex comb on midleg-like 2 (Drosophila)	7	1	0	1	0	0	0	0	0	1	hsa-miR-106b-5p	-0.02	-0.1	0.4	2005, 2007, 2011
MLLT6	ENST00000325718.7	myeloid/lymphoid or mixed-lineage leukemia (trithorax homolog, Drosophila); translocated to, 6	24	1	0	0	1	1	0	0	1	4	hsa-miR-519d-3p	-0.02	-0.04	0.24	2011
BNIP3L	ENST00000380629.2	BCL2/adenovirus E1B 19kDa interacting protein 3-like	191	1	0	1	0	1	0	0	1	1	hsa-miR-106a-5p	-0.02	-0.29	0.7	2009, 2011
PLAGL2	ENST00000246229.4	pleiomorphic adenoma gene-like 2	254	1	0	1	0	1	0	0	1	1	hsa-miR-519d-3p	-0.02	-0.2	0.75	2005, 2007, 2009, 2011
BRD4	ENST00000263377.2	bromodomain containing 4	849	1	0	0	1	1	0	1	0	0	hsa-miR-106a-5p	-0.02	-0.03	0.22
COX20	ENST00000411948.2	COX20 cytochrome C oxidase assembly factor	693	1	0	1	0	5	0	3	2	1	hsa-miR-519d-3p	-0.02	-0.31	0.78
DNAL1	ENST00000553645.2	dynein, axonemal, light chain 1	81	1	1	0	0	2	0	2	0	0	hsa-miR-17-5p	-0.02	-0.36	0.96	2009, 2011
FAM177A1	ENST00000280987.4	family with sequence similarity 177, member A1	765	1	0	1	0	1	0	1	0	0	hsa-miR-106b-5p	-0.02	-0.2	< 0.1
CASP9	ENST00000546424.1	caspase 9, apoptosis-related cysteine peptidase	390	1	0	0	1	1	0	1	0	0	hsa-miR-106a-5p	-0.02	-0.04	0.2
TNRC6A	ENST00000395799.3	trinucleotide repeat containing 6A	267	1	0	1	0	0	0	0	0	2	hsa-miR-106a-5p	-0.02	-0.02	0.74	2005, 2007, 2009, 2011
INO80D	ENST00000403263.1	INO80 complex subunit D	5	1	0	1	0	0	0	0	0	2	hsa-miR-106a-5p	-0.02	-0.02	0.68	2009, 2011
LLPH	ENST00000266604.2	LLP homolog, long-term synaptic facilitation (Aplysia)	88	1	0	0	1	2	1	1	0	3	hsa-miR-106a-5p	-0.02	-0.13	0.21
FAM129B	ENST00000373314.3	family with sequence similarity 129, member B	516	1	0	0	1	0	0	0	0	1	hsa-miR-106a-5p	-0.02	-0.02	0.2	2007, 2011
VAV2	ENST00000406606.3	vav 2 guanine nucleotide exchange factor	477	1	0	1	0	0	0	0	0	0	hsa-miR-106a-5p	-0.02	-0.02	< 0.1	2009, 2011
SYNE2	ENST00000358025.3	spectrin repeat containing, nuclear envelope 2	27	1	0	1	0	0	0	0	0	0	hsa-miR-106a-5p	-0.02	-0.02	< 0.1
DGKQ	ENST00000273814.3	diacylglycerol kinase, theta 110kDa	184	1	0	1	0	0	0	0	0	1	hsa-miR-106a-5p	-0.02	-0.02	< 0.1
IRF2BP2	ENST00000366610.3	interferon regulatory factor 2 binding protein 2	8690	1	0	1	0	0	0	0	0	0	hsa-miR-20a-5p	-0.02	-0.14	0.74	2009, 2011
MARK4	ENST00000300843.4	MAP/microtubule affinity-regulating kinase 4	192	1	0	1	0	0	0	0	0	0	hsa-miR-106a-5p	-0.02	-0.02	0.74	2005, 2007, 2009, 2011
ASXL2	ENST00000435504.4	additional sex combs like 2 (Drosophila)	139	1	0	1	0	0	0	0	0	4	hsa-miR-106b-5p	-0.02	-0.07	0.74
THRB	ENST00000396671.2	thyroid hormone receptor, beta	55	1	0	0	1	0	0	0	0	1	hsa-miR-519d-3p	-0.02	-0.03	0.25	2009, 2011
REPS2	ENST00000357277.3	RALBP1 associated Eps domain containing 2	36	1	1	0	0	1	1	0	0	2	hsa-miR-20b-5p	-0.02	-0.12	0.69	2007, 2009, 2011
TSC22D2	ENST00000361875.3	TSC22 domain family, member 2	1062	1	0	0	1	1	0	1	0	3	hsa-miR-106a-5p	-0.02	-0.04	0.34	2005, 2007, 2009, 2011
XRRA1	ENST00000527087.1	X-ray radiation resistance associated 1	136	2	0	2	0	1	0	1	0	2	hsa-miR-519d-3p	-0.02	-0.25	0.88	2009, 2011
TMBIM6	ENST00000423828.1	transmembrane BAX inhibitor motif containing 6	4043	1	1	0	0	0	0	0	0	2	hsa-miR-106a-5p	-0.02	-0.35	0.8	2009, 2011
CERCAM	ENST00000372842.1	cerebral endothelial cell adhesion molecule	184	1	1	0	0	1	0	0	1	0	hsa-miR-519d-3p	-0.02	-0.44	0.41
PLXNA1	ENST00000393409.2	plexin A1	189	1	1	0	0	0	0	0	0	1	hsa-miR-106a-5p	-0.02	-0.03	0.94	2007, 2009, 2011
ASF1A	ENST00000229595.5	anti-silencing function 1A histone chaperone	790	1	0	1	0	0	0	0	0	0	hsa-miR-20a-5p	-0.02	-0.26	< 0.1	2005, 2007, 2011
SESN3	ENST00000536441.1	sestrin 3	260	2	0	1	1	0	0	0	0	1	hsa-miR-106b-5p	-0.01	-0.25	0.81
CCSER2	ENST00000224756.8	coiled-coil serine-rich protein 2	123	1	1	0	0	1	0	1	0	2	hsa-miR-17-5p	-0.01	-0.16	0.96	2005, 2007, 2009, 2011
SLC38A1	ENST00000398637.5	solute carrier family 38, member 1	1967	1	0	1	0	0	0	0	0	2	hsa-miR-106a-5p	-0.01	-0.02	< 0.1
RPS6KA3	ENST00000379565.3	ribosomal protein S6 kinase, 90kDa, polypeptide 3	769	1	0	1	0	1	0	0	1	3	hsa-miR-20a-5p	-0.01	-0.08	0.74	2005, 2007, 2009, 2011
FYN	ENST00000368682.3	FYN oncogene related to SRC, FGR, YES	2659	1	0	1	0	0	0	0	0	0	hsa-miR-106b-5p	-0.01	-0.1	< 0.1
NUFIP2	ENST00000225388.4	nuclear fragile X mental retardation protein interacting protein 2	440	1	0	1	0	1	0	0	1	4	hsa-miR-106b-5p	-0.01	-0.13	0.76	2009, 2011
SHF	ENST00000560540.1	Src homology 2 domain containing F	112	1	0	1	0	0	0	0	0	0	hsa-miR-106b-5p	-0.01	-0.26	0.53
MAPK1IP1L	ENST00000395468.4	mitogen-activated protein kinase 1 interacting protein 1-like	4002	1	0	1	0	1	0	0	1	4	hsa-miR-20a-5p	-0.01	-0.04	< 0.1	2011
SYNCRIP	ENST00000355238.6	synaptotagmin binding, cytoplasmic RNA interacting protein	4864	1	1	0	0	0	0	0	0	3	hsa-miR-106a-5p	-0.01	-0.03	< 0.1	2011
NCOR1	ENST00000268712.3	nuclear receptor corepressor 1	268	1	1	0	0	0	0	0	0	2	hsa-miR-519d-3p	-0.01	-0.13	0.59	2011
RNF13	ENST00000392894.3	ring finger protein 13	5	1	0	0	1	0	0	0	0	1	hsa-miR-106a-5p	-0.01	-0.01	0.2	2005, 2007, 2011
MFN1	ENST00000471841.1	mitofusin 1	502	1	1	0	0	1	1	0	0	2	hsa-miR-519d-3p	-0.01	-0.26	0.84
PTCHD1	ENST00000379361.4	patched domain containing 1	59	2	0	0	2	2	0	1	1	2	hsa-miR-106a-5p	-0.01	-0.05	0.53
MIER3	ENST00000381226.3	mesoderm induction early response 1, family member 3	112	1	0	0	1	0	0	0	0	2	hsa-miR-519d-3p	-0.01	-0.01	0.22	2007, 2011
EIF4E	ENST00000450253.2	eukaryotic translation initiation factor 4E	876	1	0	0	1	3	0	3	0	6	hsa-miR-106a-5p	-0.01	-0.08	0.21
TROAP	ENST00000257909.3	trophinin associated protein	270	1	0	0	1	0	0	0	0	2	hsa-miR-106a-5p	-0.01	-0.02	0.21
CELF2	ENST00000379261.4	CUGBP, Elav-like family member 2	45	1	0	0	1	0	0	0	0	8	hsa-miR-106a-5p	-0.01	-0.02	0.22	2005, 2007, 2009, 2011
PIGH	ENST00000216452.4	phosphatidylinositol glycan anchor biosynthesis, class H	107	1	1	0	0	0	0	0	0	1	hsa-miR-519d-3p	-0.01	-0.29	0.27
SNX16	ENST00000353788.4	sorting nexin 16	156	1	1	0	0	0	0	0	0	3	hsa-miR-519d-3p	-0.01	-0.36	0.86	2005, 2007, 2009, 2011
TRIM32	ENST00000373983.2	tripartite motif containing 32	285	1	0	0	1	1	0	0	1	1	hsa-miR-106a-5p	-0.01	-0.02	0.27
ADAMTS5	ENST00000284987.5	ADAM metallopeptidase with thrombospondin type 1 motif, 5	68	1	0	0	1	0	0	0	0	5	hsa-miR-106a-5p	-0.01	-0.01	0.35	2005, 2007, 2009, 2011
RAPGEF1	ENST00000372189.3	Rap guanine nucleotide exchange factor (GEF) 1	335	1	0	0	1	0	0	0	0	2	hsa-miR-106a-5p	-0.01	-0.01	0.32	2009, 2011
SYT7	ENST00000263846.4	synaptotagmin VII	192	1	0	0	1	0	0	0	0	0	hsa-miR-106a-5p	-0.01	-0.01	0.25	2005, 2007, 2009, 2011
MTSS1L	ENST00000338779.6	metastasis suppressor 1-like	2982	1	0	0	1	0	0	0	0	0	hsa-miR-106a-5p	-0.01	-0.01	0.24	2009, 2011
NHS	ENST00000380060.3	Nance-Horan syndrome (congenital cataracts and dental anomalies)	72	1	0	0	1	0	0	0	0	1	hsa-miR-106a-5p	-0.01	-0.01	0.22	2005, 2007, 2009, 2011
CMTM4	ENST00000394106.2	CKLF-like MARVEL transmembrane domain containing 4	22	1	0	1	0	1	0	0	1	0	hsa-miR-106b-5p	-0.01	-0.03	< 0.1	2011
ARL1	ENST00000261636.8	ADP-ribosylation factor-like 1	600	1	1	0	0	0	0	0	0	1	hsa-miR-106a-5p	-0.01	-0.44	0.88	2009, 2011
ZFYVE16	ENST00000338008.5	zinc finger, FYVE domain containing 16	388	1	1	0	0	1	0	0	1	0	hsa-miR-106a-5p	-0.01	-0.05	< 0.1	2009, 2011
KIAA0232	ENST00000425103.1	KIAA0232	119	1	0	0	1	0	0	0	0	0	hsa-miR-106a-5p	-0.01	-0.01	0.25	2009, 2011
SOCS7	ENST00000577233.1	suppressor of cytokine signaling 7	15	1	0	1	0	1	0	1	0	1	hsa-miR-519d-3p	-0.01	-0.08	0.74	2011
TUSC2	ENST00000232496.4	tumor suppressor candidate 2	611	1	1	0	0	0	0	0	0	0	hsa-miR-20b-5p	-0.01	-0.37	0.86	2005, 2007, 2009, 2011
DIP2C	ENST00000280886.6	DIP2 disco-interacting protein 2 homolog C (Drosophila)	359	1	0	0	1	0	0	0	0	0	hsa-miR-106a-5p	-0.01	-0.01	0.25	2011
CUL3	ENST00000264414.4	cullin 3	1476	1	0	1	0	0	0	0	0	1	hsa-miR-106b-5p	-0.01	-0.04	0.74	2009, 2011
SLC39A9	ENST00000031146.4	solute carrier family 39, member 9	824	1	0	0	1	0	0	0	0	0	hsa-miR-106a-5p	-0.01	-0.01	0.23	2011
ARL5A	ENST00000295087.8	ADP-ribosylation factor-like 5A	112	1	1	0	0	1	0	1	0	2	hsa-miR-17-5p	-0.01	-0.34	0.7
GAREM	ENST00000399218.4	GRB2 associated, regulator of MAPK1	536	1	0	0	1	0	0	0	0	3	hsa-miR-106a-5p	-0.01	-0.01	0.21	2011
RCOR1	ENST00000262241.6	REST corepressor 1	403	1	0	0	1	0	0	0	0	1	hsa-miR-106a-5p	-0.01	-0.01	0.28	2007, 2009, 2011
UBE2J1	ENST00000435041.2	ubiquitin-conjugating enzyme E2, J1	1318	1	1	0	0	0	0	0	0	2	hsa-miR-17-5p	-0.01	-0.3	0.92	2005, 2007, 2009, 2011
RBM15B	ENST00000323686.4	RNA binding motif protein 15B	1925	1	0	0	1	1	0	0	1	1	hsa-miR-519d-3p	0	-0.12	0.4	2011
MTERFD2	ENST00000391980.2	MTERF domain containing 2	704	1	1	0	0	0	0	0	0	0	hsa-miR-106a-5p	0	-0.51	0.76	2009
DYRK2	ENST00000344096.3	dual-specificity tyrosine-(Y)-phosphorylation regulated kinase 2	1091	1	0	0	1	3	0	0	3	3	hsa-miR-20b-5p	0	-0.06	0.46
ATG7	ENST00000354449.3	autophagy related 7	1467	2	1	1	0	0	0	0	0	1	hsa-miR-106a-5p	0	-0.41	> 0.99	2011
RPS6KA6	ENST00000262752.2	ribosomal protein S6 kinase, 90kDa, polypeptide 6	156	1	0	1	0	1	0	1	0	0	hsa-miR-106b-5p	0	-0.23	0.74	2011
PDPR	ENST00000568530.1	pyruvate dehydrogenase phosphatase regulatory subunit	69	1	1	0	0	1	0	1	0	1	hsa-miR-106a-5p	0	-0.05	< 0.1	2011
ELOVL6	ENST00000394607.3	ELOVL fatty acid elongase 6	901	1	0	1	0	1	0	1	0	1	hsa-miR-106b-5p	0	-0.19	0.63
SIK2	ENST00000304987.3	salt-inducible kinase 2	378	1	0	1	0	1	0	1	0	3	hsa-miR-20a-5p	0	-0.07	0.74
TPPP	ENST00000360578.5	tubulin polymerization promoting protein	7	1	0	0	1	0	0	0	0	1	hsa-miR-106a-5p	0	-0.01	0.34	2009, 2011
FGF12	ENST00000445105.2	fibroblast growth factor 12	150	1	0	0	1	2	0	1	1	2	hsa-miR-106a-5p	0	-0.17	0.25	2011
SMURF1	ENST00000361368.2	SMAD specific E3 ubiquitin protein ligase 1	58	1	0	0	1	0	0	0	0	0	hsa-miR-106a-5p	0	-0.01	0.35	2009, 2011
ANKH	ENST00000284268.6	ANKH inorganic pyrophosphate transport regulator	770	1	1	0	0	2	1	1	0	2	hsa-miR-519d-3p	0	-0.14	< 0.1	2009, 2011
VPS13A	ENST00000360280.3	vacuolar protein sorting 13 homolog A (S. cerevisiae)	110	1	1	0	0	0	0	0	0	1	hsa-miR-106a-5p	0	-0.03	< 0.1
IP6K1	ENST00000468463.1	inositol hexakisphosphate kinase 1	406	1	0	1	0	1	0	0	1	0	hsa-miR-106b-5p	0	-0.14	0.53	2005, 2007, 2009, 2011
GGCX	ENST00000233838.4	gamma-glutamyl carboxylase	254	1	0	1	0	1	1	0	0	0	hsa-miR-106b-5p	0	-0.09	0.74	2011
FOXK2	ENST00000335255.5	forkhead box K2	450	1	1	0	0	1	0	0	1	0	hsa-miR-106a-5p	0	-0.08	< 0.1	2009, 2011
MBD2	ENST00000256429.3	methyl-CpG binding domain protein 2	823	1	1	0	0	2*	0	1	0	2	hsa-miR-106a-5p	0	-0.33	0.9	2011
MORF4L1	ENST00000331268.5	mortality factor 4 like 1	1137	1	0	1	0	0	0	0	0	0	hsa-miR-106a-5p	0	-0.29	0.57	2005, 2007, 2009, 2011
LRP8	ENST00000306052.6	low density lipoprotein receptor-related protein 8, apolipoprotein e receptor	16	2	1	1	0	0	0	0	0	2	hsa-miR-20a-5p	0	-0.17	0.87	2011
EXT1	ENST00000378204.2	exostosin glycosyltransferase 1	694	1	1	0	0	1	0	0	1	1	hsa-miR-519d-3p	0	-0.17	0.55
PPP6R2	ENST00000359139.3	protein phosphatase 6, regulatory subunit 2	1255	1	0	1	0	0	0	0	0	0	hsa-miR-106b-5p	0	-0.2	0.74	2007, 2009, 2011
SMTNL2	ENST00000338859.4	smoothelin-like 2	23	1	0	1	0	2	0	2	0	2	hsa-miR-519d-3p	0	-0.15	0.73
ANKRD17	ENST00000358602.4	ankyrin repeat domain 17	1334	1	1	0	0	1	0	1	0	1	hsa-miR-519d-3p	0	-0.2	0.9
C15orf61	ENST00000342683.4	chromosome 15 open reading frame 61	4011	1	0	0	1	1	0	1	0	0	hsa-miR-519d-3p	0	-0.19	0.21
BAG2	ENST00000370693.5	BCL2-associated athanogene 2	2237	1	0	1	0	1	1	0	0	0	hsa-miR-106a-5p	0	-0.41	< 0.1
PRR12	ENST00000418929.2	proline rich 12	95	1	0	0	1	0	0	0	0	1	hsa-miR-106a-5p	0	-0.01	0.33
DNAJC15	ENST00000379221.2	DnaJ (Hsp40) homolog, subfamily C, member 15	3290	1	1	0	0	2	1	0	1	3	hsa-miR-106a-5p	0	-0.32	0.1
DIRC2	ENST00000261038.5	disrupted in renal carcinoma 2	1041	1	0	1	0	0	0	0	0	0	hsa-miR-106b-5p	0	-0.15	0.55	2011
PTGDR	ENST00000553372.1	prostaglandin D2 receptor (DP)	5	1	1	0	0	0	0	0	0	0	hsa-miR-106a-5p	0	-0.32	0.86	2009, 2011
UBASH3A	ENST00000398367.1	ubiquitin associated and SH3 domain containing A	5	1	0	1	0	0	0	0	0	0	hsa-miR-106b-5p	0	-0.31	0.74	2009, 2011
ZBTB20	ENST00000462705.1	zinc finger and BTB domain containing 20	5	3	1	2	0	3	0	0	3	9	hsa-miR-106a-5p	0	-0.22	> 0.99
ATOH1	ENST00000306011.3	atonal homolog 1 (Drosophila)	5	1	1	0	0	0	0	0	0	0	hsa-miR-106a-5p	0	-0.23	0.94
IQSEC2	ENST00000375365.2	IQ motif and Sec7 domain 2	5	1	1	0	0	0	0	0	0	1	hsa-miR-106a-5p	0	-0.21	0.78	2009, 2011
RBMS2	ENST00000262031.5	RNA binding motif, single stranded interacting protein 2	451	1	0	1	0	0	0	0	0	2	hsa-miR-106a-5p	0	-0.23	0.74	2011
KLHL36	ENST00000564996.1	kelch-like family member 36	483	1	1	0	0	0	0	0	0	0	hsa-miR-106a-5p	0	-0.06	0.11
ADRA1B	ENST00000306675.3	adrenoceptor alpha 1B	5	1	0	1	0	0	0	0	0	0	hsa-miR-106a-5p	0	-0.17	0.73	2009, 2011
CD226	ENST00000581982.1	CD226 molecule	8	1	0	1	0	0	0	0	0	4	hsa-miR-106a-5p	0	-0.23	0.73
MALSU1	ENST00000466681.1	mitochondrial assembly of ribosomal large subunit 1	3111	1	0	1	0	2	0	1	1	1	hsa-miR-106a-5p	0	-0.19	< 0.1
IL1RAPL1	ENST00000378993.1	interleukin 1 receptor accessory protein-like 1	5	1	0	1	0	0	0	0	0	2	hsa-miR-106a-5p	0	-0.11	0.74
NEUROD2	ENST00000302584.4	neuronal differentiation 2	5	1	0	1	0	0	0	0	0	0	hsa-miR-106a-5p	0	-0.11	0.74	2007, 2009, 2011
CNNM2	ENST00000369878.4	cyclin M2	517	1	0	0	1	0	0	0	0	4	hsa-miR-106a-5p	0	-0.01	0.24
COL19A1	ENST00000322773.4	collagen, type XIX, alpha 1	5	1	0	1	0	0	0	0	0	2	hsa-miR-106a-5p	0	-0.07	< 0.1	2009, 2011
ACSF2	ENST00000427954.2	acyl-CoA synthetase family member 2	1502	1	0	1	0	0	0	0	0	0	hsa-miR-106a-5p	0	-0.02	< 0.1
ZNF703	ENST00000331569.4	zinc finger protein 703	1557	1	0	0	1	0	0	0	0	0	hsa-miR-106a-5p	0	-0.01	0.29
LRRC40	ENST00000370952.3	leucine rich repeat containing 40	88	1	0	0	1	2	0	2	0	6	hsa-miR-106a-5p	0	-0.05	0.27
CDH19	ENST00000540086.1	cadherin 19, type 2	5	1	0	0	1	0	0	0	0	1	hsa-miR-106a-5p	0	-0.01	0.2
TLR4	ENST00000355622.6	toll-like receptor 4	47	2	0	2	0	0	0	0	0	6	hsa-miR-106a-5p	0	-0.06	< 0.1

## Sheet: miR-22-3p
Target gene	Representative transcript	Gene name	3P-seq tags + 5	Conserved sites total	Conserved 8mer sites	Conserved 7mer-m8 sites	Conserved 7mer-A1 sites	Poorly conserved sites total	Poorly conserved 8mer sites	Poorly conserved 7mer-m8 sites	Poorly conserved 7mer-A1 sites	6mer sites	Representative miRNA	Cumulative weighted context++ score	Total context++ score	Aggregate PCT	Previous TargetScan publication(s)
C17orf58	ENST00000536693.1	chromosome 17 open reading frame 58	48	2	0	1	1	1	1	0	0	0	hsa-miR-22-3p	-1.07	-1.07	< 0.1
CCDC67	ENST00000525646.1	coiled-coil domain containing 67	5	1	1	0	0	1	0	1	0	0	hsa-miR-22-3p	-0.99	-0.99	0.44	2009, 2011
KIAA0040	ENST00000423313.1	KIAA0040	15	1	1	0	0	1	0	1	0	1	hsa-miR-22-3p	-0.9	-0.9	0.59	2011
GRM5	ENST00000418177.2	glutamate receptor, metabotropic 5	5	2	1	1	0	2	0	1	1	0	hsa-miR-22-3p	-0.88	-0.88	0.93	2011
H3F3C	ENST00000340398.3	H3 histone, family 3C	7	1	1	0	0	0	0	0	0	1	hsa-miR-22-3p	-0.86	-0.91	0.84	2007, 2009, 2011
NAA20	ENST00000310450.4	N(alpha)-acetyltransferase 20, NatB catalytic subunit	1586	1	1	0	0	0	0	0	0	0	hsa-miR-22-3p	-0.84	-0.84	0.74	2005, 2007, 2009, 2011
PDSS1	ENST00000376203.5	prenyl (decaprenyl) diphosphate synthase, subunit 1	41	1	1	0	0	0	0	0	0	0	hsa-miR-22-3p	-0.81	-0.81	0.87	2009, 2011
ZDHHC16	ENST00000345745.5	zinc finger, DHHC-type containing 16	82	1	1	0	0	1	0	1	0	0	hsa-miR-22-3p	-0.8	-0.8	0.81	2009, 2011
BATF3	ENST00000243440.1	basic leucine zipper transcription factor, ATF-like 3	212	1	1	0	0	0	0	0	0	0	hsa-miR-22-3p	-0.79	-0.79	0.8	2005, 2007, 2009, 2011
EIF4EBP3	ENST00000310331.2	eukaryotic translation initiation factor 4E binding protein 3	54	1	1	0	0	0	0	0	0	0	hsa-miR-22-3p	-0.78	-0.78	0.85	2009, 2011
DDIT4	ENST00000307365.3	DNA-damage-inducible transcript 4	2454	1	1	0	0	1	0	1	0	1	hsa-miR-22-3p	-0.78	-0.98	0.88	2009, 2011
FUT9	ENST00000302103.5	fucosyltransferase 9 (alpha (1,3) fucosyltransferase)	5	2	1	1	0	1	0	0	1	4	hsa-miR-22-3p	-0.77	-0.77	0.95	2007, 2009, 2011
LIN7C	ENST00000278193.2	lin-7 homolog C (C. elegans)	1701	1	1	0	0	1	0	0	1	0	hsa-miR-22-3p	-0.73	-0.75	0.89	2005, 2007, 2009, 2011
H3F3B	ENST00000591890.1	H3 histone, family 3B (H3.3B)	336	1	1	0	0	1	0	1	0	2	hsa-miR-22-3p	-0.72	-1.13	0.92	2005, 2007, 2009, 2011
NET1	ENST00000355029.4	neuroepithelial cell transforming 1	73	1	1	0	0	0	0	0	0	0	hsa-miR-22-3p	-0.7	-0.7	0.9	2005, 2007, 2009, 2011
OGN	ENST00000262551.4	osteoglycin	5	1	1	0	0	0	0	0	0	1	hsa-miR-22-3p	-0.7	-0.7	0.76	2005, 2007, 2009, 2011
CYTH3	ENST00000350796.3	cytohesin 3	248	1	1	0	0	0	0	0	0	1	hsa-miR-22-3p	-0.69	-0.69	0.9	2005, 2007, 2009, 2011
SYNE1	ENST00000367255.5	spectrin repeat containing, nuclear envelope 1	144	1	0	1	0	2	0	2	0	0	hsa-miR-22-3p	-0.69	-0.69	0.69
IKZF4	ENST00000262032.5	IKAROS family zinc finger 4 (Eos)	329	2	0	2	0	0	0	0	0	0	hsa-miR-22-3p	-0.67	-0.69	0.77	2007, 2009, 2011
ESR1	ENST00000440973.1	estrogen receptor 1	5	1	1	0	0	2	0	1	1	2	hsa-miR-22-3p	-0.67	-0.67	0.92	2005, 2007, 2009, 2011
RGS2	ENST00000235382.5	regulator of G-protein signaling 2, 24kDa	321	1	1	0	0	0	0	0	0	0	hsa-miR-22-3p	-0.67	-0.67	0.54	2005, 2007, 2009, 2011
ASB6	ENST00000277459.4	ankyrin repeat and SOCS box containing 6	725	2	0	2	0	1	0	1	0	2	hsa-miR-22-3p	-0.66	-0.66	0.64	2009, 2011
IL31	ENST00000377035.1	interleukin 31	5	1	1	0	0	0	0	0	0	0	hsa-miR-22-3p	-0.66	-0.66	< 0.1	2011
ACER3	ENST00000532485.1	alkaline ceramidase 3	295	1	1	0	0	2	1	0	1	0	hsa-miR-22-3p	-0.66	-0.75	0.52	2009, 2011
ELOVL6	ENST00000394607.3	ELOVL fatty acid elongase 6	901	2	0	1	1	2	1	1	0	0	hsa-miR-22-3p	-0.66	-0.89	0.94	2005, 2007, 2011
FRAT2	ENST00000371019.2	frequently rearranged in advanced T-cell lymphomas 2	120	1	1	0	0	0	0	0	0	0	hsa-miR-22-3p	-0.65	-0.68	0.81	2009, 2011
ARRB1	ENST00000420843.2	arrestin, beta 1	598	2	1	1	0	1	0	1	0	0	hsa-miR-22-3p	-0.65	-0.8	0.93	2005, 2007, 2009, 2011
PRPF38A	ENST00000257181.9	pre-mRNA processing factor 38A	892	1	1	0	0	0	0	0	0	0	hsa-miR-22-3p	-0.64	-0.64	0.89	2007, 2009, 2011
CD207	ENST00000410009.3	CD207 molecule, langerin	5	1	0	1	0	1	1	0	0	1	hsa-miR-22-3p	-0.63	-0.63	0.5
FAM49B	ENST00000519824.2	family with sequence similarity 49, member B	52	1	1	0	0	0	0	0	0	0	hsa-miR-22-3p	-0.63	-0.63	0.9	2005, 2007, 2009, 2011
MTHFR	ENST00000376592.1	methylenetetrahydrofolate reductase (NAD(P)H)	207	1	1	0	0	4	0	3	1	2	hsa-miR-22-3p	-0.62	-0.97	0.92	2011
UNK	ENST00000293218.3	unkempt homolog (Drosophila)	124	1	1	0	0	0	0	0	0	1	hsa-miR-22-3p	-0.62	-0.62	0.87	2007, 2009, 2011
WDR82	ENST00000296490.3	WD repeat domain 82	319	2	1	1	0	0	0	0	0	1	hsa-miR-22-3p	-0.61	-0.65	0.93	2007, 2009, 2011
SLC16A14	ENST00000295190.4	solute carrier family 16, member 14	34	1	1	0	0	1	0	0	1	0	hsa-miR-22-3p	-0.61	-0.61	0.76	2011
LRRC73	ENST00000372441.1	leucine rich repeat containing 73	5	2	0	2	0	0	0	0	0	0	hsa-miR-22-3p	-0.6	-0.6	0.66	2009, 2011
A4GNT	ENST00000236709.3	alpha-1,4-N-acetylglucosaminyltransferase	5	1	1	0	0	0	0	0	0	0	hsa-miR-22-3p	-0.6	-0.6	< 0.1
ENO1	ENST00000234590.4	enolase 1, (alpha)	1269	1	0	1	0	1	0	1	0	0	hsa-miR-22-3p	-0.6	-0.6	0.57	2009, 2011
CYR61	ENST00000451137.2	cysteine-rich, angiogenic inducer, 61	2690	1	1	0	0	0	0	0	0	0	hsa-miR-22-3p	-0.6	-0.6	0.83	2009, 2011
TRPM7	ENST00000560955.1	transient receptor potential cation channel, subfamily M, member 7	281	2	0	2	0	0	0	0	0	0	hsa-miR-22-3p	-0.59	-0.59	0.96	2011
SLC35E4	ENST00000343605.4	solute carrier family 35, member E4	15	2	1	1	0	0	0	0	0	0	hsa-miR-22-3p	-0.59	-0.59	0.86	2009, 2011
C5orf24	ENST00000394976.3	chromosome 5 open reading frame 24	2668	1	1	0	0	1	0	0	1	1	hsa-miR-22-3p	-0.59	-0.62	0.85	2009, 2011
NUS1	ENST00000368494.3	nuclear undecaprenyl pyrophosphate synthase 1 homolog (S. cerevisiae)	302	1	0	1	0	1	0	1	0	1	hsa-miR-22-3p	-0.58	-0.58	0.65	2011
RFXANK	ENST00000353145.1	regulatory factor X-associated ankyrin-containing protein	2548	1	0	1	0	0	0	0	0	0	hsa-miR-22-3p	-0.57	-0.57	0.55	2011
PLCXD3	ENST00000377801.3	phosphatidylinositol-specific phospholipase C, X domain containing 3	81	1	1	0	0	1	0	0	1	0	hsa-miR-22-3p	-0.57	-0.57	0.9	2005, 2007, 2009, 2011
ARPC5	ENST00000359856.6	actin related protein 2/3 complex, subunit 5, 16kDa	677	1	1	0	0	0	0	0	0	0	hsa-miR-22-3p	-0.57	-0.68	0.5	2009, 2011
CAV3	ENST00000343849.2	caveolin 3	5	1	1	0	0	0	0	0	0	0	hsa-miR-22-3p	-0.56	-0.56	0.9	2011
TRIB2	ENST00000155926.4	tribbles pseudokinase 2	68	1	1	0	0	0	0	0	0	0	hsa-miR-22-3p	-0.56	-0.56	0.33	2005, 2007, 2009, 2011
ZNF740	ENST00000416904.3	zinc finger protein 740	2137	2	0	2	0	0	0	0	0	0	hsa-miR-22-3p	-0.56	-0.56	0.77	2007, 2009, 2011
ATP8A1	ENST00000381668.5	ATPase, aminophospholipid transporter (APLT), class I, type 8A, member 1	48	1	1	0	0	0	0	0	0	1	hsa-miR-22-3p	-0.56	-0.6	0.55	2009, 2011
EMILIN3	ENST00000332312.3	elastin microfibril interfacer 3	12	2	0	2	0	1	0	1	0	0	hsa-miR-22-3p	-0.56	-0.56	0.91	2005, 2007, 2009, 2011
ODF1	ENST00000518835.1	outer dense fiber of sperm tails 1	5	1	0	1	0	0	0	0	0	0	hsa-miR-22-3p	-0.56	-0.56	0.56	2005, 2007, 2009, 2011
SCYL3	ENST00000367771.6	SCY1-like 3 (S. cerevisiae)	124	2	0	2	0	0	0	0	0	0	hsa-miR-22-3p	-0.56	-0.6	0.75	2011
MPZL3	ENST00000278949.4	myelin protein zero-like 3	59	1	1	0	0	1	0	1	0	0	hsa-miR-22-3p	-0.55	-0.56	0.45
SIRT1	ENST00000212015.6	sirtuin 1	220	1	1	0	0	0	0	0	0	0	hsa-miR-22-3p	-0.55	-0.56	0.86	2005, 2007, 2009, 2011
GHRHR	ENST00000409316.1	growth hormone releasing hormone receptor	5	1	1	0	0	0	0	0	0	0	hsa-miR-22-3p	-0.54	-0.54	0.11	2009
YWHAZ	ENST00000395957.2	tyrosine 3-monooxygenase/tryptophan 5-monooxygenase activation protein, zeta polypeptide	184	1	1	0	0	0	0	0	0	2	hsa-miR-22-3p	-0.54	-0.55	0.88	2009, 2011
CBL	ENST00000264033.4	Cbl proto-oncogene, E3 ubiquitin protein ligase	309	3	1	0	2	3	0	2	1	1	hsa-miR-22-3p	-0.54	-0.54	0.91	2011
KCNK12	ENST00000327876.4	potassium channel, subfamily K, member 12	5	1	1	0	0	2	0	2	0	2	hsa-miR-22-3p	-0.54	-0.54	0.49
FTL	ENST00000331825.6	ferritin, light polypeptide	9158	1	0	1	0	0	0	0	0	1	hsa-miR-22-3p	-0.53	-0.61	0.57	2005, 2007, 2009, 2011
FAM83F	ENST00000333407.6	family with sequence similarity 83, member F	5	1	1	0	0	5	0	2	3	7	hsa-miR-22-3p	-0.53	-0.53	0.6
XXbac-BPG32J3.20	ENST00000461287.1		1251	1	0	1	0	1	0	1	0	1	hsa-miR-22-3p	-0.52	-0.52	ORF
PPM1K	ENST00000608933.1	protein phosphatase, Mg2+/Mn2+ dependent, 1K	46	1	1	0	0	0	0	0	0	0	hsa-miR-22-3p	-0.52	-0.52	0.67	2009, 2011
SNAI1	ENST00000244050.2	snail family zinc finger 1	486	1	1	0	0	1	0	1	0	0	hsa-miR-22-3p	-0.52	-0.52	0.2	2009, 2011
CCNJL	ENST00000393977.3	cyclin J-like	66	1	1	0	0	1	0	1	0	2	hsa-miR-22-3p	-0.51	-0.74	0.74	2009, 2011
IL13RA1	ENST00000371666.3	interleukin 13 receptor, alpha 1	494	1	0	1	0	1	0	1	0	0	hsa-miR-22-3p	-0.51	-0.65	0.75	2005, 2007, 2009, 2011
PTEN	ENST00000371953.3	phosphatase and tensin homolog	118	1	1	0	0	0	0	0	0	1	hsa-miR-22-3p	-0.51	-0.53	0.9	2011
COPS7B	ENST00000373608.3	COP9 signalosome subunit 7B	331	2	0	2	0	1	0	1	0	0	hsa-miR-22-3p	-0.51	-0.51	0.82	2005, 2007, 2009, 2011
DPM2	ENST00000314392.8	dolichyl-phosphate mannosyltransferase polypeptide 2, regulatory subunit	1667	1	0	1	0	0	0	0	0	0	hsa-miR-22-3p	-0.51	-0.51	0.52	2009, 2011
TMEM229B	ENST00000557006.1	transmembrane protein 229B	5	1	0	1	0	1	0	1	0	1	hsa-miR-22-3p	-0.51	-0.51	0.54	2009, 2011
AC007375.1	ENST00000600936.1	Uncharacterized protein; cDNA FLJ43210 fis, clone FEBRA2020582	7	2	0	2	0	1	0	1	0	4	hsa-miR-22-3p	-0.51	-0.55	0.83
APBB2	ENST00000295974.8	amyloid beta (A4) precursor protein-binding, family B, member 2	704	2	0	0	2	1	0	1	0	1	hsa-miR-22-3p	-0.51	-0.55	0.81	2005, 2007, 2009, 2011
RIMS4	ENST00000372851.3	regulating synaptic membrane exocytosis 4	30	2	1	1	0	0	0	0	0	2	hsa-miR-22-3p	-0.5	-0.5	0.93	2005, 2007, 2009, 2011
EPB41L2	ENST00000531410.1	erythrocyte membrane protein band 4.1-like 2	353	1	0	1	0	0	0	0	0	0	hsa-miR-22-3p	-0.5	-0.51	0.57	2009, 2011
FBXO46	ENST00000317683.3	F-box protein 46	197	1	1	0	0	0	0	0	0	0	hsa-miR-22-3p	-0.5	-0.5	0.88	2007, 2009, 2011
LGALS1	ENST00000215909.5	lectin, galactoside-binding, soluble, 1	50186	1	0	1	0	0	0	0	0	0	hsa-miR-22-3p	-0.5	-0.5	0.62	2005, 2007, 2011
IL17RD	ENST00000296318.7	interleukin 17 receptor D	108	3	1	2	0	0	0	0	0	1	hsa-miR-22-3p	-0.49	-0.51	0.94	2005, 2007, 2009, 2011
KLF6	ENST00000542957.1	Kruppel-like factor 6	4644	3	0	0	3	1	0	0	1	0	hsa-miR-22-3p	-0.49	-0.51	0.85	2011
ANKRD13A	ENST00000261739.4	ankyrin repeat domain 13A	1644	1	1	0	0	1	0	0	1	0	hsa-miR-22-3p	-0.49	-0.49	0.83	2007, 2009, 2011
GATM	ENST00000396659.3	glycine amidinotransferase (L-arginine:glycine amidinotransferase)	586	1	0	1	0	0	0	0	0	0	hsa-miR-22-3p	-0.49	-0.49	0.61	2009, 2011
CENPV	ENST00000476243.1	centromere protein V	102	1	0	1	0	0	0	0	0	0	hsa-miR-22-3p	-0.49	-0.49	0.57	2005, 2007, 2009, 2011
DAW1	ENST00000373666.2	dynein assembly factor with WDR repeat domains 1	82	1	0	1	0	0	0	0	0	1	hsa-miR-22-3p	-0.49	-0.49	< 0.1
AK2	ENST00000467905.1	adenylate kinase 2	3125	1	0	1	0	1	0	1	0	0	hsa-miR-22-3p	-0.49	-0.49	0.48
NHP2	ENST00000314397.4	NHP2 ribonucleoprotein	77	1	0	1	0	0	0	0	0	1	hsa-miR-22-3p	-0.49	-0.51	0.51	2011
DNAJB5	ENST00000545841.1	DnaJ (Hsp40) homolog, subfamily B, member 5	379	1	1	0	0	0	0	0	0	0	hsa-miR-22-3p	-0.48	-0.48	0.81	2005, 2007, 2009, 2011
TYRO3	ENST00000263798.3	TYRO3 protein tyrosine kinase	70	2	0	2	0	0	0	0	0	1	hsa-miR-22-3p	-0.48	-0.48	0.96	2005, 2007, 2009, 2011
ANKHD1-EIF4EBP3	ENST00000532219.1	ANKHD1-EIF4EBP3 readthrough	54	1	1	0	0	0	0	0	0	0	hsa-miR-22-3p	-0.48	-0.48	0.85	2009
CDX2	ENST00000381020.7	caudal type homeobox 2	563	1	1	0	0	0	0	0	0	1	hsa-miR-22-3p	-0.48	-0.48	0.14	2005, 2007, 2011
LRCH1	ENST00000311191.6	leucine-rich repeats and calponin homology (CH) domain containing 1	381	1	1	0	0	0	0	0	0	0	hsa-miR-22-3p	-0.48	-0.48	0.77	2011
CSF1R	ENST00000286301.3	colony stimulating factor 1 receptor	5	1	1	0	0	0	0	0	0	0	hsa-miR-22-3p	-0.47	-0.47	0.83	2005, 2007, 2009, 2011
FBXL19	ENST00000338343.4	F-box and leucine-rich repeat protein 19	75	1	1	0	0	0	0	0	0	0	hsa-miR-22-3p	-0.47	-0.47	0.81	2009, 2011
ERBB3	ENST00000267101.3	v-erb-b2 avian erythroblastic leukemia viral oncogene homolog 3	926	1	1	0	0	0	0	0	0	1	hsa-miR-22-3p	-0.47	-0.47	0.9	2005, 2007, 2009, 2011
BTG1	ENST00000256015.3	B-cell translocation gene 1, anti-proliferative	1677	1	0	1	0	0	0	0	0	0	hsa-miR-22-3p	-0.47	-0.47	0.89	2005, 2007, 2009, 2011
VASP	ENST00000245932.6	vasodilator-stimulated phosphoprotein	1627	1	1	0	0	0	0	0	0	0	hsa-miR-22-3p	-0.47	-0.47	0.31	2005, 2007, 2009
FMNL2	ENST00000475377.2	formin-like 2	31	1	0	1	0	0	0	0	0	1	hsa-miR-22-3p	-0.46	-0.47	0.54	2011
TRUB1	ENST00000298746.3	TruB pseudouridine (psi) synthase family member 1	1035	1	1	0	0	0	0	0	0	0	hsa-miR-22-3p	-0.46	-0.46	0.51	2005, 2007, 2009, 2011
TTC31	ENST00000410003.1	tetratricopeptide repeat domain 31	132	1	0	1	0	1	0	1	0	0	hsa-miR-22-3p	-0.46	-0.46	0.39
CATSPERG	ENST00000215069.4	catsper channel auxiliary subunit gamma	5	1	1	0	0	0	0	0	0	1	hsa-miR-22-3p	-0.46	-0.46	ORF
LZIC	ENST00000377223.1	leucine zipper and CTNNBIP1 domain containing	508	2	2	0	0	0	0	0	0	0	hsa-miR-22-3p	-0.46	-1.16	0.81
RBM15	ENST00000369784.3	RNA binding motif protein 15	5	1	0	1	0	0	0	0	0	0	hsa-miR-22-3p	-0.46	-0.46	0.67	2007, 2009, 2011
NCOA1	ENST00000405141.1	nuclear receptor coactivator 1	200	2	0	1	1	0	0	0	0	0	hsa-miR-22-3p	-0.46	-0.46	0.51	2009, 2011
DPY30	ENST00000342166.5	dpy-30 homolog (C. elegans)	935	1	0	1	0	0	0	0	0	0	hsa-miR-22-3p	-0.46	-0.46	0.46	2005, 2007
NTRK2	ENST00000395882.1	neurotrophic tyrosine kinase, receptor, type 2	48	1	1	0	0	1	0	1	0	2	hsa-miR-22-3p	-0.46	-0.46	0.38	2011
IRF5	ENST00000402030.2	interferon regulatory factor 5	7	1	1	0	0	0	0	0	0	1	hsa-miR-22-3p	-0.46	-0.46	0.59	2009, 2011
DNAJC27	ENST00000264711.2	DnaJ (Hsp40) homolog, subfamily C, member 27	41	1	1	0	0	0	0	0	0	1	hsa-miR-22-3p	-0.46	-0.56	0.52	2011
ADAT2	ENST00000606514.1	adenosine deaminase, tRNA-specific 2	303	1	0	0	1	2	0	1	1	0	hsa-miR-22-3p	-0.45	-0.59	0.53	2005, 2007, 2009, 2011
RIC8B	ENST00000392837.4	RIC8 guanine nucleotide exchange factor B	49	1	1	0	0	0	0	0	0	1	hsa-miR-22-3p	-0.45	-0.45	0.58	2007, 2009, 2011
PDIK1L	ENST00000374271.4	PDLIM1 interacting kinase 1 like	5	2	0	1	1	0	0	0	0	0	hsa-miR-22-3p	-0.45	-0.45	0.74	2005, 2007, 2009, 2011
PHF8	ENST00000338946.6	PHD finger protein 8	85	1	1	0	0	0	0	0	0	0	hsa-miR-22-3p	-0.45	-0.49	0.89	2005, 2007, 2009, 2011
BRWD3	ENST00000373275.4	bromodomain and WD repeat domain containing 3	506	1	1	0	0	0	0	0	0	0	hsa-miR-22-3p	-0.44	-0.44	0.9	2011
LAMC1	ENST00000258341.4	laminin, gamma 1 (formerly LAMB2)	1082	2	0	2	0	1	0	1	0	0	hsa-miR-22-3p	-0.44	-0.62	0.72	2005, 2007, 2009, 2011
MSL2	ENST00000309993.2	male-specific lethal 2 homolog (Drosophila)	175	1	1	0	0	0	0	0	0	1	hsa-miR-22-3p	-0.44	-0.44	0.9	2007, 2009, 2011
LTB4R	ENST00000396789.4	leukotriene B4 receptor	70	1	0	1	0	0	0	0	0	2	hsa-miR-22-3p	-0.44	-0.46	0.48	2011
NUDT4	ENST00000337179.5	nudix (nucleoside diphosphate linked moiety X)-type motif 4	41	1	1	0	0	0	0	0	0	0	hsa-miR-22-3p	-0.44	-0.44	0.7	2005, 2007, 2009, 2011
RPS3	ENST00000278572.6	ribosomal protein S3	1585	1	0	1	0	0	0	0	0	0	hsa-miR-22-3p	-0.44	-0.44	0.52
KDM3A	ENST00000409556.1	lysine (K)-specific demethylase 3A	2300	1	0	1	0	0	0	0	0	0	hsa-miR-22-3p	-0.44	-0.44	0.97	2005, 2007, 2009, 2011
RAPGEFL1	ENST00000264644.6	Rap guanine nucleotide exchange factor (GEF)-like 1	20	1	1	0	0	0	0	0	0	2	hsa-miR-22-3p	-0.44	-0.44	0.84	2005, 2007, 2009, 2011
MOCS1	ENST00000373186.4	molybdenum cofactor synthesis 1	179	1	1	0	0	2	0	2	0	1	hsa-miR-22-3p	-0.44	-0.56	0.13	2011
PRCD	ENST00000592014.1	progressive rod-cone degeneration	5	2	0	2	0	1	0	1	0	2	hsa-miR-22-3p	-0.44	-1.13	0.88	2007, 2009
LAS1L	ENST00000312391.8	LAS1-like (S. cerevisiae)	26	1	0	1	0	1	0	1	0	1	hsa-miR-22-3p	-0.44	-0.44	ORF
MAPK14	ENST00000229795.3	mitogen-activated protein kinase 14	1191	1	0	1	0	1	0	1	0	1	hsa-miR-22-3p	-0.44	-0.49	0.68	2005, 2007, 2009, 2011
WARS2	ENST00000369426.5	tryptophanyl tRNA synthetase 2, mitochondrial	205	1	0	1	0	0	0	0	0	0	hsa-miR-22-3p	-0.43	-0.43	0.46	2009, 2011
PPP1R15B	ENST00000367188.4	protein phosphatase 1, regulatory subunit 15B	2154	1	0	1	0	0	0	0	0	0	hsa-miR-22-3p	-0.43	-0.43	0.87	2005, 2007, 2009, 2011
WRNIP1	ENST00000380769.4	Werner helicase interacting protein 1	931	1	0	1	0	0	0	0	0	1	hsa-miR-22-3p	-0.43	-0.47	0.76	2005, 2007
GBA	ENST00000368373.3	glucosidase, beta, acid	27	1	0	1	0	1	0	1	0	4	hsa-miR-22-3p	-0.43	-0.47	0.77
PROX1	ENST00000366958.4	prospero homeobox 1	131	1	1	0	0	0	0	0	0	2	hsa-miR-22-3p	-0.43	-0.45	0.87
SEPHS1	ENST00000545675.1	selenophosphate synthetase 1	281	1	0	1	0	1	0	1	0	3	hsa-miR-22-3p	-0.43	-0.66	0.94	2005, 2007, 2009, 2011
NYAP2	ENST00000272907.6	neuronal tyrosine-phosphorylated phosphoinositide-3-kinase adaptor 2	5	1	1	0	0	0	0	0	0	0	hsa-miR-22-3p	-0.43	-0.43	0.9	2009, 2011
MFGE8	ENST00000539437.1	milk fat globule-EGF factor 8 protein	404	1	0	1	0	0	0	0	0	0	hsa-miR-22-3p	-0.43	-0.43	0.6	2009, 2011
ZBTB39	ENST00000300101.2	zinc finger and BTB domain containing 39	7	1	1	0	0	1	0	1	0	1	hsa-miR-22-3p	-0.42	-0.42	0.48	2007, 2009, 2011
RPL14	ENST00000416518.1	ribosomal protein L14	8294	1	0	1	0	0	0	0	0	1	hsa-miR-22-3p	-0.42	-0.42	< 0.1
C10orf11	ENST00000496424.2	chromosome 10 open reading frame 11	5	1	1	0	0	0	0	0	0	1	hsa-miR-22-3p	-0.42	-0.42	0.32
AKT3	ENST00000366539.1	v-akt murine thymoma viral oncogene homolog 3	168	1	1	0	0	0	0	0	0	1	hsa-miR-22-3p	-0.42	-0.46	0.9	2005, 2007, 2009, 2011
HOMER1	ENST00000508576.1	homer homolog 1 (Drosophila)	394	2	0	1	1	0	0	0	0	0	hsa-miR-22-3p	-0.42	-0.43	0.51	2009, 2011
TACR3	ENST00000304883.2	tachykinin receptor 3	5	1	1	0	0	0	0	0	0	1	hsa-miR-22-3p	-0.42	-0.42	0.16	2011
MAX	ENST00000284165.6	MYC associated factor X	51	1	0	1	0	0	0	0	0	0	hsa-miR-22-3p	-0.42	-0.42	0.46	2011
CLIP2	ENST00000223398.6	CAP-GLY domain containing linker protein 2	2111	1	0	1	0	4	0	3	1	0	hsa-miR-22-3p	-0.41	-0.41	0.6	2007, 2011
INO80E	ENST00000563197.1	INO80 complex subunit E	3687	1	0	1	0	0	0	0	0	0	hsa-miR-22-3p	-0.41	-0.41	0.52	2009, 2011
PALM	ENST00000338448.5	paralemmin	341	1	0	1	0	1	1	0	0	0	hsa-miR-22-3p	-0.41	-0.41	0.45
RCOR1	ENST00000262241.6	REST corepressor 1	403	1	0	0	1	1	0	1	0	3	hsa-miR-22-3p	-0.41	-0.41	0.72	2007, 2009, 2011
SMLR1	ENST00000541421.2	small leucine-rich protein 1	35	1	1	0	0	1	0	1	0	2	hsa-miR-22-3p	-0.41	-1	0.28	2011
RSBN1	ENST00000261441.5	round spermatid basic protein 1	54	1	1	0	0	0	0	0	0	0	hsa-miR-22-3p	-0.41	-0.44	0.82	2005, 2007, 2009, 2011
PFDN6	ENST00000395131.1	prefoldin subunit 6	183	1	0	1	0	0	0	0	0	0	hsa-miR-22-3p	-0.41	-0.41	0.47	2011
C19orf70	ENST00000587950.1	chromosome 19 open reading frame 70	197	1	0	1	0	0	0	0	0	0	hsa-miR-22-3p	-0.41	-0.41	0.83	2009, 2011
MTMR2	ENST00000346299.5	myotubularin related protein 2	625	1	0	1	0	0	0	0	0	0	hsa-miR-22-3p	-0.41	-0.41	0.83	2011
KIRREL3	ENST00000525144.2	kin of IRRE like 3 (Drosophila)	16	1	1	0	0	0	0	0	0	0	hsa-miR-22-3p	-0.41	-0.41	0.74	2011
ZNF609	ENST00000326648.3	zinc finger protein 609	103	1	1	0	0	0	0	0	0	2	hsa-miR-22-3p	-0.41	-0.42	0.83	2007, 2009, 2011
CPEB1	ENST00000450751.2	cytoplasmic polyadenylation element binding protein 1	5	1	0	1	0	0	0	0	0	0	hsa-miR-22-3p	-0.41	-0.41	0.6	2005, 2007, 2009, 2011
STAG2	ENST00000371160.1	stromal antigen 2	216	1	1	0	0	0	0	0	0	0	hsa-miR-22-3p	-0.4	-0.49	0.86	2005, 2007, 2009, 2011
HOXA4	ENST00000360046.5	homeobox A4	55	1	0	1	0	0	0	0	0	0	hsa-miR-22-3p	-0.4	-0.43	0.51	2005, 2007, 2009, 2011
RMDN3	ENST00000260385.6	regulator of microtubule dynamics 3	86	1	0	1	0	0	0	0	0	0	hsa-miR-22-3p	-0.4	-0.4	0.43
SRSF10	ENST00000343255.5	serine/arginine-rich splicing factor 10	1920	1	1	0	0	0	0	0	0	1	hsa-miR-22-3p	-0.4	-0.42	0.9	2005, 2007, 2009, 2011
PTGS1	ENST00000362012.2	prostaglandin-endoperoxide synthase 1 (prostaglandin G/H synthase and cyclooxygenase)	399	1	0	1	0	1	0	1	0	0	hsa-miR-22-3p	-0.4	-0.47	0.81	2009, 2011
CHD9	ENST00000566029.1	chromodomain helicase DNA binding protein 9	447	1	1	0	0	0	0	0	0	0	hsa-miR-22-3p	-0.39	-0.41	0.85	2005, 2007, 2009, 2011
NCMAP	ENST00000374392.2	noncompact myelin associated protein	17	1	0	1	0	1	0	1	0	1	hsa-miR-22-3p	-0.39	-0.48	0.69	2007, 2009, 2011
MURC	ENST00000307584.5	muscle-related coiled-coil protein	75	1	0	1	0	0	0	0	0	0	hsa-miR-22-3p	-0.39	-0.39	0.5	2011
CHD7	ENST00000423902.2	chromodomain helicase DNA binding protein 7	925	1	0	1	0	0	0	0	0	1	hsa-miR-22-3p	-0.39	-0.46	0.94	2011
STOX2	ENST00000308497.4	storkhead box 2	379	1	1	0	0	0	0	0	0	3	hsa-miR-22-3p	-0.38	-0.39	0.77
CSNK1A1	ENST00000261798.5	casein kinase 1, alpha 1	769	1	0	1	0	0	0	0	0	3	hsa-miR-22-3p	-0.38	-0.62	0.49
WWC2	ENST00000403733.3	WW and C2 domain containing 2	717	1	0	1	0	0	0	0	0	2	hsa-miR-22-3p	-0.38	-0.4	0.68	2009, 2011
KCNK10	ENST00000340700.5	potassium channel, subfamily K, member 10	5	1	1	0	0	0	0	0	0	0	hsa-miR-22-3p	-0.38	-0.38	0.9	2007, 2011
IPO7	ENST00000379719.3	importin 7	1331	1	0	1	0	0	0	0	0	0	hsa-miR-22-3p	-0.38	-0.38	0.81	2005, 2007, 2009, 2011
MAGI2	ENST00000419488.1	membrane associated guanylate kinase, WW and PDZ domain containing 2	43	1	1	0	0	0	0	0	0	1	hsa-miR-22-3p	-0.38	-0.38	0.82	2009, 2011
SLC7A7	ENST00000285850.7	solute carrier family 7 (amino acid transporter light chain, y+L system), member 7	27	1	0	1	0	0	0	0	0	0	hsa-miR-22-3p	-0.38	-0.38	0.49	2011
NXT2	ENST00000372106.1	nuclear transport factor 2-like export factor 2	390	1	0	1	0	0	0	0	0	1	hsa-miR-22-3p	-0.38	-0.38	0.48	2009, 2011
SEC22A	ENST00000481965.2	SEC22 vesicle trafficking protein homolog A (S. cerevisiae)	294	1	0	1	0	0	0	0	0	0	hsa-miR-22-3p	-0.38	-0.38	ORF
FBXO41	ENST00000295133.5	F-box protein 41	175	1	0	1	0	2	0	2	0	2	hsa-miR-22-3p	-0.37	-0.41	0.7	2009, 2011
RAB3C	ENST00000282878.4	RAB3C, member RAS oncogene family	242	1	0	1	0	0	0	0	0	1	hsa-miR-22-3p	-0.37	-0.37	0.7
MUM1L1	ENST00000357175.2	melanoma associated antigen (mutated) 1-like 1	50	1	1	0	0	0	0	0	0	0	hsa-miR-22-3p	-0.37	-0.37	0.26	2009, 2011
ARHGEF26	ENST00000356448.4	Rho guanine nucleotide exchange factor (GEF) 26	164	1	1	0	0	0	0	0	0	0	hsa-miR-22-3p	-0.37	-0.37	0.11	2011
PDS5A	ENST00000303538.8	PDS5, regulator of cohesion maintenance, homolog A (S. cerevisiae)	1518	1	0	1	0	0	0	0	0	0	hsa-miR-22-3p	-0.37	-0.38	0.8	2005, 2007, 2009, 2011
MON2	ENST00000546600.1	MON2 homolog (S. cerevisiae)	784	1	0	1	0	0	0	0	0	0	hsa-miR-22-3p	-0.37	-0.37	0.7	2009, 2011
TESK2	ENST00000372084.1	testis-specific kinase 2	11	1	1	0	0	0	0	0	0	0	hsa-miR-22-3p	-0.36	-0.36	0.14
H2AFX	ENST00000530167.1	H2A histone family, member X	1339	1	0	0	1	1	0	1	0	0	hsa-miR-22-3p	-0.36	-0.36	0.52	2005, 2007, 2011
DNM3	ENST00000367731.1	dynamin 3	59	1	1	0	0	0	0	0	0	0	hsa-miR-22-3p	-0.36	-0.36	0.39	2005, 2007, 2009, 2011
THAP1	ENST00000345117.2	THAP domain containing, apoptosis associated protein 1	196	1	0	1	0	0	0	0	0	0	hsa-miR-22-3p	-0.36	-0.36	ORF
MEGF11	ENST00000360698.4	multiple EGF-like-domains 11	7	1	0	0	1	1	0	1	0	1	hsa-miR-22-3p	-0.36	-0.36	< 0.1
MALL	ENST00000272462.2	mal, T-cell differentiation protein-like	5	1	0	1	0	0	0	0	0	2	hsa-miR-22-3p	-0.36	-0.36	0.52
MTHFD2	ENST00000394053.2	methylenetetrahydrofolate dehydrogenase (NADP+ dependent) 2, methenyltetrahydrofolate cyclohydrolase	330	2	0	2	0	0	0	0	0	1	hsa-miR-22-3p	-0.36	-0.55	0.83	2005, 2007, 2009, 2011
MAPK1	ENST00000215832.6	mitogen-activated protein kinase 1	630	1	0	1	0	1	1	0	0	0	hsa-miR-22-3p	-0.36	-0.61	0.68
WASF1	ENST00000392587.2	WAS protein family, member 1	55	1	0	1	0	0	0	0	0	0	hsa-miR-22-3p	-0.36	-0.36	0.62	2005, 2007, 2009, 2011
MEIS2	ENST00000397624.3	Meis homeobox 2	63	1	0	1	0	0	0	0	0	0	hsa-miR-22-3p	-0.36	-0.36	0.55	2009, 2011
SLC7A2	ENST00000494857.1	solute carrier family 7 (cationic amino acid transporter, y+ system), member 2	1233	1	1	0	0	0	0	0	0	1	hsa-miR-22-3p	-0.35	-0.36	0.77	2009, 2011
RPL36A-HNRNPH2	ENST00000409170.3	RPL36A-HNRNPH2 readthrough	85	1	1	0	0	0	0	0	0	1	hsa-miR-22-3p	-0.35	-0.38	ORF
CNKSR2	ENST00000379510.3	connector enhancer of kinase suppressor of Ras 2	85	1	1	0	0	0	0	0	0	1	hsa-miR-22-3p	-0.35	-0.41	0.48	2011
KAT6B	ENST00000287239.4	K(lysine) acetyltransferase 6B	266	1	0	1	0	0	0	0	0	0	hsa-miR-22-3p	-0.35	-0.35	0.64	2009, 2011
MECP2	ENST00000303391.6	methyl CpG binding protein 2 (Rett syndrome)	1474	1	0	1	0	0	0	0	0	3	hsa-miR-22-3p	-0.35	-0.35	0.56	2005, 2007, 2009, 2011
NPAS3	ENST00000346562.2	neuronal PAS domain protein 3	9	1	0	1	0	0	0	0	0	1	hsa-miR-22-3p	-0.35	-0.35	0.66	2011
SMAP1	ENST00000370452.3	small ArfGAP 1	64	1	0	1	0	0	0	0	0	0	hsa-miR-22-3p	-0.35	-0.35	0.46	2005, 2007, 2011
BLOC1S1	ENST00000549147.1	biogenesis of lysosomal organelles complex-1, subunit 1	429	1	0	1	0	0	0	0	0	0	hsa-miR-22-3p	-0.35	-0.35	ORF
ZMYM4	ENST00000314607.6	zinc finger, MYM-type 4	280	1	0	1	0	0	0	0	0	2	hsa-miR-22-3p	-0.34	-0.37	0.72	2009
MYCBP	ENST00000397572.2	MYC binding protein	85	1	0	1	0	0	0	0	0	0	hsa-miR-22-3p	-0.34	-0.42	0.54	2009, 2011
PRKAR2A	ENST00000265563.8	protein kinase, cAMP-dependent, regulatory, type II, alpha	583	1	1	0	0	1	0	0	1	1	hsa-miR-22-3p	-0.34	-0.35	0.56
EMX2	ENST00000442245.4	empty spiracles homeobox 2	54	1	0	1	0	0	0	0	0	0	hsa-miR-22-3p	-0.34	-0.34	0.48	2005, 2007
BCL9L	ENST00000334801.3	B-cell CLL/lymphoma 9-like	91	2	0	2	0	1	1	0	0	1	hsa-miR-22-3p	-0.34	-0.43	0.77	2005, 2007, 2009, 2011
ERI2	ENST00000569729.1	ERI1 exoribonuclease family member 2	96	1	0	1	0	1	0	0	1	0	hsa-miR-22-3p	-0.34	-0.44	< 0.1
SLC6A17	ENST00000331565.4	solute carrier family 6 (neutral amino acid transporter), member 17	5	1	0	1	0	0	0	0	0	2	hsa-miR-22-3p	-0.34	-0.34	0.64	2009, 2011
DPF2	ENST00000528416.1	D4, zinc and double PHD fingers family 2	1164	1	0	1	0	2	0	2	0	4	hsa-miR-22-3p	-0.34	-0.49	0.62	2005, 2007, 2011
CCDC149	ENST00000428116.2	coiled-coil domain containing 149	187	1	0	1	0	1	0	1	0	1	hsa-miR-22-3p	-0.34	-0.63	0.14
RCC2	ENST00000375436.4	regulator of chromosome condensation 2	180	1	0	1	0	1	0	0	1	1	hsa-miR-22-3p	-0.34	-0.34	0.81	2007, 2009, 2011
KHNYN	ENST00000251343.5	KH and NYN domain containing	421	1	0	1	0	1	0	1	0	1	hsa-miR-22-3p	-0.34	-0.35	0.67	2005, 2007, 2009, 2011
FNBP4	ENST00000263773.5	formin binding protein 4	91	1	0	1	0	0	0	0	0	0	hsa-miR-22-3p	-0.34	-0.34	0.5	2005, 2007, 2011
KAT5	ENST00000377046.3	K(lysine) acetyltransferase 5	313	1	0	1	0	0	0	0	0	1	hsa-miR-22-3p	-0.33	-0.33	0.51	2009, 2011
SPOCK1	ENST00000394945.1	sparc/osteonectin, cwcv and kazal-like domains proteoglycan (testican) 1	935	1	0	1	0	1	0	1	0	0	hsa-miR-22-3p	-0.33	-0.34	0.58
EIF4EBP2	ENST00000373218.4	eukaryotic translation initiation factor 4E binding protein 2	690	1	1	0	0	1	0	0	1	2	hsa-miR-22-3p	-0.33	-0.52	0.3	2011
DNAJC16	ENST00000375847.3	DnaJ (Hsp40) homolog, subfamily C, member 16	366	1	0	1	0	1	0	1	0	2	hsa-miR-22-3p	-0.33	-0.36	0.49	2009, 2011
NPNT	ENST00000379987.2	nephronectin	518	1	0	1	0	0	0	0	0	0	hsa-miR-22-3p	-0.33	-0.33	0.75	2009, 2011
OSM	ENST00000215781.2	oncostatin M	5	1	0	1	0	0	0	0	0	0	hsa-miR-22-3p	-0.33	-0.33	0.54	2011
LRRC16A	ENST00000329474.6	leucine rich repeat containing 16A	718	1	1	0	0	0	0	0	0	0	hsa-miR-22-3p	-0.33	-0.33	0.17	2005, 2007
UGCG	ENST00000374279.3	UDP-glucose ceramide glucosyltransferase	1200	1	0	1	0	0	0	0	0	1	hsa-miR-22-3p	-0.33	-0.34	0.43
ITGB3BP	ENST00000371092.3	integrin beta 3 binding protein (beta3-endonexin)	1136	1	0	0	1	1	0	1	0	0	hsa-miR-22-3p	-0.33	-0.53	0.54	2005, 2007
WNT10B	ENST00000407467.1	wingless-type MMTV integration site family, member 10B	13	1	0	1	0	0	0	0	0	0	hsa-miR-22-3p	-0.33	-0.33	ORF
BIN1	ENST00000376113.2	bridging integrator 1	48	1	0	1	0	0	0	0	0	0	hsa-miR-22-3p	-0.32	-0.35	0.51	2005, 2007, 2011
PALD1	ENST00000263563.6	phosphatase domain containing, paladin 1	108	1	0	1	0	0	0	0	0	1	hsa-miR-22-3p	-0.32	-0.32	0.54	2005, 2007, 2009, 2011
EDNRA	ENST00000339690.5	endothelin receptor type A	35	1	0	1	0	0	0	0	0	0	hsa-miR-22-3p	-0.32	-0.32	ORF
PCGF5	ENST00000336126.5	polycomb group ring finger 5	176	1	0	1	0	0	0	0	0	0	hsa-miR-22-3p	-0.32	-0.36	0.59	2009, 2011
C1orf95	ENST00000366788.3	chromosome 1 open reading frame 95	28	1	0	1	0	0	0	0	0	3	hsa-miR-22-3p	-0.32	-0.36	0.43
TGFBR1	ENST00000374994.4	transforming growth factor, beta receptor 1	249	1	0	1	0	0	0	0	0	1	hsa-miR-22-3p	-0.32	-0.35	0.48	2007, 2009, 2011
TNFSF15	ENST00000374045.4	tumor necrosis factor (ligand) superfamily, member 15	29	1	0	1	0	1	0	1	0	1	hsa-miR-22-3p	-0.32	-0.32	0.42	2011
KATNBL1	ENST00000256544.3	katanin p80 subunit B-like 1	105	1	0	0	1	0	0	0	0	1	hsa-miR-22-3p	-0.32	-0.32	0.52	2005, 2007, 2009, 2011
ZNF618	ENST00000288466.7	zinc finger protein 618	778	1	0	1	0	2	0	2	0	0	hsa-miR-22-3p	-0.32	-0.32	0.88	2007, 2009, 2011
SLC39A2	ENST00000554422.1	solute carrier family 39 (zinc transporter), member 2	5	1	0	1	0	2	0	0	2	1	hsa-miR-22-3p	-0.31	-0.53	< 0.1
NECAP1	ENST00000339754.5	NECAP endocytosis associated 1	13	1	0	1	0	0	0	0	0	2	hsa-miR-22-3p	-0.31	-0.31	0.57	2005, 2007, 2009, 2011
BAG5	ENST00000299204.4	BCL2-associated athanogene 5	267	1	0	1	0	0	0	0	0	0	hsa-miR-22-3p	-0.31	-0.32	0.48
POGK	ENST00000367875.1	pogo transposable element with KRAB domain	377	1	1	0	0	0	0	0	0	1	hsa-miR-22-3p	-0.31	-0.4	0.9	2007, 2009, 2011
CBX6	ENST00000407418.3	chromobox homolog 6	215	2	0	2	0	0	0	0	0	2	hsa-miR-22-3p	-0.31	-0.31	0.78	2009, 2011
CALCR	ENST00000359558.2	calcitonin receptor	5	1	0	1	0	0	0	0	0	0	hsa-miR-22-3p	-0.31	-0.31	0.59	2005, 2007, 2009, 2011
STX4	ENST00000313843.3	syntaxin 4	53	1	0	1	0	0	0	0	0	0	hsa-miR-22-3p	-0.31	-0.31	0.52
CAPN1	ENST00000533820.1	calpain 1, (mu/I) large subunit	538	1	0	1	0	0	0	0	0	0	hsa-miR-22-3p	-0.31	-0.31	0.61	2011
VSNL1	ENST00000406397.1	visinin-like 1	89	1	0	0	1	0	0	0	0	0	hsa-miR-22-3p	-0.31	-0.31	0.54	2005, 2007, 2009, 2011
CADM3	ENST00000368125.4	cell adhesion molecule 3	5	1	0	1	0	0	0	0	0	1	hsa-miR-22-3p	-0.31	-0.31	0.45	2011
RASL10B	ENST00000268864.3	RAS-like, family 10, member B	1495	1	0	1	0	0	0	0	0	0	hsa-miR-22-3p	-0.31	-0.31	0.49	2011
GPR161	ENST00000367838.1	G protein-coupled receptor 161	1712	1	1	0	0	1	0	1	0	2	hsa-miR-22-3p	-0.3	-0.38	0.5
SH2D1B	ENST00000367929.2	SH2 domain containing 1B	5	1	0	1	0	0	0	0	0	0	hsa-miR-22-3p	-0.3	-0.3	0.45	2011
CAMK2N1	ENST00000375078.3	calcium/calmodulin-dependent protein kinase II inhibitor 1	6631	1	0	0	1	0	0	0	0	0	hsa-miR-22-3p	-0.3	-0.3	0.53	2007
GLDN	ENST00000335449.6	gliomedin	9	1	0	1	0	1	0	1	0	0	hsa-miR-22-3p	-0.3	-0.3	0.65	2009, 2011
CASP10	ENST00000360132.3	caspase 10, apoptosis-related cysteine peptidase	55	1	0	1	0	1	0	1	0	0	hsa-miR-22-3p	-0.3	-0.3	< 0.1
SLC6A1	ENST00000287766.4	solute carrier family 6 (neurotransmitter transporter), member 1	5	1	0	1	0	0	0	0	0	0	hsa-miR-22-3p	-0.3	-0.3	0.54	2007, 2009, 2011
GLIPR2	ENST00000396613.3	GLI pathogenesis-related 2	218	1	0	1	0	1	0	1	0	4	hsa-miR-22-3p	-0.3	-0.99	0.59	2009, 2011
PCNP	ENST00000296024.5	PEST proteolytic signal containing nuclear protein	944	1	0	1	0	0	0	0	0	2	hsa-miR-22-3p	-0.3	-0.34	0.65
TUB	ENST00000305253.4	tubby bipartite transcription factor	743	1	0	1	0	0	0	0	0	0	hsa-miR-22-3p	-0.29	-0.29	0.58	2009, 2011
SNRK	ENST00000429705.2	SNF related kinase	153	1	0	1	0	0	0	0	0	1	hsa-miR-22-3p	-0.29	-0.29	0.55	2005, 2007, 2009, 2011
ZNHIT6	ENST00000431532.2	zinc finger, HIT-type containing 6	201	1	0	1	0	0	0	0	0	0	hsa-miR-22-3p	-0.29	-0.29	0.47	2011
TMED4	ENST00000457408.2	transmembrane emp24 protein transport domain containing 4	3117	1	0	1	0	0	0	0	0	0	hsa-miR-22-3p	-0.29	-0.3	0.41
RGS14	ENST00000408923.3	regulator of G-protein signaling 14	123	1	0	1	0	0	0	0	0	0	hsa-miR-22-3p	-0.29	-0.29	0.48	2009, 2011
EPC1	ENST00000319778.6	enhancer of polycomb homolog 1 (Drosophila)	102	1	0	1	0	0	0	0	0	0	hsa-miR-22-3p	-0.29	-0.29	0.63	2009, 2011
SLC2A1	ENST00000426263.3	solute carrier family 2 (facilitated glucose transporter), member 1	13928	1	0	1	0	0	0	0	0	0	hsa-miR-22-3p	-0.29	-0.29	0.54	2005, 2007, 2009, 2011
CACUL1	ENST00000369151.3	CDK2-associated, cullin domain 1	213	1	0	0	1	1	0	0	1	2	hsa-miR-22-3p	-0.29	-0.4	0.51
TP53INP1	ENST00000448464.2	tumor protein p53 inducible nuclear protein 1	39	2	0	2	0	0	0	0	0	1	hsa-miR-22-3p	-0.29	-0.78	0.91	2005, 2007, 2009, 2011
TTYH3	ENST00000258796.7	tweety family member 3	188	1	0	1	0	2	1	1	0	1	hsa-miR-22-3p	-0.29	-0.29	0.54	2005, 2007, 2011
SATB2	ENST00000417098.1	SATB homeobox 2	820	1	0	1	0	0	0	0	0	2	hsa-miR-22-3p	-0.29	-0.32	0.49	2005, 2007, 2009, 2011
DPP10	ENST00000410059.1	dipeptidyl-peptidase 10 (non-functional)	5	1	0	1	0	0	0	0	0	0	hsa-miR-22-3p	-0.29	-0.29	0.75	2005, 2007, 2009, 2011
TNFRSF1B	ENST00000376259.3	tumor necrosis factor receptor superfamily, member 1B	243	1	0	1	0	0	0	0	0	0	hsa-miR-22-3p	-0.28	-0.28	0.53	2009, 2011
KDM6B	ENST00000254846.5	lysine (K)-specific demethylase 6B	8	1	0	1	0	0	0	0	0	0	hsa-miR-22-3p	-0.28	-0.28	0.51	2007, 2009, 2011
BRSK2	ENST00000382179.1	BR serine/threonine kinase 2	15	1	0	1	0	1	0	1	0	3	hsa-miR-22-3p	-0.28	-0.29	0.68	2005, 2007, 2009, 2011
RNF44	ENST00000274811.4	ring finger protein 44	1623	1	0	0	1	1	0	1	0	0	hsa-miR-22-3p	-0.28	-0.28	0.51	2005, 2007, 2009, 2011
ITGA10	ENST00000369304.3	integrin, alpha 10	62	1	0	1	0	0	0	0	0	1	hsa-miR-22-3p	-0.28	-0.28	0.46	2009, 2011
PPARGC1B	ENST00000309241.5	peroxisome proliferator-activated receptor gamma, coactivator 1 beta	12	2	0	1	1	2	0	2	0	4	hsa-miR-22-3p	-0.28	-0.36	0.86	2011
LIF	ENST00000403987.3	leukemia inhibitory factor	55	1	0	1	0	1	0	1	0	1	hsa-miR-22-3p	-0.28	-0.31	0.57	2011
EZH1	ENST00000428826.2	enhancer of zeste homolog 1 (Drosophila)	70	1	1	0	0	0	0	0	0	1	hsa-miR-22-3p	-0.28	-0.28	0.17
TTC9	ENST00000256367.2	tetratricopeptide repeat domain 9	39	1	0	1	0	1	0	1	0	0	hsa-miR-22-3p	-0.28	-0.42	0.61	2009, 2011
RGP1	ENST00000378078.4	RGP1 retrograde golgi transport homolog (S. cerevisiae)	203	1	0	1	0	0	0	0	0	0	hsa-miR-22-3p	-0.28	-0.3	0.62
MST4	ENST00000394334.2	Serine/threonine-protein kinase MST4	47	1	0	1	0	0	0	0	0	0	hsa-miR-22-3p	-0.28	-0.34	0.44
TMEM164	ENST00000372073.1	transmembrane protein 164	711	1	0	1	0	0	0	0	0	0	hsa-miR-22-3p	-0.27	-0.31	0.54	2011
TIAM1	ENST00000286827.3	T-cell lymphoma invasion and metastasis 1	20	1	0	1	0	0	0	0	0	0	hsa-miR-22-3p	-0.27	-0.27	0.52	2009, 2011
TOM1	ENST00000382034.5	target of myb1 (chicken)	309	1	0	1	0	1	0	1	0	0	hsa-miR-22-3p	-0.27	-0.27	ORF
FBXW7	ENST00000281708.4	F-box and WD repeat domain containing 7, E3 ubiquitin protein ligase	12	1	0	1	0	0	0	0	0	0	hsa-miR-22-3p	-0.27	-0.27	0.6	2007, 2009, 2011
NBR1	ENST00000542611.1	neighbor of BRCA1 gene 1	1982	1	0	1	0	1	0	1	0	0	hsa-miR-22-3p	-0.27	-0.28	< 0.1
WAPAL	ENST00000298767.5	wings apart-like homolog (Drosophila)	185	1	0	1	0	0	0	0	0	0	hsa-miR-22-3p	-0.27	-0.3	0.53	2011
FAM89B	ENST00000449319.2	family with sequence similarity 89, member B	289	1	0	1	0	0	0	0	0	0	hsa-miR-22-3p	-0.27	-0.27	0.44	2011
HIF1AN	ENST00000299163.6	hypoxia inducible factor 1, alpha subunit inhibitor	1545	2	0	2	0	1	0	1	0	2	hsa-miR-22-3p	-0.27	-0.39	0.8	2009, 2011
NFYA	ENST00000341376.6	nuclear transcription factor Y, alpha	177	1	0	1	0	0	0	0	0	0	hsa-miR-22-3p	-0.27	-0.39	0.67	2005, 2007, 2009, 2011
EXOC5	ENST00000413566.2	exocyst complex component 5	242	1	0	1	0	1	0	0	1	1	hsa-miR-22-3p	-0.27	-0.27	0.54	2011
GABBR2	ENST00000259455.2	gamma-aminobutyric acid (GABA) B receptor, 2	214	1	0	1	0	0	0	0	0	1	hsa-miR-22-3p	-0.27	-0.27	0.55	2007, 2009, 2011
CAMK2G	ENST00000351293.3	calcium/calmodulin-dependent protein kinase II gamma	14	1	0	1	0	1	0	0	1	1	hsa-miR-22-3p	-0.27	-0.27	0.42
FAM117A	ENST00000240364.2	family with sequence similarity 117, member A	185	1	0	1	0	0	0	0	0	2	hsa-miR-22-3p	-0.27	-0.36	0.45	2009, 2011
TNFRSF13C	ENST00000291232.3	tumor necrosis factor receptor superfamily, member 13C	36	1	0	1	0	2	0	2	0	1	hsa-miR-22-3p	-0.27	-0.33	0.84
TP53	ENST00000420246.2	tumor protein p53	836	1	0	1	0	0	0	0	0	0	hsa-miR-22-3p	-0.27	-0.27	0.43	2011
RAP2B	ENST00000323534.2	RAP2B, member of RAS oncogene family	594	1	0	1	0	0	0	0	0	2	hsa-miR-22-3p	-0.27	-0.27	0.47
AC006486.1	ENST00000378108.1		5	1	0	1	0	0	0	0	0	0	hsa-miR-22-3p	-0.27	-0.27	0.57
TLK2	ENST00000582809.1	tousled-like kinase 2	5	1	0	1	0	0	0	0	0	3	hsa-miR-22-3p	-0.27	-0.27	0.42	2005, 2007, 2009, 2011
ZCCHC14	ENST00000268616.4	zinc finger, CCHC domain containing 14	64	1	1	0	0	0	0	0	0	0	hsa-miR-22-3p	-0.27	-0.28	0.9	2005, 2007, 2009, 2011
SV2A	ENST00000369146.3	synaptic vesicle glycoprotein 2A	10	1	0	1	0	1	0	1	0	0	hsa-miR-22-3p	-0.27	-0.27	0.63	2005, 2007, 2009, 2011
STK39	ENST00000355999.4	serine threonine kinase 39	266	1	0	1	0	0	0	0	0	0	hsa-miR-22-3p	-0.26	-0.35	0.6	2005, 2007, 2009, 2011
DLGAP2	ENST00000421627.2	discs, large (Drosophila) homolog-associated protein 2	5	1	0	1	0	0	0	0	0	1	hsa-miR-22-3p	-0.26	-0.26	0.75	2009, 2011
KCNE1L	ENST00000372101.2	KCNE1-like	9	1	0	1	0	0	0	0	0	1	hsa-miR-22-3p	-0.26	-0.26	0.5	2009, 2011
CISH	ENST00000443053.2	cytokine inducible SH2-containing protein	19	1	0	1	0	0	0	0	0	0	hsa-miR-22-3p	-0.26	-0.26	0.43
AP1S1	ENST00000337619.5	adaptor-related protein complex 1, sigma 1 subunit	750	1	0	1	0	0	0	0	0	0	hsa-miR-22-3p	-0.26	-0.27	0.41
ASCL1	ENST00000266744.3	achaete-scute complex homolog 1 (Drosophila)	5	1	0	0	1	0	0	0	0	1	hsa-miR-22-3p	-0.26	-0.26	0.5	2005, 2007, 2009, 2011
RNF215	ENST00000382363.3	ring finger protein 215	207	1	0	1	0	0	0	0	0	0	hsa-miR-22-3p	-0.26	-0.26	0.42
SLC24A4	ENST00000393265.2	solute carrier family 24 (sodium/potassium/calcium exchanger), member 4	5	1	0	1	0	2	0	2	0	3	hsa-miR-22-3p	-0.26	-0.54	0.55
CENPB	ENST00000379751.4	centromere protein B, 80kDa	4684	1	0	1	0	0	0	0	0	0	hsa-miR-22-3p	-0.26	-0.26	0.53
MAP3K12	ENST00000267079.2	mitogen-activated protein kinase kinase kinase 12	61	1	0	1	0	0	0	0	0	0	hsa-miR-22-3p	-0.26	-0.29	0.5	2005, 2007, 2011
HNRNPA3	ENST00000411529.2	heterogeneous nuclear ribonucleoprotein A3	329	1	0	0	1	0	0	0	0	1	hsa-miR-22-3p	-0.26	-0.26	0.54	2009, 2011
TMPRSS11A	ENST00000508048.1	transmembrane protease, serine 11A	5	1	0	1	0	0	0	0	0	0	hsa-miR-22-3p	-0.26	-0.26	0.55
ARHGEF12	ENST00000397843.2	Rho guanine nucleotide exchange factor (GEF) 12	815	1	0	1	0	0	0	0	0	1	hsa-miR-22-3p	-0.25	-0.25	0.67	2005, 2007, 2009, 2011
AMMECR1L	ENST00000272647.5	AMMECR1-like	21	1	0	1	0	0	0	0	0	0	hsa-miR-22-3p	-0.25	-0.25	0.48	2011
MAPK10	ENST00000395169.3	mitogen-activated protein kinase 10	5	1	0	0	1	0	0	0	0	1	hsa-miR-22-3p	-0.25	-0.25	0.49	2011
C17orf85	ENST00000158149.3	chromosome 17 open reading frame 85	718	1	0	1	0	2	0	2	0	2	hsa-miR-22-3p	-0.25	-0.53	0.62
CIITA	ENST00000324288.8	class II, major histocompatibility complex, transactivator	5	1	0	1	0	2	0	2	0	1	hsa-miR-22-3p	-0.25	-0.25	0.74	2011
CEBPD	ENST00000408965.3	CCAAT/enhancer binding protein (C/EBP), delta	61	1	0	0	1	0	0	0	0	1	hsa-miR-22-3p	-0.25	-0.25	0.54	2009, 2011
FSTL1	ENST00000295633.3	follistatin-like 1	6788	1	0	1	0	0	0	0	0	2	hsa-miR-22-3p	-0.25	-0.26	0.43	2011
PLAGL2	ENST00000246229.4	pleiomorphic adenoma gene-like 2	254	1	0	1	0	0	0	0	0	0	hsa-miR-22-3p	-0.25	-0.25	0.5	2005, 2007, 2009
SMG7	ENST00000367537.3	SMG7 nonsense mediated mRNA decay factor	305	1	0	1	0	0	0	0	0	1	hsa-miR-22-3p	-0.25	-0.25	0.44
CERK	ENST00000216264.8	ceramide kinase	123	1	0	1	0	0	0	0	0	1	hsa-miR-22-3p	-0.25	-0.27	0.55	2011
AL589765.1	ENST00000442233.2	Uncharacterized protein; cDNA FLJ36032 fis, clone TESTI2017069	5	1	0	0	1	0	0	0	0	0	hsa-miR-22-3p	-0.25	-0.25	ORF
CCNT2	ENST00000295238.6	cyclin T2	381	1	0	0	1	0	0	0	0	1	hsa-miR-22-3p	-0.25	-0.34	0.52	2011
DGKE	ENST00000284061.3	diacylglycerol kinase, epsilon 64kDa	470	1	0	1	0	0	0	0	0	0	hsa-miR-22-3p	-0.25	-0.29	0.65	2011
PPM1L	ENST00000498165.1	protein phosphatase, Mg2+/Mn2+ dependent, 1L	59	1	0	1	0	0	0	0	0	4	hsa-miR-22-3p	-0.25	-0.3	0.58	2009, 2011
MYCL	ENST00000397332.2	v-myc avian myelocytomatosis viral oncogene lung carcinoma derived homolog	10	1	0	1	0	1	0	1	0	1	hsa-miR-22-3p	-0.25	-0.25	0.54	2007, 2009, 2011
B4GALT5	ENST00000371711.4	UDP-Gal:betaGlcNAc beta 1,4- galactosyltransferase, polypeptide 5	1000	1	0	1	0	1	0	1	0	0	hsa-miR-22-3p	-0.25	-0.25	0.54	2009, 2011
TMOD3	ENST00000308580.7	tropomodulin 3 (ubiquitous)	1533	1	0	1	0	0	0	0	0	2	hsa-miR-22-3p	-0.25	-0.29	0.42
ARHGAP19-SLIT1	ENST00000453547.2	ARHGAP19-SLIT1 readthrough (NMD candidate)	15	1	1	0	0	3	1	2	0	4	hsa-miR-22-3p	-0.24	-0.24	< 0.1
SCAMP1	ENST00000538629.1	secretory carrier membrane protein 1	816	1	0	1	0	0	0	0	0	0	hsa-miR-22-3p	-0.24	-0.25	0.46	2009
MAT2A	ENST00000306434.3	methionine adenosyltransferase II, alpha	8	1	0	1	0	0	0	0	0	0	hsa-miR-22-3p	-0.24	-0.41	0.52	2005, 2007, 2009
SNAP91	ENST00000521485.1	synaptosomal-associated protein, 91kDa	68	1	0	1	0	0	0	0	0	1	hsa-miR-22-3p	-0.24	-0.24	0.53	2005, 2007, 2009, 2011
IFFO2	ENST00000455833.2	intermediate filament family orphan 2	139	1	0	1	0	0	0	0	0	2	hsa-miR-22-3p	-0.24	-0.29	0.43	2011
HERPUD2	ENST00000396081.1	HERPUD family member 2	30	1	0	1	0	0	0	0	0	1	hsa-miR-22-3p	-0.24	-0.47	0.88	2007, 2009, 2011
ETV1	ENST00000430479.1	ets variant 1	160	1	0	1	0	0	0	0	0	1	hsa-miR-22-3p	-0.24	-0.34	0.83	2009, 2011
GJA9	ENST00000454994.2	gap junction protein, alpha 9, 59kDa	85	1	0	1	0	0	0	0	0	0	hsa-miR-22-3p	-0.24	-0.32	0.49
ACLY	ENST00000352035.2	ATP citrate lyase	5900	1	0	1	0	0	0	0	0	1	hsa-miR-22-3p	-0.24	-0.27	0.43	2011
FBRS	ENST00000356166.6	fibrosin	1334	1	0	1	0	0	0	0	0	0	hsa-miR-22-3p	-0.24	-0.25	0.46	2005, 2007, 2011
SH3PXD2A	ENST00000369774.4	SH3 and PX domains 2A	152	1	1	0	0	1	0	1	0	0	hsa-miR-22-3p	-0.24	-0.24	0.47	2009, 2011
CNTROB	ENST00000380255.3	centrobin, centrosomal BRCA2 interacting protein	338	1	0	1	0	0	0	0	0	0	hsa-miR-22-3p	-0.24	-0.24	ORF
SLC48A1	ENST00000442218.2	solute carrier family 48 (heme transporter), member 1	470	1	0	1	0	0	0	0	0	1	hsa-miR-22-3p	-0.24	-0.24	0.47	2011
TMEM33	ENST00000504986.1	transmembrane protein 33	1470	1	0	1	0	0	0	0	0	1	hsa-miR-22-3p	-0.24	-0.37	0.55	2011
SLC16A2	ENST00000587091.1	solute carrier family 16, member 2 (thyroid hormone transporter)	22	1	0	1	0	0	0	0	0	0	hsa-miR-22-3p	-0.24	-0.24	0.55	2005, 2007, 2009, 2011
KIAA1211L	ENST00000397899.2	KIAA1211-like	7	1	0	0	1	0	0	0	0	0	hsa-miR-22-3p	-0.24	-0.24	0.43	2009, 2011
WDTC1	ENST00000319394.3	WD and tetratricopeptide repeats 1	137	1	0	1	0	0	0	0	0	0	hsa-miR-22-3p	-0.23	-0.23	0.56	2005, 2007, 2009, 2011
PLBD2	ENST00000280800.3	phospholipase B domain containing 2	1144	1	0	1	0	0	0	0	0	0	hsa-miR-22-3p	-0.23	-0.23	0.45
TAGLN	ENST00000532870.1	transgelin	225	1	0	1	0	0	0	0	0	0	hsa-miR-22-3p	-0.23	-0.23	0.42	2005, 2007, 2009, 2011
FAM53C	ENST00000513056.1	family with sequence similarity 53, member C	592	1	0	1	0	1	0	1	0	0	hsa-miR-22-3p	-0.23	-0.24	0.54	2005, 2007
LPP	ENST00000312675.4	LIM domain containing preferred translocation partner in lipoma	1894	1	0	1	0	1	0	0	1	3	hsa-miR-22-3p	-0.23	-0.23	0.74	2005, 2007, 2009, 2011
ADAM11	ENST00000200557.6	ADAM metallopeptidase domain 11	32	1	0	1	0	0	0	0	0	0	hsa-miR-22-3p	-0.23	-0.23	0.54	2005, 2007, 2009, 2011
RAB5B	ENST00000553116.1	RAB5B, member RAS oncogene family	14	2	1	1	0	0	0	0	0	2	hsa-miR-22-3p	-0.23	-0.83	0.95	2005, 2007, 2009, 2011
GPR107	ENST00000372410.3	G protein-coupled receptor 107	1429	1	0	1	0	0	0	0	0	4	hsa-miR-22-3p	-0.23	-0.23	0.66	2009, 2011
SAMD12	ENST00000409003.4	sterile alpha motif domain containing 12	57	1	0	0	1	0	0	0	0	0	hsa-miR-22-3p	-0.23	-0.23	0.47	2011
CA7	ENST00000394069.3	carbonic anhydrase VII	5	1	0	1	0	0	0	0	0	0	hsa-miR-22-3p	-0.23	-0.23	0.45	2011
DPYSL3	ENST00000398514.3	dihydropyrimidinase-like 3	5209	1	0	1	0	1	0	1	0	1	hsa-miR-22-3p	-0.23	-0.24	0.66	2005, 2007, 2011
SLC24A2	ENST00000341998.2	solute carrier family 24 (sodium/potassium/calcium exchanger), member 2	5	1	0	1	0	3	0	1	2	3	hsa-miR-22-3p	-0.23	-0.23	0.7	2011
PRELP	ENST00000343110.2	proline/arginine-rich end leucine-rich repeat protein	5	1	0	1	0	0	0	0	0	4	hsa-miR-22-3p	-0.23	-0.23	0.42
TGM6	ENST00000381423.1	transglutaminase 6	5	1	0	1	0	0	0	0	0	0	hsa-miR-22-3p	-0.23	-0.23	ORF
BCL9	ENST00000234739.3	B-cell CLL/lymphoma 9	70	1	0	1	0	0	0	0	0	0	hsa-miR-22-3p	-0.23	-0.26	0.57	2005, 2007, 2011
CDC14A	ENST00000370125.2	cell division cycle 14A	123	1	0	1	0	0	0	0	0	0	hsa-miR-22-3p	-0.23	-0.23	ORF
MACROD2	ENST00000217246.4	MACRO domain containing 2	5	1	0	0	1	0	0	0	0	0	hsa-miR-22-3p	-0.23	-0.23	0.49	2007, 2009, 2011
RPS9	ENST00000441429.1	ribosomal protein S9	54	1	0	1	0	0	0	0	0	0	hsa-miR-22-3p	-0.22	-0.22	0.56
MECOM	ENST00000460814.1	MDS1 and EVI1 complex locus	138	1	0	1	0	0	0	0	0	0	hsa-miR-22-3p	-0.22	-0.23	0.6	2009, 2011
ULK2	ENST00000395544.4	unc-51 like autophagy activating kinase 2	489	1	0	1	0	0	0	0	0	1	hsa-miR-22-3p	-0.22	-0.24	0.7	2005, 2007, 2011
UNC79	ENST00000553484.1	unc-79 homolog (C. elegans)	5	1	0	1	0	0	0	0	0	0	hsa-miR-22-3p	-0.22	-0.22	0.43
SOCS2	ENST00000548537.1	suppressor of cytokine signaling 2	89	1	0	0	1	0	0	0	0	1	hsa-miR-22-3p	-0.22	-0.22	0.46	2005, 2007, 2009, 2011
DUSP13	ENST00000372702.3	dual specificity phosphatase 13	5	1	0	1	0	0	0	0	0	0	hsa-miR-22-3p	-0.22	-0.22	ORF
USP8	ENST00000396444.3	ubiquitin specific peptidase 8	109	1	1	0	0	0	0	0	0	0	hsa-miR-22-3p	-0.22	-0.26	< 0.1	2011
THSD7A	ENST00000423059.4	thrombospondin, type I, domain containing 7A	5	1	0	1	0	0	0	0	0	0	hsa-miR-22-3p	-0.22	-0.22	0.75	2011
PDAP1	ENST00000350498.3	PDGFA associated protein 1	208	1	0	1	0	0	0	0	0	0	hsa-miR-22-3p	-0.22	-0.22	0.6	2005, 2007
NAA10	ENST00000370015.4	N(alpha)-acetyltransferase 10, NatA catalytic subunit	960	1	0	1	0	0	0	0	0	2	hsa-miR-22-3p	-0.21	-0.27	< 0.1
ICOSLG	ENST00000407780.3	inducible T-cell co-stimulator ligand	47	1	0	1	0	1	1	0	0	4	hsa-miR-22-3p	-0.21	-0.24	0.42
TNKS2	ENST00000371627.4	tankyrase, TRF1-interacting ankyrin-related ADP-ribose polymerase 2	205	1	1	0	0	0	0	0	0	1	hsa-miR-22-3p	-0.21	-0.29	0.11	2005, 2007
EP300	ENST00000263253.7	E1A binding protein p300	785	1	0	1	0	0	0	0	0	0	hsa-miR-22-3p	-0.21	-0.22	0.59	2005, 2007, 2009, 2011
GALNT3	ENST00000392701.3	UDP-N-acetyl-alpha-D-galactosamine:polypeptide N-acetylgalactosaminyltransferase 3 (GalNAc-T3)	40	1	0	0	1	0	0	0	0	0	hsa-miR-22-3p	-0.21	-0.21	0.49	2005, 2007
CAMTA2	ENST00000358183.4	calmodulin binding transcription activator 2	424	1	0	1	0	0	0	0	0	0	hsa-miR-22-3p	-0.21	-0.21	0.48	2011
ACVR1B	ENST00000257963.4	activin A receptor, type IB	3319	1	0	1	0	0	0	0	0	0	hsa-miR-22-3p	-0.21	-0.21	0.42	2009, 2011
PHF13	ENST00000377648.4	PHD finger protein 13	1207	1	0	1	0	0	0	0	0	0	hsa-miR-22-3p	-0.21	-0.21	0.55	2005, 2007, 2009, 2011
KAT6A	ENST00000265713.2	K(lysine) acetyltransferase 6A	21	1	0	1	0	0	0	0	0	1	hsa-miR-22-3p	-0.21	-0.31	0.59	2009, 2011
UBALD1	ENST00000590965.1	UBA-like domain containing 1	41	1	0	1	0	0	0	0	0	2	hsa-miR-22-3p	-0.21	-0.21	0.45	2007, 2009, 2011
FAM96A	ENST00000557835.1	family with sequence similarity 96, member A	191	1	0	1	0	0	0	0	0	0	hsa-miR-22-3p	-0.21	-0.21	ORF
KAT7	ENST00000259021.4	K(lysine) acetyltransferase 7	48	1	0	1	0	1	0	1	0	0	hsa-miR-22-3p	-0.21	-0.44	0.72
RNF150	ENST00000515673.2	ring finger protein 150	518	1	0	1	0	0	0	0	0	0	hsa-miR-22-3p	-0.21	-0.21	0.56	2009, 2011
CTIF	ENST00000256413.3	CBP80/20-dependent translation initiation factor	154	2	0	2	0	2	0	2	0	1	hsa-miR-22-3p	-0.2	-0.43	0.89	2005, 2007, 2009, 2011
AGO1	ENST00000373204.4	argonaute RISC catalytic component 1	402	1	0	1	0	1	0	1	0	2	hsa-miR-22-3p	-0.2	-0.23	0.62	2005, 2007
ZNF106	ENST00000263805.4	zinc finger protein 106	406	1	0	1	0	0	0	0	0	0	hsa-miR-22-3p	-0.2	-0.2	0.54	2009, 2011
PIANP	ENST00000534837.1	PILR alpha associated neural protein	8	1	0	1	0	1	1	0	0	0	hsa-miR-22-3p	-0.2	-0.28	0.42
SLC9A1	ENST00000263980.3	solute carrier family 9, subfamily A (NHE1, cation proton antiporter 1), member 1	147	1	0	1	0	0	0	0	0	1	hsa-miR-22-3p	-0.2	-0.2	0.61	2005, 2007, 2009, 2011
CACNG3	ENST00000005284.3	calcium channel, voltage-dependent, gamma subunit 3	5	1	0	0	1	0	0	0	0	0	hsa-miR-22-3p	-0.2	-0.2	0.46	2011
HNRNPH1	ENST00000393432.4	heterogeneous nuclear ribonucleoprotein H1 (H)	34	1	0	0	1	0	0	0	0	0	hsa-miR-22-3p	-0.2	-0.2	ORF	2005, 2007, 2009, 2011
ADNP	ENST00000371602.4	activity-dependent neuroprotector homeobox	635	1	0	0	1	0	0	0	0	0	hsa-miR-22-3p	-0.2	-0.2	0.53
FBXO34	ENST00000313833.4	F-box protein 34	80	1	0	0	1	0	0	0	0	0	hsa-miR-22-3p	-0.2	-0.2	0.51	2011
PURB	ENST00000395699.2	purine-rich element binding protein B	497	1	0	1	0	1	0	0	1	0	hsa-miR-22-3p	-0.2	-0.38	0.79	2005, 2007, 2009, 2011
UBE2N	ENST00000550657.1	ubiquitin-conjugating enzyme E2N	321	1	0	0	1	0	0	0	0	2	hsa-miR-22-3p	-0.2	-0.24	0.54	2005, 2007, 2009, 2005, 2007, 2009, 2011
PHC1	ENST00000433083.2	polyhomeotic homolog 1 (Drosophila)	5	1	0	1	0	0	0	0	0	0	hsa-miR-22-3p	-0.2	-0.2	0.5	2009, 2011
CCDC152	ENST00000361970.5	coiled-coil domain containing 152	5	1	0	1	0	0	0	0	0	0	hsa-miR-22-3p	-0.2	-0.2	ORF
PDK3	ENST00000441463.2	pyruvate dehydrogenase kinase, isozyme 3	659	1	0	1	0	1	0	1	0	0	hsa-miR-22-3p	-0.2	-0.36	0.61	2011
IL6R	ENST00000344086.4	interleukin 6 receptor	13	1	0	1	0	1	0	1	0	1	hsa-miR-22-3p	-0.19	-0.28	0.53	2011
ANKRD52	ENST00000267116.7	ankyrin repeat domain 52	2913	1	1	0	0	0	0	0	0	2	hsa-miR-22-3p	-0.19	-0.19	0.74	2009, 2011
AMOT	ENST00000304758.1	angiomotin	515	1	0	1	0	0	0	0	0	1	hsa-miR-22-3p	-0.19	-0.26	0.5	2005, 2007, 2009, 2011
HIPK1	ENST00000369558.1	homeodomain interacting protein kinase 1	930	1	0	1	0	0	0	0	0	2	hsa-miR-22-3p	-0.19	-0.2	0.41
PHACTR4	ENST00000373839.3	phosphatase and actin regulator 4	85	1	0	1	0	0	0	0	0	0	hsa-miR-22-3p	-0.19	-0.21	0.56
ARHGAP27	ENST00000532038.1	Rho GTPase activating protein 27	5	1	0	1	0	0	0	0	0	0	hsa-miR-22-3p	-0.19	-0.19	0.44
ONECUT1	ENST00000560699.2	one cut homeobox 1	10	1	0	1	0	0	0	0	0	1	hsa-miR-22-3p	-0.19	-0.19	< 0.1
LRRC1	ENST00000370888.1	leucine rich repeat containing 1	343	1	0	1	0	0	0	0	0	0	hsa-miR-22-3p	-0.19	-0.43	0.83	2005, 2007, 2009, 2011
CSRNP3	ENST00000314499.7	cysteine-serine-rich nuclear protein 3	24	1	0	1	0	0	0	0	0	2	hsa-miR-22-3p	-0.19	-0.19	0.49	2011
ZFP91	ENST00000316059.6	ZFP91 zinc finger protein	688	1	0	1	0	1	0	1	0	1	hsa-miR-22-3p	-0.19	-0.53	0.64	2005, 2007, 2011
DUSP16	ENST00000298573.4	dual specificity phosphatase 16	444	1	0	1	0	0	0	0	0	2	hsa-miR-22-3p	-0.19	-0.39	0.63	2011
SLC35F6	ENST00000344420.5	solute carrier family 35, member F6	272	1	0	1	0	0	0	0	0	0	hsa-miR-22-3p	-0.19	-0.19	0.49	2011
SKI	ENST00000378536.4	v-ski avian sarcoma viral oncogene homolog	613	1	0	0	1	2	0	2	0	2	hsa-miR-22-3p	-0.19	-0.24	0.66	2011
PHF15	ENST00000402835.1	PHD finger protein 15	387	1	0	1	0	1	0	1	0	0	hsa-miR-22-3p	-0.19	-0.25	0.21
OLFML2A	ENST00000288815.5	olfactomedin-like 2A	155	1	0	1	0	1	0	1	0	5	hsa-miR-22-3p	-0.19	-0.19	0.72	2007, 2009, 2011
C20orf112	ENST00000359676.5	chromosome 20 open reading frame 112	148	1	0	1	0	1	0	1	0	5	hsa-miR-22-3p	-0.19	-0.21	0.67	2005, 2007, 2011
NR3C1	ENST00000394464.2	nuclear receptor subfamily 3, group C, member 1 (glucocorticoid receptor)	682	1	1	0	0	0	0	0	0	1	hsa-miR-22-3p	-0.19	-0.2	0.43	2005, 2007, 2009, 2011
MTF2	ENST00000370298.4	metal response element binding transcription factor 2	653	1	0	1	0	0	0	0	0	1	hsa-miR-22-3p	-0.19	-0.25	0.57	2009, 2011
FBXO45	ENST00000311630.6	F-box protein 45	72	1	0	0	1	0	0	0	0	2	hsa-miR-22-3p	-0.18	-0.18	0.54	2009, 2011
CAMK1G	ENST00000009105.1	calcium/calmodulin-dependent protein kinase IG	5	1	0	1	0	0	0	0	0	0	hsa-miR-22-3p	-0.18	-0.18	0.42
KLF7	ENST00000423015.1	Kruppel-like factor 7 (ubiquitous)	737	1	0	1	0	1	0	1	0	1	hsa-miR-22-3p	-0.18	-0.34	0.58
GFRA1	ENST00000439649.3	GDNF family receptor alpha 1	69	2	0	2	0	0	0	0	0	3	hsa-miR-22-3p	-0.18	-0.32	0.75	2011
NTNG1	ENST00000370067.1	netrin G1	5	1	0	1	0	0	0	0	0	0	hsa-miR-22-3p	-0.18	-0.18	0.42
GPBP1	ENST00000424459.3	GC-rich promoter binding protein 1	732	1	0	1	0	2	0	2	0	0	hsa-miR-22-3p	-0.18	-0.87	0.92	2011
AIFM1	ENST00000535724.1	apoptosis-inducing factor, mitochondrion-associated, 1	2582	1	0	1	0	0	0	0	0	0	hsa-miR-22-3p	-0.18	-0.18	ORF
PRR14L	ENST00000434485.1	proline rich 14-like	39	1	0	1	0	1	0	1	0	0	hsa-miR-22-3p	-0.18	-0.18	ORF
SOSTDC1	ENST00000307068.4	sclerostin domain containing 1	5	1	0	0	1	0	0	0	0	0	hsa-miR-22-3p	-0.18	-0.18	0.47
DGKI	ENST00000453654.2	diacylglycerol kinase, iota	16	1	0	1	0	1	1	0	0	2	hsa-miR-22-3p	-0.18	-0.2	0.62	2005, 2007, 2009, 2011
SNX18	ENST00000343017.6	sorting nexin 18	174	1	0	0	1	0	0	0	0	1	hsa-miR-22-3p	-0.18	-0.18	0.54	2009, 2011
ST8SIA4	ENST00000231461.5	ST8 alpha-N-acetyl-neuraminide alpha-2,8-sialyltransferase 4	5	1	0	1	0	0	0	0	0	0	hsa-miR-22-3p	-0.18	-0.18	0.45
ZFYVE9	ENST00000371591.1	zinc finger, FYVE domain containing 9	32	2	0	1	1	1	0	1	0	2	hsa-miR-22-3p	-0.18	-0.55	0.94	2005, 2007, 2009, 2011
CTDSPL2	ENST00000260327.4	CTD (carboxy-terminal domain, RNA polymerase II, polypeptide A) small phosphatase like 2	457	1	0	0	1	0	0	0	0	1	hsa-miR-22-3p	-0.18	-0.18	0.53	2007
PTPN1	ENST00000371621.3	protein tyrosine phosphatase, non-receptor type 1	142	1	0	1	0	0	0	0	0	1	hsa-miR-22-3p	-0.18	-0.28	0.49	2005, 2007, 2011
TUBB6	ENST00000591208.1	tubulin, beta 6 class V	5820	1	0	0	1	0	0	0	0	0	hsa-miR-22-3p	-0.18	-0.18	ORF
FOSL2	ENST00000379619.1	FOS-like antigen 2	2255	2	0	2	0	2	0	2	0	3	hsa-miR-22-3p	-0.18	-0.27	0.86
FBXL13	ENST00000393772.2	F-box and leucine-rich repeat protein 13	31	1	0	1	0	1	0	1	0	0	hsa-miR-22-3p	-0.17	-0.66	0.63
HDAC4	ENST00000345617.3	histone deacetylase 4	48	1	0	1	0	0	0	0	0	0	hsa-miR-22-3p	-0.17	-0.25	0.73	2005, 2007, 2009, 2011
MYO9A	ENST00000564571.1	myosin IXA	137	1	1	0	0	1	0	1	0	1	hsa-miR-22-3p	-0.17	-0.22	0.32
VEZF1	ENST00000584396.1	vascular endothelial zinc finger 1	209	1	1	0	0	0	0	0	0	0	hsa-miR-22-3p	-0.17	-0.42	0.42	2007, 2009, 2011
VPS13B	ENST00000395996.1	vacuolar protein sorting 13 homolog B (yeast)	262	2	0	2	0	2	0	1	1	3	hsa-miR-22-3p	-0.17	-0.17	< 0.1
CDH5	ENST00000341529.3	cadherin 5, type 2 (vascular endothelium)	8	1	0	1	0	0	0	0	0	0	hsa-miR-22-3p	-0.17	-0.17	0.42	2011
USP47	ENST00000339865.5	ubiquitin specific peptidase 47	665	1	0	1	0	0	0	0	0	0	hsa-miR-22-3p	-0.17	-0.2	0.65	2011
OLA1	ENST00000284719.3	Obg-like ATPase 1	11	1	0	1	0	0	0	0	0	0	hsa-miR-22-3p	-0.17	-0.2	0.61	2007, 2009, 2011
UNC5D	ENST00000287272.2	unc-5 homolog D (C. elegans)	37	1	0	0	1	1	1	0	0	0	hsa-miR-22-3p	-0.17	-0.2	0.48
CECR2	ENST00000400573.5	cat eye syndrome chromosome region, candidate 2	46	1	0	0	1	0	0	0	0	0	hsa-miR-22-3p	-0.16	-0.16	0.49	2011
SEC23B	ENST00000336714.3	Sec23 homolog B (S. cerevisiae)	1829	1	0	1	0	0	0	0	0	0	hsa-miR-22-3p	-0.16	-0.45	0.45	2009, 2011
PHF12	ENST00000577226.1	PHD finger protein 12	307	1	1	0	0	1	0	0	1	2	hsa-miR-22-3p	-0.16	-0.16	< 0.1
THPO	ENST00000421442.2	thrombopoietin	208	1	0	0	1	1	0	1	0	1	hsa-miR-22-3p	-0.16	-0.4	0.43	2005, 2007, 2011
JARID2	ENST00000341776.2	jumonji, AT rich interactive domain 2	199	1	0	1	0	0	0	0	0	0	hsa-miR-22-3p	-0.16	-0.16	0.6	2009, 2011
KIAA0355	ENST00000299505.6	KIAA0355	538	1	0	1	0	0	0	0	0	0	hsa-miR-22-3p	-0.16	-0.16	0.47	2005, 2007, 2011
LSG1	ENST00000265245.5	large 60S subunit nuclear export GTPase 1	47	1	0	1	0	1	0	1	0	1	hsa-miR-22-3p	-0.16	-0.24	0.52
TNRC6B	ENST00000335727.9	trinucleotide repeat containing 6B	69	1	0	1	0	1	0	0	1	3	hsa-miR-22-3p	-0.16	-0.22	0.6	2007, 2009, 2011
ZBTB16	ENST00000335953.4	zinc finger and BTB domain containing 16	73	1	0	1	0	0	0	0	0	2	hsa-miR-22-3p	-0.16	-0.17	0.5
HNRNPUL2	ENST00000301785.5	heterogeneous nuclear ribonucleoprotein U-like 2	2321	1	0	1	0	1	0	1	0	0	hsa-miR-22-3p	-0.16	-0.35	0.7	2011
ACVRL1	ENST00000550683.1	activin A receptor type II-like 1	68	1	0	1	0	0	0	0	0	2	hsa-miR-22-3p	-0.16	-0.16	0.58	2011
MANEAL	ENST00000397631.3	mannosidase, endo-alpha-like	381	1	0	1	0	0	0	0	0	0	hsa-miR-22-3p	-0.16	-0.16	0.46
FBN2	ENST00000262464.4	fibrillin 2	167	1	0	1	0	0	0	0	0	1	hsa-miR-22-3p	-0.16	-0.17	0.56	2005, 2007, 2009, 2011
KIAA0226	ENST00000273582.5	KIAA0226	89	1	0	1	0	2	0	1	1	1	hsa-miR-22-3p	-0.16	-0.21	0.44	2011
MCAT	ENST00000327555.5	malonyl CoA:ACP acyltransferase (mitochondrial)	133	1	0	1	0	0	0	0	0	2	hsa-miR-22-3p	-0.16	-0.19	< 0.1
KCNE1	ENST00000399289.3	potassium voltage-gated channel, Isk-related family, member 1	5	1	0	0	1	0	0	0	0	1	hsa-miR-22-3p	-0.15	-0.15	0.41
ARHGAP26	ENST00000378004.3	Rho GTPase activating protein 26	131	1	0	1	0	0	0	0	0	1	hsa-miR-22-3p	-0.15	-0.16	0.42
PRCP	ENST00000313010.3	prolylcarboxypeptidase (angiotensinase C)	148	1	0	1	0	0	0	0	0	1	hsa-miR-22-3p	-0.15	-0.44	0.46
MEX3A	ENST00000532414.2	mex-3 RNA binding family member A	912	1	0	0	1	0	0	0	0	0	hsa-miR-22-3p	-0.15	-0.19	0.5	2009, 2011
TET2	ENST00000545826.1	tet methylcytosine dioxygenase 2	558	1	0	1	0	0	0	0	0	3	hsa-miR-22-3p	-0.15	-0.15	0.63	2007, 2009, 2011
SFMBT2	ENST00000361972.4	Scm-like with four mbt domains 2	107	1	0	1	0	0	0	0	0	1	hsa-miR-22-3p	-0.15	-0.15	0.46	2009, 2011
HAUS5	ENST00000379045.2	HAUS augmin-like complex, subunit 5	133	1	0	1	0	1	0	1	0	3	hsa-miR-22-3p	-0.15	-0.31	< 0.1
AC012215.1	ENST00000437887.1	Uncharacterized protein	31	1	0	0	1	0	0	0	0	0	hsa-miR-22-3p	-0.15	-0.15	0.48
CABP7	ENST00000216144.3	calcium binding protein 7	12	1	0	1	0	0	0	0	0	2	hsa-miR-22-3p	-0.15	-0.15	< 0.1	2007
FASLG	ENST00000340030.3	Fas ligand (TNF superfamily, member 6)	5	1	0	0	1	1	0	0	1	0	hsa-miR-22-3p	-0.15	-0.15	< 0.1
ITGB8	ENST00000222573.4	integrin, beta 8	17	1	0	1	0	0	0	0	0	1	hsa-miR-22-3p	-0.15	-0.22	0.62	2007, 2009, 2011
PRDM16	ENST00000511072.1	PR domain containing 16	64	1	0	1	0	1	0	1	0	1	hsa-miR-22-3p	-0.15	-0.36	0.84	2009, 2011
CREB1	ENST00000432329.2	cAMP responsive element binding protein 1	295	1	1	0	0	0	0	0	0	2	hsa-miR-22-3p	-0.15	-0.49	0.9	2011
KHDRBS2	ENST00000281156.4	KH domain containing, RNA binding, signal transduction associated 2	5	1	0	0	1	0	0	0	0	0	hsa-miR-22-3p	-0.15	-0.15	0.44	2005, 2007
ZFP36L2	ENST00000282388.3	ZFP36 ring finger protein-like 2	317	2	0	1	1	0	0	0	0	1	hsa-miR-22-3p	-0.15	-0.23	0.79	2005, 2007
SNX21	ENST00000462307.1	sorting nexin family member 21	343	1	0	1	0	0	0	0	0	2	hsa-miR-22-3p	-0.15	-0.15	< 0.1
C17orf96	ENST00000325814.5	chromosome 17 open reading frame 96	19	1	0	1	0	0	0	0	0	0	hsa-miR-22-3p	-0.14	-0.14	0.48	2011
TPM3	ENST00000368531.2	tropomyosin 3	669	1	0	1	0	0	0	0	0	2	hsa-miR-22-3p	-0.14	-0.15	0.45	2011
LRRN2	ENST00000367175.1	leucine rich repeat neuronal 2	12	1	0	1	0	0	0	0	0	0	hsa-miR-22-3p	-0.14	-0.14	0.41	2011
DOK7	ENST00000507039.1	docking protein 7	19	1	0	1	0	0	0	0	0	2	hsa-miR-22-3p	-0.14	-0.14	< 0.1
NRAS	ENST00000369535.4	neuroblastoma RAS viral (v-ras) oncogene homolog	551	1	1	0	0	0	0	0	0	0	hsa-miR-22-3p	-0.14	-0.48	0.85	2011
ZNF704	ENST00000327835.3	zinc finger protein 704	124	1	0	0	1	1	0	1	0	2	hsa-miR-22-3p	-0.14	-0.15	0.49
GPR37L1	ENST00000367282.5	G protein-coupled receptor 37 like 1	5	1	0	1	0	0	0	0	0	5	hsa-miR-22-3p	-0.14	-0.14	0.44
ASB14	ENST00000487349.1	ankyrin repeat and SOCS box containing 14	5	1	0	0	1	0	0	0	0	0	hsa-miR-22-3p	-0.14	-0.14	ORF	2007
PTGIS	ENST00000244043.4	prostaglandin I2 (prostacyclin) synthase	192	1	0	1	0	0	0	0	0	1	hsa-miR-22-3p	-0.14	-0.14	0.42
SRL	ENST00000399609.3	sarcalumenin	5	1	0	0	1	0	0	0	0	1	hsa-miR-22-3p	-0.14	-0.14	0.4	2011
SEC14L4	ENST00000381982.3	SEC14-like 4 (S. cerevisiae)	5	1	0	1	0	1	0	1	0	0	hsa-miR-22-3p	-0.14	-0.31	0.58
RAPGEF1	ENST00000372189.3	Rap guanine nucleotide exchange factor (GEF) 1	335	1	0	1	0	0	0	0	0	3	hsa-miR-22-3p	-0.14	-0.14	0.67	2009, 2011
MMS19	ENST00000327277.7	MMS19 nucleotide excision repair homolog (S. cerevisiae)	1062	1	0	1	0	0	0	0	0	2	hsa-miR-22-3p	-0.14	-0.14	ORF
TP63	ENST00000392460.3	tumor protein p63	0	1	0	1	0	0	0	0	0	1	hsa-miR-22-3p	-0.13	-0.13	< 0.1
ARMC5	ENST00000457010.2	armadillo repeat containing 5	376	1	0	1	0	0	0	0	0	0	hsa-miR-22-3p	-0.13	-0.13	ORF
MMP24	ENST00000246186.6	matrix metallopeptidase 24 (membrane-inserted)	201	1	0	1	0	0	0	0	0	0	hsa-miR-22-3p	-0.13	-0.13	0.5	2011
SRRD	ENST00000215917.7	SRR1 domain containing	1069	1	0	1	0	1	0	1	0	0	hsa-miR-22-3p	-0.13	-0.47	0.59
CELF1	ENST00000395290.2	CUGBP, Elav-like family member 1	153	1	0	1	0	1	0	1	0	0	hsa-miR-22-3p	-0.13	-0.15	0.5
ZNF827	ENST00000379448.4	zinc finger protein 827	17	1	0	0	1	1	0	0	1	1	hsa-miR-22-3p	-0.13	-0.16	< 0.1	2005, 2007, 2009, 2011
FOXP1	ENST00000318789.4	forkhead box P1	264	1	0	1	0	1	0	1	0	1	hsa-miR-22-3p	-0.13	-0.56	0.59	2007, 2009, 2011
NFIB	ENST00000397575.3	nuclear factor I/B	1149	1	0	1	0	1	0	1	0	2	hsa-miR-22-3p	-0.12	-0.16	0.66	2007, 2009, 2011
PPP1R9A	ENST00000289495.5	protein phosphatase 1, regulatory subunit 9A	46	1	0	1	0	2*	0	0	1	0	hsa-miR-22-3p	-0.12	-0.21	0.65	2009, 2011
CGNL1	ENST00000281282.5	cingulin-like 1	25	1	0	0	1	1	0	0	1	0	hsa-miR-22-3p	-0.12	-0.12	0.39
HCN4	ENST00000261917.3	hyperpolarization activated cyclic nucleotide-gated potassium channel 4	19	1	0	1	0	2	0	2	0	2	hsa-miR-22-3p	-0.12	-0.27	0.63
WFIKKN2	ENST00000311378.4	WAP, follistatin/kazal, immunoglobulin, kunitz and netrin domain containing 2	10	1	0	1	0	0	0	0	0	0	hsa-miR-22-3p	-0.12	-0.12	0.43
MPPED1	ENST00000417669.2	metallophosphoesterase domain containing 1	51	1	0	1	0	0	0	0	0	0	hsa-miR-22-3p	-0.12	-0.41	0.68
N4BP2	ENST00000261435.6	NEDD4 binding protein 2	16	1	0	0	1	0	0	0	0	1	hsa-miR-22-3p	-0.12	-0.14	0.53	2011
POM121C	ENST00000257665.5	POM121 transmembrane nucleoporin C	5	1	0	1	0	0	0	0	0	1	hsa-miR-22-3p	-0.12	-0.12	0.5
MAPK8IP3	ENST00000250894.4	mitogen-activated protein kinase 8 interacting protein 3	100	1	0	1	0	1	0	1	0	1	hsa-miR-22-3p	-0.12	-0.12	0.48	2011
RGS3	ENST00000374140.2	regulator of G-protein signaling 3	2735	1	0	1	0	0	0	0	0	1	hsa-miR-22-3p	-0.12	-0.12	0.47	2011
TCF7L2	ENST00000369386.1	transcription factor 7-like 2 (T-cell specific, HMG-box)	650	1	0	1	0	0	0	0	0	0	hsa-miR-22-3p	-0.12	-0.12	ORF
PER2	ENST00000254658.3	period circadian clock 2	106	1	0	0	1	0	0	0	0	6	hsa-miR-22-3p	-0.12	-0.12	< 0.1
SORCS1	ENST00000369698.1	sortilin-related VPS10 domain containing receptor 1	88	1	0	1	0	0	0	0	0	1	hsa-miR-22-3p	-0.12	-0.18	0.59	2009, 2011
C1orf21	ENST00000235307.6	chromosome 1 open reading frame 21	935	2	0	1	1	2	0	2	0	2	hsa-miR-22-3p	-0.12	-0.75	0.88	2009, 2011
EYA3	ENST00000373871.3	eyes absent homolog 3 (Drosophila)	50	1	0	1	0	2	0	1	1	1	hsa-miR-22-3p	-0.12	-0.12	0.54	2011
THRA	ENST00000450525.2	thyroid hormone receptor, alpha	547	1	0	1	0	0	0	0	0	0	hsa-miR-22-3p	-0.12	-0.12	0.46
GATAD2B	ENST00000368655.4	GATA zinc finger domain containing 2B	48	1	0	1	0	1	0	1	0	0	hsa-miR-22-3p	-0.11	-0.32	0.62	2011
FEM1B	ENST00000306917.4	fem-1 homolog b (C. elegans)	656	1	1	0	0	0	0	0	0	1	hsa-miR-22-3p	-0.11	-0.28	0.11
DBNDD2	ENST00000372722.3	dysbindin (dystrobrevin binding protein 1) domain containing 2	730	1	0	0	1	0	0	0	0	0	hsa-miR-22-3p	-0.11	-0.11	ORF
WDFY3	ENST00000322366.6	WD repeat and FYVE domain containing 3	596	1	0	1	0	0	0	0	0	0	hsa-miR-22-3p	-0.11	-0.12	0.53	2005, 2007, 2009, 2011
CNOT1	ENST00000317147.5	CCR4-NOT transcription complex, subunit 1	294	1	0	1	0	0	0	0	0	0	hsa-miR-22-3p	-0.11	-0.28	0.6	2011
WSCD1	ENST00000574946.1	WSC domain containing 1	403	1	0	0	1	0	0	0	0	0	hsa-miR-22-3p	-0.11	-0.14	0.51	2009, 2011
SLC26A9	ENST00000367135.3	solute carrier family 26 (anion exchanger), member 9	18	1	0	1	0	1	0	1	0	0	hsa-miR-22-3p	-0.11	-0.11	0.29
CDK13	ENST00000181839.4	cyclin-dependent kinase 13	32	1	0	0	1	1	0	1	0	0	hsa-miR-22-3p	-0.11	-0.19	0.51	2011
UBE2O	ENST00000319380.7	ubiquitin-conjugating enzyme E2O	239	1	0	0	1	0	0	0	0	2	hsa-miR-22-3p	-0.1	-0.1	0.52	2009, 2011
ACVR2B	ENST00000352511.4	activin A receptor, type IIB	21	1	0	1	0	1	0	0	1	1	hsa-miR-22-3p	-0.1	-0.19	0.47	2011
STYX	ENST00000354586.4	serine/threonine/tyrosine interacting protein	250	1	1	0	0	0	0	0	0	0	hsa-miR-22-3p	-0.1	-0.55	0.88	2011
SZRD1	ENST00000401089.3	SUZ RNA binding domain containing 1	137	1	0	1	0	2	0	1	1	1	hsa-miR-22-3p	-0.1	-0.32	0.59	2009, 2011
ZNF706	ENST00000311212.4	zinc finger protein 706	325	1	0	1	0	0	0	0	0	2	hsa-miR-22-3p	-0.1	-0.34	0.41
VASH1	ENST00000167106.4	vasohibin 1	39	1	0	1	0	0	0	0	0	1	hsa-miR-22-3p	-0.1	-0.1	0.43	2009, 2011
MMACHC	ENST00000401061.4	methylmalonic aciduria (cobalamin deficiency) cblC type, with homocystinuria	128	1	0	1	0	0	0	0	0	0	hsa-miR-22-3p	-0.1	-0.25	0.43
SEMA4F	ENST00000357877.2	sema domain, immunoglobulin domain (Ig), transmembrane domain (TM) and short cytoplasmic domain, (semaphorin) 4F	32	1	0	1	0	0	0	0	0	0	hsa-miR-22-3p	-0.1	-0.21	0.42	2011
CCDC71L	ENST00000523505.1	coiled-coil domain containing 71-like	410	1	0	1	0	0	0	0	0	0	hsa-miR-22-3p	-0.1	-0.32	0.47	2011
KIAA0556	ENST00000261588.4	KIAA0556	169	1	0	0	1	1	0	1	0	1	hsa-miR-22-3p	-0.1	-0.1	0.64	2009, 2011
CLPB	ENST00000294053.3	ClpB caseinolytic peptidase B homolog (E. coli)	476	1	1	0	0	0	0	0	0	1	hsa-miR-22-3p	-0.1	-0.34	0.66	2011
MED28	ENST00000237380.7	mediator complex subunit 28	1483	1	0	1	0	0	0	0	0	3	hsa-miR-22-3p	-0.09	-0.47	0.42
C6orf62	ENST00000378119.4	chromosome 6 open reading frame 62	300	1	0	0	1	0	0	0	0	0	hsa-miR-22-3p	-0.09	-0.19	0.54	2005, 2007
IGF2BP1	ENST00000290341.3	insulin-like growth factor 2 mRNA binding protein 1	460	1	0	1	0	1	0	1	0	1	hsa-miR-22-3p	-0.09	-0.14	0.51	2009, 2011
TRIM67	ENST00000444294.3	tripartite motif containing 67	41	1	0	1	0	0	0	0	0	3	hsa-miR-22-3p	-0.09	-0.17	0.45	2009, 2011
PER1	ENST00000317276.4	period circadian clock 1	1210	1	1	0	0	0	0	0	0	0	hsa-miR-22-3p	-0.09	-0.35	0.83
PADI2	ENST00000375486.4	peptidyl arginine deiminase, type II	11	1	1	0	0	0	0	0	0	1	hsa-miR-22-3p	-0.09	-0.21	0.31	2007, 2009, 2011
ANGEL2	ENST00000535388.1	angel homolog 2 (Drosophila)	218	1	1	0	0	0	0	0	0	0	hsa-miR-22-3p	-0.09	-0.6	0.6	2009, 2011
PHEX	ENST00000537599.1	phosphate regulating endopeptidase homolog, X-linked	22	1	1	0	0	1	0	0	1	0	hsa-miR-22-3p	-0.09	-0.19	0.14
PDZD4	ENST00000164640.4	PDZ domain containing 4	7	1	0	1	0	0	0	0	0	1	hsa-miR-22-3p	-0.09	-0.09	0.5	2007, 2009, 2011
ARHGAP9	ENST00000550288.1	Rho GTPase activating protein 9	29	1	0	1	0	0	0	0	0	0	hsa-miR-22-3p	-0.09	-0.09	ORF
NFAT5	ENST00000354436.2	nuclear factor of activated T-cells 5, tonicity-responsive	128	1	0	1	0	0	0	0	0	0	hsa-miR-22-3p	-0.09	-0.16	0.6	2009, 2011
TEF	ENST00000266304.4	thyrotrophic embryonic factor	60	1	0	1	0	1	0	1	0	0	hsa-miR-22-3p	-0.09	-0.09	0.42
CD72	ENST00000396757.1	CD72 molecule	7	1	0	1	0	0	0	0	0	0	hsa-miR-22-3p	-0.09	-0.13	ORF
ALDH5A1	ENST00000357578.3	aldehyde dehydrogenase 5 family, member A1	325	1	0	0	1	0	0	0	0	1	hsa-miR-22-3p	-0.09	-0.16	0.42	2009, 2011
MED19	ENST00000337672.2	mediator complex subunit 19	25	1	0	1	0	0	0	0	0	1	hsa-miR-22-3p	-0.09	-0.09	< 0.1	2009, 2011
ADAMTS5	ENST00000284987.5	ADAM metallopeptidase with thrombospondin type 1 motif, 5	68	1	0	0	1	1	0	0	1	0	hsa-miR-22-3p	-0.08	-0.11	0.5	2009, 2011
KIAA0247	ENST00000342745.4	KIAA0247	161	1	0	1	0	0	0	0	0	0	hsa-miR-22-3p	-0.08	-0.08	0.5	2011
SLC2A12	ENST00000275230.5	solute carrier family 2 (facilitated glucose transporter), member 12	136	1	0	1	0	0	0	0	0	1	hsa-miR-22-3p	-0.08	-0.34	0.41
METTL15	ENST00000342303.5	methyltransferase like 15	17	1	0	0	1	0	0	0	0	0	hsa-miR-22-3p	-0.08	-0.08	ORF
EDC3	ENST00000315127.4	enhancer of mRNA decapping 3	328	1	0	1	0	1	0	1	0	3	hsa-miR-22-3p	-0.08	-0.26	0.71	2007, 2009, 2011
SH3KBP1	ENST00000397821.3	SH3-domain kinase binding protein 1	109	1	0	0	1	0	0	0	0	0	hsa-miR-22-3p	-0.08	-0.13	0.39	2005, 2007
KMT2A	ENST00000534358.1	lysine (K)-specific methyltransferase 2A	1092	1	1	0	0	0	0	0	0	1	hsa-miR-22-3p	-0.08	-0.08	0.31	2011
AGMAT	ENST00000375826.3	agmatine ureohydrolase (agmatinase)	331	1	0	1	0	1	0	1	0	2	hsa-miR-22-3p	-0.08	-0.4	0.45
MIER2	ENST00000264819.4	mesoderm induction early response 1, family member 2	137	1	0	1	0	0	0	0	0	0	hsa-miR-22-3p	-0.08	-0.08	0.44	2011
PAIP2B	ENST00000244221.8	poly(A) binding protein interacting protein 2B	42	1	0	1	0	1	0	0	1	1	hsa-miR-22-3p	-0.08	-0.43	0.8	2009, 2011
[truncated: 85 more rows]

## Sheet: 92a-3p 363-3p
Target gene	Representative transcript	Gene name	3P-seq tags + 5	Conserved sites total	Conserved 8mer sites	Conserved 7mer-m8 sites	Conserved 7mer-A1 sites	Poorly conserved sites total	Poorly conserved 8mer sites	Poorly conserved 7mer-m8 sites	Poorly conserved 7mer-A1 sites	6mer sites	Representative miRNA	Cumulative weighted context++ score	Total context++ score	Aggregate PCT	Previous TargetScan publication(s)
[truncated: 1,041 more rows]

[truncated: 6 more sheets: miR-186-5p, miR-192-5p, miR-197-3p, miR-296-5p, miR-342-3p, miR-374-5p]
